# Supplementary material for: Mortality and recovery following moderate and severe acute malnutrition in children aged 6–18 months in rural Jharkhand and Odisha, eastern India: A cohort study
Source: PLoS Med. 2019 Oct 15;16(10):e1002934. doi: 10.1371/journal.pmed.1002934 (PMC6793843; doi:10.1371/journal.pmed.1002934)
Supplement: S1 Data — (CSV) [file pmed.1002934.s002.csv]

wlz0	anthro_wlz_flag_delivery	wlz1	anthro_wlz_flag_three	wlz2	anthro_wlz_flag_six	wlz3	anthro_wlz_flag_nine	wlz4	anthro_wlz_flag_twelve	wlz5	anthro_wlz_flag_eighteen	dob	case_id	village_or_hamlet	tribe_caste	mother_age	village_unit	district	alloc	parity	u5_deaths	toilet_type	alcohol	take_home_ration	child_sex	date_of_death	confirm_end_form_birth	current_visit_date_delivery	whether_alive_three	any_anc	diarrhoea1	fever1	cough1	aww_weighing_three	mtc_refer_three	mtc_go_three	mtc_admit_three	confirm_end_form_three	whether_alive_six	diarrhoea2	fever2	cough2	aww_weighing_six	mtc_refer_six	mtc_go_six	mtc_admit_six	edema2	confirm_end_form_six	whether_alive_nine
		2.39		-1.35								25feb2014	7bd44bac-b36e-4942-bb71-590dec2bf263	Main Village	ST	19	110	2	Arm A	1	No	Field	Yes	Yes	Female	---	1	07 Mar 14	Yes	No	No	No	No	Never				1	Yes	Yes	No	No	Never				No	1
		-.75		-.37								21oct2013	3c83c2d8-7419-4a02-b167-b13a6bb4819b	Main Village	SC	24	85	2	Arm B	1	No	Field	No	Yes	Female	---	1	30 Oct 13	Yes	Yes	No	No	No	3 Times	No			1	Yes	No	Yes	Yes	More than 3 Times	No			No	1
-.44		.23		-.38		-1.51		-1.1				14oct2013	3d9d6505-2bd1-492b-bff6-28dfd09c2302	Main Village	ST	28	2	1	Arm B		No	Field	Yes	Yes	Male	---	1	15 Oct 13	Yes	Yes	No	No	Yes	Never	Yes	Yes	No	1	Yes	No	No	Yes	Never				No	1	Yes
				-.33		-.66		-1.63				10mar2014	b6952042-9536-48e6-95c9-fc5e76dec8a9	Main Village	OBC	28	9	1	Arm B	5	No	Field	No	Yes	Male	---													Yes	No	No	Yes	Twice				No	1	Yes
-.52		-1.91				-2.63						17mar2014	b54b34dc-0a61-48b9-b80e-ee0dfb38f984	Main Village	ST	17	58	1	Arm A		No	Field	Yes	Yes	Male	---	1	18 Mar 14	Yes	Yes	No	No	No	3 Times				1											Yes
-.8100000000000001		.39		-.29		-.06		-.48				27may2014	139b9fb4-d13a-4879-9932-dd53de6db781	Main Village	ST	23	105	2	Arm B	1	No	Field	No	Yes	Female	---	1	01 Jun 14	Yes	Yes	Yes	No	No	Twice	No			1	Yes	No	No	No	Twice	No			No	1	Yes
.04		.51		-1.68		.65		-1.64				08feb2015	e063d13f-418d-43b7-871c-d966879449db	Hamlet	ST	21	52	1	Arm A	1	No	Field	No	No	Female	---	1	10 Feb 15	Yes	No	No	No	No	Once	No			1	Yes	Yes	No	No	Twice	No			No	1	Yes
						-.25		-.75				06nov2013	8061f15e-07b4-4e73-acae-28c5abc41947	Main Village	ST	16	35	1	Arm B		No	Field	Yes	Yes	Female	---																							Yes
		-3.08		-3.61		-3.08						17nov2014	0dc5a8c1-ad90-458e-bf71-89797e770b8f	Main Village	ST	20	61	2	Arm B		No	Field	No	Yes	Male	---	1	27 Nov 14	Yes	Yes	No	No	No	3 Times	No			1	Yes	No	No	No	Twice	No			No	1	Yes
		-1.08		-1.06		-3.58		-1.89				20jan2015	953f4fdb-18cf-4ae9-8f73-e83646ea8f85	Main Village	ST	23	38	1	Arm A	2	Yes	Field	Yes	Yes	Female	---			Yes	No	No	No	No	Never	No			1	Yes	No	No	No	Never	No			No	1	Yes
-1.4		-.5		-.98		-2.48						19sep2014	5e41877b-dd45-4896-af28-df5f9a927801	Main Village	OBC	26	56	1	Arm A	1	No	Field	No	Yes	Female	---	1	21 Sep 14	Yes	Yes	No	No	No	3 Times	No			1	Yes	No	No	No	Twice	No			No	1	Yes
		-1.18		-1.82								25oct2014	212a57bf-c1b8-4e96-a831-8acf4e4f8bb4	Hamlet	ST	24	67	2	Arm B	2	Yes	Field	Yes	No	Male	---	1	26 Oct 14	Yes	Yes	No	No	No	Twice	No			1	Yes	No	No	Yes	3 Times	No			No	1
				-2.09								30nov2013	28aa6982-de2a-4bf7-9a63-860fa5b8a085	Main Village	ST	20	97	2	Arm B	2	No	Field	No	Yes	Male	---			Yes	Yes	No	No	No	Twice	No			1	Yes	No	Yes	No	Twice				No	1
		-2.38										13oct2013	28e8b68b-64c2-4880-a221-373dba2e5033	Hamlet	ST	32	108	2	Arm B	6	Yes	Field	Yes	Yes	Female	---	1	14 Oct 13	Yes	Yes	No	No	No	Never	No			1	Yes	No	No	No	Twice	Yes	No		No	1	No
		-.97		-.67		-1.81						02jan2014	d17781d5-c26a-4bd1-ae0c-89a6728bae80	Main Village	ST	26	5	1	Arm A	4	No	Field	Yes	Yes	Female	---	1	06 Jan 14	Yes	Yes	No	Yes	Yes	Never				1	Yes	No	No	No	Twice				No	1	Yes
-1.95		-1.84		-2.35		-1.45		-2.35				28may2014	2ac0de27-2a45-4194-8571-de94dfb8538f	Main Village	ST	24	98	2	Arm A	1	No	Field	No	Yes	Female	---	1	31 May 14	Yes	Yes	No	Yes	No	Twice				1	Yes	No	No	No	3 Times				Yes	1	Yes
		-.79		-1.4								04feb2014	f8eb2482-77f7-4079-ac2c-ab783174977f	Main Village	ST	19	1	1	Arm A		No	Field	Yes	Yes	Male	---	1	07 Feb 14	Yes	No	No	No	Yes	3 Times				1	Yes	No	No	No	Twice				No	1
		-.31		-.7000000000000001		-.26		-.87				07feb2014	5ccb80de-df7e-4c97-be28-5d8455cb4503	Main Village	SC	26	94	2	Arm B	2	No	Field	No	No	Male	---	1	09 Feb 14	Yes	Yes	No	No	No	Twice	No			1	Yes	Yes	No	No	3 Times	No			No	1	Yes
1.59		-1.47		-1.07		-1.6						24oct2013	89c02fd0-6316-4826-947c-dced69bb0069	Main Village	ST	26	36	1	Arm A	3	Yes	Field	Yes	Yes	Female	---	1	24 Oct 13	Yes	Yes	No	No	No	Once	No			1	Yes	No	No	No	More than 3 Times	No			No	1	Yes
								-1.99				08oct2013	3a0bff6e-81a6-415e-8e41-cb0738bff54e	Main Village	ST	24	37	1	Arm A		No	Field	Yes	Yes	Female	---	1	08 Oct 13
-1.59				-.33		-.51		-1.49				11oct2014	f9b30dac-7e8c-4bd3-a7cd-aab0582d5e77	Main Village	ST	20	100	2	Arm B	2	No	Field	No	Yes	Female	---	1	13 Oct 14	Yes	Yes	No	No	No	Never	No			1	Yes	Yes	Yes	No	3 Times	No			No	1	Yes
		-7.07	1	-2.56		-1.92		-2.37				07mar2014	d435105e-9eae-4f34-9ffc-5baab8ab670c	Main Village	OBC	20	12	1	Arm A	1	No	Field	No	Yes	Male	---	1	21 Mar 14	Yes	Yes	No	No	No	Twice				1	Yes	Yes	Yes	Yes	3 Times	No			No	1	Yes
		-.73				-3.32		-1.47				13mar2014	022b3f2a-3076-4cef-84dc-aec078d8705d	Main Village	ST	20	9	1	Arm B		No	Field	Yes	Yes	Female	---			Yes	No	No	No	No	Twice				1											Yes
		-.5700000000000001				-.19						02jun2014	1cb0438b-15ce-4461-aa9a-e3763e5792c7	Main Village	OBC	24	88	2	Arm A	1	No	Field	No	Yes	Female	---			Yes	Yes	No	Yes	No	Never				1											Yes
		.3		.4		-.61		-.7000000000000001				26dec2014	7779c2ce-1687-41e9-9d42-f9f464a31494	Hamlet	ST	25	45	1	Arm A	3	No	Field	Yes	Yes	Male	---	1	27 Dec 14	Yes	No	No	No	Yes	Twice	No			1	Yes	No	No	Yes	Never	No			No	1	Yes
				-3.61				-3.44				12jun2014	ba9c78af-15f0-481a-bb1e-6b99c601309f	Hamlet	OBC	25	10	1	Arm A		No	Field	No	Yes	Male	---													Yes	Yes	No	No	Never	No			No	1
-2.71		-.51		-.76		-.3		-1.03				11mar2014	701c80cf-b546-4a4d-94f5-441cbbe679fc	Main Village	SC	27	65	2	Arm B	3	No	Field	No	Yes	Female	---	1	15 Mar 14	Yes	Yes	No	No	No	Twice				1	Yes	Yes	Yes	No	Twice	No			No	1	Yes
.61						.03		.26				09nov2013	418c6c9d-5b2b-47f1-b314-39787ba45d9e	Main Village	OBC	22	44	1	Arm A	1	No	Field	Yes	Yes	Female	---	1	12 Nov 13																					Yes
-.32		1.55		.32		-.37		-1.31				21jan2014	d057a78a-979d-43fc-8e90-72ff7328babb	Hamlet	ST	23	39	1	Arm B	1	No	Field	Yes	No	Female	---	1	23 Jan 14	Yes	Yes	No	No	No	Once	No			1	Yes	No	No	Yes	Never	No			No	1	Yes
-1.34		-1.56		-1.55		-1.6						22nov2014	42d5c02d-f7ce-4210-8648-ec35ec6e8311	Main Village	SC	35	34	1	Arm A	2	No	Field	Yes	No	Female	---	1	28 Nov 14	Yes	No	No	No	Yes	Never	No			1	Yes	No	No	Yes	Once	No			No	1	Yes
-1.52		-1.21		2.37				-.86				21feb2014	448841a1-41ef-4cd0-99f3-5733d714a843	Hamlet	ST	24	15	1	Arm B	2	No	Field	No	Yes	Female	---	1	24 Feb 14	Yes	No	No	No	No	Twice				1	Yes	No	No	Yes	Twice				No	1	Yes
		-1.97		-.88		-1.92		-2.05				31aug2014	f82dc517-02ac-4bfc-8329-eef7b6fde177	Main Village	ST	21	67	2	Arm B	1	Yes	Field	Yes	Yes	Male	---	1	09 Sep 14	Yes	Yes	No	No	No	Twice	No			1	Yes	No	No	No	Once	No			No	1	Yes
		-1.26		-.88		-2.27		-1.79				24dec2014	794d472d-838f-4a2a-9966-2c2c148f4652	Main Village	OBC	25	47	1	Arm A	1	No	Field	Yes	Yes	Female	---	1	05 Jan 15	Yes	No	Yes	No	No	Twice	No			1	Yes	No	No	Yes	Twice	No			No	1	Yes
.45		-.1		-.79		-.43		-.71				29jul2014	5f429c35-f94b-4595-9d25-539a0c69c578	Hamlet	ST	23	57	1	Arm B	1	No	Field	No	No	Female	---	1	31 Jul 14	Yes	Yes	No	No	No	Once	No			1	Yes	No	No	No	Once	No			No	1	Yes
-.14		.1		.21		-.97		-1.3				05sep2014	00c8be52-8a34-48ba-aeb8-1abb3d06fce2	Hamlet	ST	32	30	1	Arm A	5	No	Field	Yes	Yes	Male	---	1	12 Sep 14	Yes	No	No	No	No	Twice	No			1	Yes	No	No	No	Never	No			No	1	Yes
-1.18		-.75		-.06		-.97		-1.6				04jul2014	e1789375-f07f-4290-b80b-e685008d4eb7	Main Village	ST	23	66	2	Arm B		No	Field	Yes	No	Male	---	1	06 Jul 14	Yes	Yes	No	Yes	Yes	Once				1	Yes	No	No	No	Twice	No			No	1	Yes
		2.28		-.48				-1.04				19feb2014	c756b76d-833d-4bdb-84f1-474897368d67	Main Village	ST	25	89	2	Arm A	2	No	Field	No	Yes	Male	---	1	20 Feb 14	Yes	Yes	No	No	No	3 Times				1	Yes	No	No	No	Never				No	1
		-4.27										21oct2013	a3f07886-42b5-4f03-9255-36008c4e2423	Main Village	ST	32	47	1	Arm A	5	Yes	Field	Yes	Yes	Female	---	1	31 Oct 13	Yes	No	No	No	No	Twice	No			1	Yes	Yes	No	No	3 Times				Yes	1	Yes
		5.89	1	-1.39		-2.66		-2.2				02sep2014	e646d199-f4de-4d70-869b-779e2537612b	Hamlet	OBC	30	55	1	Arm B	4	No	Field	Yes	Yes	Female	---			Yes	No	No	No	No	3 Times	No			1	Yes	No	No	No	3 Times	No			No	1	Yes
				-3.4								19jun2014	68fa7379-030f-4df2-afd5-86520f17b4e1	Main Village	ST	18	105	2	Arm B	1	Yes	Field	No	Yes	Male	---	1	21 Jun 14											Yes	No	No	No	Once	No			No	1	Yes
-2.38		-.51		.09		.23		.8				15nov2013	6cf541e0-b2a8-4fb7-b26e-e7b587fcdce2	Main Village	ST	28	53	1	Arm B	2	Yes	Field	No	Yes	Male	---	1	17 Nov 13	Yes	No	Yes	No	No	3 Times	No			1	Yes	No	No	Yes	3 Times	No			No	1	Yes
-.17		-1.12		-1		-.99		-.8100000000000001				01jan2015	eae9e5c8-6134-4a1b-a8f2-d5318d907c1b	Hamlet	ST	40	50	1	Arm B	6	Yes	Field	Yes	Yes	Male	---	1	07 Jan 15	Yes	No	No	No	No	Once	No			1	Yes	No	No	No	Twice	No			No	1	Yes
		-2.52		-2.48		-2.58						07jan2015	bffccd96-397c-4cc6-a5de-bc984eee9f90	Main Village	OBC	20	12	1	Arm A	3	Yes	Field	No	No	Male	---			Yes	Yes	No	No	No	Twice	No			1	Yes	No	No	No	Never	No			No	1	Yes
-3.04		-1.47		.26		-.96						13dec2014	743e4f20-d6a2-4a38-916e-e7fc04eb8479	Hamlet	ST	21	55	1	Arm B		No	Field	No	No	Female	---	1	15 Dec 14	Yes	Yes	No	No	No	3 Times	No			1	Yes	No	No	No	Once	No			No	1	Yes
				-2.01								13oct2013	4f77e6c5-9c23-4360-afbe-f0efacdc8839	Main Village	OBC	18	95	2	Arm A		No	Field	No	Yes	Male	---	1	21 Oct 13											Yes	No	No	No	Never	No			No	1
.14		-1.14		-1.67		-1.08		-1.99				04apr2014	50c18169-a783-4227-8a9f-bfcd880b88fc	Hamlet	ST	25	48	1	Arm B	5	No	Field	Yes	No	Male	---	1	11 Apr 14	Yes	No	No	No	No	Never	No			1	Yes	No	No	Yes	Never				No	1	Yes
		-2.26		-2.4		-2.83						16jul2014	18796b97-3fab-4c1d-a8ab-35b51dfff128	Hamlet	ST	25	8	1	Arm B		No	Field	Yes	Yes	Female	---	1	17 Jul 14	Yes	No	No	No	No	Never	No			1	Yes	No	No	No	Once	No			No	1	Yes
-1.75								-.73				23nov2014	96f27029-89f8-4bc6-b42f-7d6259a1e4cf	Main Village	ST	22	66	2	Arm B	1	No	Field	No	No	Female	---	1	26 Nov 14
-3.4		-2.02		-2.72		-2.21		-3.19				06jul2014	25f0f045-630b-470a-aecc-9ed98ddba8b4	Main Village	ST	20	29	1	Arm B		No	Field	Yes	Yes	Female	---	1	07 Jul 14	Yes	Yes	No	No	No	Twice				1	Yes	No	No	No	3 Times	No			No	1	Yes
		-.74		-.38				-1.71				23jul2014	5510610d-c7a0-46ae-bfdf-c14681bd85b8	Hamlet	SC	36	48	1	Arm B	7	No	Field	No	No	Female	---	1	06 Aug 14	Yes	No	No	No	Yes	Never				1	Yes	No	No	No	Never	No			No	1
-.41		.23		-1.24		-2.17		-2.31				08sep2014	57b4838d-f76e-4d7d-925f-16465fd3d1df	Main Village	ST	19	32	1	Arm B		No	Field	No	No	Female	---	1	11 Sep 14	Yes	No	No	No	No	Never	No			1	Yes	No	No	No	Once	No			No	1	Yes
		.27				-.7000000000000001		-1.1				28jan2015	369b48a6-57a8-40d6-a757-5094b369e20f	Hamlet	OBC	22	25	1	Arm B		No	Field	No	Yes	Female	---	1	08 Feb 15	Yes	No	No	No	No	3 Times	No			1	Yes	No	No	No	Twice	No			No	1	Yes
		-.64		-.31		-.46		-.38				22apr2014	e372895e-47ba-4605-a26e-e6821ae3730b	Main Village	OBC	19	67	2	Arm B		No	Field	No	Yes	Female	---			Yes	Yes	No	Yes	No	Twice	No			1	Yes	Yes	No	No	Twice	No			No	1	Yes
-1.01		-1.66		-2.03								19jul2014	5a7789a6-2a34-4bfb-adcf-096cea86f6ce	Hamlet	ST	25	79	2	Arm A	2	No	Field	No	Yes	Male	---	1	19 Jul 14	Yes	Yes	No	No	No	Once	No			1	Yes	No	No	No	3 Times	No			No	1
		-.84		-1.51								15jan2014	b2fc3bc9-9e14-47f1-9768-0b11459c8aaa	Hamlet	ST	18	43	1	Arm B		No	Field	Yes	No	Female	---	1	18 Jan 14	Yes	No	No	No	No	3 Times				1	Yes	No	No	No	Once	No			No	1
-1.76		-.91		.14		-.18		-1.51				15jan2015	0f5b3818-f712-4811-81d0-2b4d24f71d30	Main Village	ST	30	23	1	Arm A	2	No	Field	Yes	No	Female	---	1	19 Jan 15	Yes	No	No	No	No	Never	No			1	Yes	No	No	No	Never	No			No	1	Yes
								-.67				15dec2014	3450a3c6-6a8b-4ccb-9531-cae32228ea55	Main Village	ST	23	3	1	Arm A	1	No	Field	No	Yes	Male	---			Yes	Yes	No	No	No	Twice	No			1	Yes	No	Yes	Yes	Never	No				1
-2.7		-1.61		-1.71								15apr2014	23149975-3608-4b66-9872-a7267af2c3c6	Main Village	ST	24	69	2	Arm A		No	Field	Yes	Yes	Female	---	1	20 Apr 14	Yes	Yes	No	No	No	3 Times				1	Yes	No	No	No	Twice				No	1
		-2.15		-3.28		-2.2		-1.3				26nov2013	0bfe2a7e-53d7-450c-8a00-905488d0bd86	Main Village	ST	27	42	1	Arm A	1	Yes	Field	Yes	Yes	Female	---	1	29 Nov 13	Yes	Yes	No	No	Yes	Twice				1	Yes	Yes	Yes	Yes	3 Times				Yes	1	Yes
-2.4		-.65		-2.59								22mar2014	0c5419c9-dfd9-41d4-a216-1fe90d9817c6	Main Village	ST	20	24	1	Arm B	1	No	Field	Yes	Yes	Male	---	1	25 Mar 14	Yes	No	No	No	No	Once				1	Yes	No	No	No	Once				No	1
.75		-.1		.12		-.72		-1.84				23sep2014	bbed4517-8443-4a17-9574-977425cb2ccf	Hamlet	ST	20	30	1	Arm A		No	Field	Yes	Yes	Male	---	1	30 Sep 14	Yes	Yes	No	No	No	Never	No			1	Yes	No	No	No	Never	No			No	1	Yes
		1.14		.36								01may2014	674c9337-520b-4fa9-a9d6-ea33581dbddf	Hamlet	ST	24	31	1	Arm B	3	Yes	Field	No	Yes	Male	---			Yes	Yes	No	No	No	3 Times				1	Yes	No	No	No	Never	No			No	1
-.8300000000000001		-.89		-1.11		-3.18						03nov2013	468e292e-12cb-44ba-89da-684dfeaeb7f5	Hamlet	ST	28	51	1	Arm A	3	No	Field	Yes	No	Male	---	1	05 Nov 13	Yes	Yes	No	No	No	Twice				1	Yes	No	No	No	3 Times				No	1	Yes
.41		-.23		-.76		-1.59		-2.13				14jan2015	e371204c-363d-4f3c-ac8c-6e2c46f59acc	Main Village	ST	20	69	2	Arm A	1	No	Field	No	No	Male	---	1	17 Jan 15	Yes	Yes	No	No	Yes	More than 3 Times	No			1	Yes	No	No	No	3 Times	No			No	1	Yes
				-.6		-2.06		-2.02				08sep2014	69c24b4a-4282-48c8-ba3a-0e6bbe635723	Hamlet	ST	28	52	1	Arm A	3	No	Field	Yes	No	Female	---	1	22 Sep 14											Yes	No	No	No	Twice	No			No	1	Yes
		-2		-2.28				-3.33				24oct2013	7ec2b7bd-8f4f-4d4f-8c52-5d4386b3325a	Main Village	ST	22	20	1	Arm A	2	No	Field	Yes	Yes	Male	---			Yes	Yes	No	No	No	Twice				1	Yes	No	No	No	Twice				No	1
-2.62		-.33		-1.11		-2.21		-2.08				30dec2014	0c2b6e37-17ba-4e9c-b29c-55263c02e212	Main Village	ST	32	23	1	Arm A	4	No	Field	Yes	No	Female	---	1	06 Jan 15	Yes	No	No	No	No	Never	No			1	Yes	No	No	No	Never	No			No	1	Yes
.8200000000000001		3.22		-.25		-1.06		-1.83				17mar2014	d3e79738-6b7c-4a7e-9fe7-aeeeeb57b0d1	Main Village	ST	27	10	1	Arm A	3	No	Field	Yes	Yes	Female	---	1	18 Mar 14	Yes	No	No	No	No	Twice				1	Yes	No	No	No	Twice				No	1	Yes
-3.3		-.74		-1.64		-2.67		-3.2				23jan2015	1a190a68-85e2-4dae-b37c-5a7a4a2dd04d	Hamlet	ST	30	22	1	Arm A	3	No	Field	Yes	No	Male	---	1	30 Jan 15	Yes	No	No	No	Yes	Never	No			1	Yes	No	No	No	Never	No			No	1	Yes
		.36		.62		-.18		-1.11				09nov2014	f02b42f3-236e-4a5e-94c9-2100303ff433	Hamlet	ST	19	34	1	Arm A		No	Field	Yes	Yes	Male	---	1	18 Nov 14	Yes	No	No	No	No	Twice	No			1	Yes	No	No	No	Once	No			No	1	Yes
-1.92		-3.04		-.8100000000000001		-.03		-1.61				22jan2015	4e0337c7-96ba-47be-a9b2-88f17817d296	Hamlet	ST	20	9	1	Arm B	1	No	Field	Yes	Yes	Male	---	1	26 Jan 15	Yes	No	No	No	No	Never	No			1	Yes	Yes	No	Yes	3 Times	No			No	1	Yes
-.68		-1.31		-3.88				-2.32				24oct2013	55ccfea7-abea-40b9-8e32-1431f05b1f0a	Main Village	ST	21	111	2	Arm B		No	Field	No	Yes	Female	---	1	26 Oct 13	Yes	No	No	No	No	Twice	No			1	Yes	No	No	No	3 Times	No			No	1	Yes
		-3.55		-1.56								30oct2013	93933fe5-83d1-4b41-93c4-df5d0dce1813	Main Village	ST	23	99	2	Arm B		No	Improved	No	No	Male	---	1	08 Nov 13	Yes	Yes	No	No	No	Never	No			1	Yes	No	No	No	Twice	No			No	1
		-.03		-2.56				-3.3				08dec2014	cbcb71fd-3cef-414f-b7ed-287abd8e986b	Main Village	ST	26	41	1	Arm A	1	No	Field	Yes	No	Male	---			Yes	Yes	No	No	No	Never	No			1	Yes	Yes	No	No	Never	No			No	1	Yes
-.18		-.24		.34				-1.59				20may2014	ee8d4bf7-86d3-4361-8ed5-bb66028578bf	Main Village	ST	26	11	1	Arm B	1	No	Field	No	Yes	Female	---	1	25 May 14	Yes	Yes	Yes	No	Yes	Never				1	Yes	No	No	No	Never	No			No	1
												10jan2014	4a8315cb-6760-4028-8c1c-701ad3304b83	Main Village	ST	19	42	1	Arm A	1	No	Field	No	No	Male	---	1	11 Jan 14											Yes	No	No	No	Twice					1
		-.75		-1.64				-2.8				16nov2013	69dc9cc1-9496-4f32-a3f7-434326d9906c	Main Village	SC	18	6	1	Arm B		No	Field	No	Yes	Female	---	1	25 Nov 13	Yes	Yes	No	No	No	3 Times	No			1	Yes	Yes	Yes	Yes	Twice				No	1	Yes
		.34						-1.36				17apr2014	80276184-e3b9-4899-a8d8-94d5bebc8f21	Hamlet	ST	20	17	1	Arm A		No	Field	Yes	No	Male	---			Yes	Yes	Yes	Yes	Yes	Twice				1
-2.09		-.6		-1.57				-1.16				25oct2013	bbcb4680-df4d-4815-8b2b-42606a00b580	Main Village	ST	29	2	1	Arm B	2	Yes	Not Improved	No	No	Female	---	1	27 Oct 13	Yes	No	No	No	No	Never	No			1	Yes	No	No	Yes	Never				No	1
-1.7		-1.02				-1.9						30dec2014	dfbc1a55-49b6-44fd-8a1c-32bc3a054318	Main Village	OBC	18	54	1	Arm B		No	Field	Yes	No	Female	---	1	01 Jan 15	Yes	No	No	No	No	3 Times	No			1	Yes	No	No	No	3 Times	No			No	1	Yes
		-2.73		-2.88		-2.19						21feb2014	855a5ea2-8c10-4f0b-b14f-f24228422e4f	Hamlet	ST	19	33	1	Arm A		No	Field	No	No	Male	---			Yes	Yes	No	Yes	No	Twice				1	Yes	Yes	No	No	Once				No	1	Yes
-1.3		-2.03		-2.2		-1.37		-2.36				15oct2013	e822fc84-04f3-4a89-a3e3-ef46562ae5c7	Main Village	OBC	25	10	1	Arm A	2	No	Field	No	No	Female	---	1	17 Oct 13	Yes	No	No	No	No	Twice				1	Yes	No	No	No	3 Times				No	1	Yes
-1.34		-1.06				-1.91		-1.67				21sep2014	052a469b-2f90-421e-b76d-c8697e2a5491	Main Village	ST	22	41	1	Arm A	1	No	Field	Yes	No	Male	---	1	25 Sep 14	Yes	No	No	No	No	Never	No			1											Yes
-8.01	1	-.5		-1.99								22jan2015	ff7ee401-d704-421f-a638-dfc24df8731e	Main Village	ST	35	23	1	Arm A	4	No	Field	Yes	No	Female	---	1	22 Jan 15	Yes	No	No	No	No	Never	No			1	Yes	No	No	No	Never	No			No	1
-.2		-.01		.13		-.5						21aug2014	3f5ccea0-3d3a-4576-af8c-0b616fe32c09	Hamlet	ST	21	39	1	Arm B	1	No	Field	Yes	No	Male	---	1	26 Aug 14	Yes	No	No	No	No	Once	No			1	Yes	Yes	No	No	Never	No			No	1	Yes
1.35		-3.11		-2.29		-2.85		-3.04				06may2014	23c93183-ee31-44e6-bf04-c6b20028dcbc	Main Village	ST	25	96	2	Arm A	1	No	Not Improved	No	Yes	Male	---	1	11 May 14	Yes	Yes	No	No	No	Twice	No			1	Yes	No	Yes	No	3 Times	No			No	1	Yes
-1.42				-1.45								17oct2013	8ace897f-f728-4b63-9b68-affe966c136a	Main Village	ST	20	29	1	Arm B		No	Field	Yes	Yes	Male	---	1	19 Oct 13	Yes	Yes	No	No	No	Never				1	Yes	No	Yes	Yes	3 Times	No			No	1	Yes
-.35		.34		-.7000000000000001		-.97						19dec2014	95bc7d3b-c8bf-4718-82b2-bc5cee89672f	Hamlet	ST	20	113	2	Arm A		No	Field	No	No	Female	---	1	22 Dec 14	Yes	Yes	No	No	No	3 Times	No			1	Yes	No	No	No	Once	No			No	1	Yes
.36		-1.42		-.96		-1.02		-.9400000000000001				09jan2015	b7ae57ff-f6af-4087-8ba3-e2e8a29130bc	Main Village	ST	37	49	1	Arm B	2	No	Field	Yes	No	Female	---	1	12 Jan 15	Yes	No	No	No	No	Never	No			1	Yes	No	No	No	Never	No			No	1	Yes
-3.74		-1.24		-2.22								14nov2013	db65a1a7-96d3-42be-9252-0473072053cb	Hamlet	ST	27	108	2	Arm B	3	No	Field	No	Yes	Male	---	1	18 Nov 13	Yes	Yes	Yes	Yes	Yes	Never	No			1	Yes	Yes	Yes	Yes	Never	No			No	1	Yes
-.99				-1.47		-2.49		-3.57				14oct2014	9512ea85-6d47-4f13-8341-6cab89328217	Hamlet	ST	22	36	1	Arm A	2	No	Field	Yes	Yes	Male	---	1	19 Oct 14											Yes	No	No	Yes	Never	No			No	1	Yes
.5700000000000001		-.28		-.25								29mar2014	26add4ea-26cc-4d63-95dd-10142ad8d9f2	Hamlet	ST	25	52	1	Arm A	1	No	Field	No	Yes	Male	---	1	01 Apr 14	Yes	Yes	No	No	No	Twice				1	Yes	No	No	No	Once				No	1
-.31		-2.56		-2.64		-3.6						20nov2013	1aa68666-295a-46ff-8478-3988b105538f	Main Village	ST	17	41	1	Arm A		No	Field	Yes	Yes	Male	---	1	22 Nov 13	Yes	No	No	No	No	Never	No			1	Yes	Yes	No	No	Twice				No	1	Yes
		-.52		-1.59		-2.6						23oct2013	557c63e1-eb2b-4dda-a33b-71c986f6ab48	Hamlet	ST	24	48	1	Arm B	2	Yes	Field	Yes	No	Female	---	1	01 Nov 13	Yes	No	No	No	No	Never				1	Yes	No	Yes	No	Once				No	1	Yes
-7.16	1	-1.99		-1.26								02aug2014	66c2257c-e113-4e69-b944-99cd6e180de8	Hamlet	ST	17	112	2	Arm A		No	Field	No	Yes	Male	---	1	07 Aug 14	Yes	Yes	Yes	No	No	Never				1	Yes	Yes	No	No	Twice	No			No	1
		.32		-.26		-.48		-.34				12dec2014	b86387aa-9aa3-4751-88dc-1c8ca9db5157	Main Village	ST	22	43	1	Arm B	1	No	Field	Yes	No	Female	---	1	15 Dec 14	Yes	Yes	No	No	No	Twice	No			1	Yes	No	No	No	Twice	No			No	1	Yes
.7000000000000001		.01		-1.95		-.84		-1.22				01feb2015	0f0b2774-2dd4-4c21-9b1f-aabc1f2f18c5	Hamlet	ST	28	51	1	Arm A	4	No	Field	Yes	No	Female	---	1	03 Feb 15	Yes	No	No	No	No	Never	No			1	Yes	No	No	No	Once	No			No	1	Yes
-.39		-1.89		-1.2		-3.05		-3.17				10feb2015	44a634aa-bbca-4d70-80d5-dae6221d64ec	Main Village	ST	32	11	1	Arm B	5	Yes	Field	Yes	No	Male	---	1	10 Feb 15	Yes	Yes	No	No	No	Never	No			1	Yes	No	No	No	Once	No			No	1	Yes
						.02						22nov2013	51fdb9cb-f35c-4e33-8bee-4a9b6d84f781	Main Village	OBC	20	59	1	Arm B		No	Field	No	Yes	Female	---																							Yes
		-.52		-1.19								07jul2014	9301c178-e76b-4338-8879-bbfd85a60afd	Hamlet	ST	19	21	1	Arm A		Yes	Field	No	Yes	Male	---			Yes	No	No	No	No	Once				1	Yes	No	No	No	Never	No			No	1
-1.43		-1.14		-.4		-1.94		-3.92				18jul2014	b73ecd26-6749-4cd6-92c5-baac329af753	Main Village	ST	32	14	1	Arm B	3	No	Field	Yes	Yes	Female	---	1	22 Jul 14	Yes	No	No	No	Yes	Once				1	Yes	No	No	No	Once	No			No	1	Yes
		-.75		-1.25		-1.38						23dec2014	fc807e47-cf76-4ca3-b4d8-5ce5733c29e6	Main Village	ST	18	96	2	Arm A		No	Field	No	Yes	Male	---	1	04 Jan 15	Yes	Yes	No	No	No	Twice	No			1	Yes	No	No	No	Once	No			No	1	Yes
				-2.24				-.8				30oct2014	8ff78f64-ac1c-4cf8-8e08-a792af3f572a	Hamlet	ST	24	17	1	Arm A	2	No	Field	Yes	No	Female	---													Yes	No	No	No	Never	No			No	1
				-2.53		-2.12						19apr2014	500f2cf1-f5be-4201-81c5-faf927eedd13	Main Village	ST	25	2	1	Arm B	3	Yes	Field	No	Yes	Female	---	1	03 May 14	Yes	No	No	No	No	Never				1	Yes	No	No	Yes	Twice				No	1	Yes
-1.35		-.15		-1.31		-1.4		-1.2				14mar2014	3165aaf4-36ea-4395-83c7-badf86da44b5	Hamlet	ST	25	51	1	Arm A	9	Yes	Field	Yes	Yes	Female	---	1	20 Mar 14	Yes	No	No	No	No	Twice				1	Yes	Yes	No	No	Never				No	1	Yes
		.77		-1.48		1.09		-1.09				20feb2014	4ddaf382-d118-4fcf-91f4-7a645f34abfb	Main Village	ST	22	73	2	Arm B	1	No	Field	Yes	Yes	Male	---			Yes	Yes	Yes	No	No	Twice				1	Yes	No	No	No	Once				No	1	Yes
-.34		-1.64		-1.55		-1.88		-2.03				23nov2014	10d14b1e-eb71-482b-9deb-8bddf9051121	Hamlet	ST	31	20	1	Arm A	3	No	Field	Yes	No	Female	---	1	26 Nov 14	Yes	Yes	No	No	No	Never	No			1	Yes	No	No	Yes	Twice	No			No	1	Yes
-.74		-.96		-2.5		-.5700000000000001		-.8100000000000001				01nov2013	9f060323-7ed1-4821-95b0-c5d8945b5a6c	Main Village	ST	26	68	2	Arm A	5	Yes	Field	No	Yes	Female	---	1	03 Nov 13	Yes	Yes	No	No	No	Once	No			1	Yes	No	No	No	3 Times	No			No	1	Yes
.62		2.1		-.8300000000000001		-.79		-.19				06nov2013	afda692b-e2a2-4695-9733-0bd11d680ce7	Hamlet	ST	27	38	1	Arm A	4	Yes	Field	Yes	No	Male	---	1	11 Nov 13	Yes	No	No	No	Yes	Never				1	Yes	No	No	Yes	Never				No	1	Yes
		-.11		-2.38		-2.62		-1.56				23oct2013	99f3a96f-5e6b-4aee-a685-3c89e4be7730	Hamlet	ST	18	119	2	Arm B		No	Field	No	Yes	Female	---	1	23 Oct 13	Yes	No	No	No	No	Once				1	Yes	No	No	No	Twice	No			No	1	Yes
.86		-.99		-1.58		-2.18		-2.22				25jan2015	0444df82-950f-4bd1-82b0-dee6894d4b15	Hamlet	SC	26	33	1	Arm A	2	No	Field	Yes	Yes	Female	---	1	31 Jan 15	Yes	No	No	No	Yes	Never	No			1	Yes	No	No	No	Once	No			No	1	Yes
-2.69						-2.93						18oct2013	72b898b7-0cc0-4b5b-a2b5-f394f0017174	Main Village	ST	19	18	1	Arm A		No	Field	Yes	Yes	Female	---	1	25 Oct 13																					Yes
		-3.29		-2.39		-2.98		-.75				17dec2013	96678fc0-2aaa-439e-a0a9-c5ceea7e9c20	Main Village	ST	18	65	2	Arm B		No	Field	No	Yes	Female	---	1	19 Dec 13	Yes	No	No	No	No	Never	No			1	Yes	No	No	No	3 Times				No	1	Yes
		-.65				-2.71						19dec2014	181d1db6-17d2-4f53-811f-d83d3c7237f1	Hamlet	ST	19	33	1	Arm A		No	Field	Yes	No	Female	---	1	26 Dec 14	Yes	No	No	No	No	Once	No			1											Yes
		2.1				-1.99						10jun2014	864a845d-3d2c-41bd-8c10-6b9d8ed2fb41	Hamlet	ST	26	14	1	Arm B	3	No	Field	Yes	No	Male	---	1	21 Jun 14	Yes	No	No	No	Yes	Never				1	Yes	No	No	Yes	Twice	No				1	Yes
-3.85		-2.76		-2.72		-3.09		-3.15				06jun2014	eedc9f59-9cc0-4eca-952c-c41788e29df4	Hamlet	ST	22	35	1	Arm B		No	Field	Yes	Yes	Female	---	1	09 Jun 14	Yes	Yes	No	No	No	Twice				1	Yes	Yes	No	Yes	Twice	No			No	1	Yes
		-.97		-1.83				-2.07				04jan2014	7f67c270-07c6-4c90-8de5-e0905665ae6a	Main Village	OBC	19	19	1	Arm B		No	Field	No	Yes	Female	---	1	17 Jan 14	Yes	Yes	No	Yes	No	3 Times				1	Yes	No	No	No	Once				No	1
-.26						1.57		1.34				12sep2014	dd43b666-1ed0-421c-b9a2-d0867905904f	Hamlet	ST	24	117	2	Arm A	2	No	Field	No	No	Female	---	1	15 Sep 14																					Yes
-.63						-2.72		-1.63				01nov2013	5714966d-b941-4807-befe-81b148241f55	Main Village	ST	19	37	1	Arm A		No	Field	Yes	No	Male	---	1	04 Nov 13																					Yes
-.47		.17				-.2						02jul2014	aca19ae4-6c63-4f74-a578-2548f609d4f6	Main Village	ST	21	17	1	Arm A		No	Field	No	No	Male	---	1	07 Jul 14	Yes	Yes	Yes	No	No	Once				1											Yes
-.52		-1.83		-2.4								23oct2013	ad45d515-92a9-41b9-a5b0-ec7d97f1a4dd	Hamlet	OBC	25	57	1	Arm B	1	No	Field	No	Yes	Male	---	1	25 Oct 13	Yes	Yes	No	No	No	Twice				1	Yes	No	No	No	3 Times	No			No	1	Yes
				-1.61		-2.47						25sep2014	64180bbf-2ed6-4688-b37c-cf3439372e07	Hamlet	OBC	33	44	1	Arm A	1	No	Field	No	Yes	Male	---	1	07 Oct 14											Yes	No	Yes	No	3 Times	No			No	1	Yes
		-.26		.4		.54		-.15				24may2014	5d2d3c29-f329-4ce6-a7f0-aff8e53d7f52	Main Village	ST	22	86	2	Arm B		No	Field	No	Yes	Female	---	1	01 Jun 14	Yes	Yes	No	No	No	Once	No			1	Yes	No	No	No	Twice	No			No	1	Yes
		-.65		-1.23		-2.29						12sep2014	517e22ff-1301-46a7-8ba8-66568895903b	Main Village	ST	28	76	2	Arm B	2	No	Field	Yes	Yes	Female	---	1	13 Sep 14	Yes	Yes	No	No	No	Twice	No			1	Yes	No	No	No	3 Times	No			No	1	Yes
		-1.23		-.9400000000000001		-.1		-.09				18jan2014	146a36bf-8560-45c7-9e2a-c7fd773dbb09	Main Village	OBC	25	113	2	Arm A	1	No	Field	No	Yes	Female	---	1	29 Jan 14	Yes	Yes	No	No	No	Twice	No			1	Yes	No	No	Yes	Twice	No			No	1	Yes
-.86						1.53						23jun2014	b22a0d83-c461-47a6-b056-d10e08349ce3	Main Village	OBC	20	49	1	Arm B		No	Field	Yes	No	Male	---	1	25 Jun 14																					Yes
-.63		3.09		.99		-2.64		-3.04				12oct2013	b0571c98-c4a4-4df1-b58a-eb8baab8f744	Main Village	ST	22	16	1	Arm A	1	No	Field	No	Yes	Female	---	1	19 Oct 13	Yes	No	No	No	Yes	Never				1	Yes	No	No	No	Never				No	1	Yes
-.44		-.34		-1.07		-1.61						24nov2014	8bf88358-5e3f-4167-82d0-df36d095b20b	Main Village	ST	35	45	1	Arm A	5	No	Field	Yes	Yes	Female	---	1	27 Nov 14	Yes	No	No	Yes	Yes	Never	No			1	Yes	Yes	Yes	No	Never	No			No	1	Yes
-.61		-1.67		-2.59								06nov2013	bbf6a30c-fae1-43c3-a268-fc6fd2ae2a23	Hamlet	ST	28	45	1	Arm A	4	No	Field	Yes	Yes	Female	---	1	13 Nov 13	Yes	Yes	No	No	No	Twice				1	Yes	No	No	No	Twice				No	1
		-.43		-.55		-.67		-.43				09apr2014	4707d6b5-8299-444a-93f5-0b3e6db96c2d	Main Village	OBC	22	12	1	Arm A		No	Field	No	Yes	Female	---			Yes	Yes	No	No	No	Once				1	Yes	No	No	Yes	Never	No			No	1	Yes
								-3.19				02jun2014	b4592499-1690-4341-a573-d0155dc2e914	Hamlet	ST	22	11	1	Arm B		No	Field	Yes	Yes	Female	---
-.42		.08		.02		-.22		-.11				09nov2014	88a0f963-1dca-4831-9942-a10985b46365	Hamlet	ST	24	57	1	Arm B	3	No	Field	Yes	No	Female	---	1	10 Nov 14	Yes	Yes	No	No	No	Once	No			1	Yes	Yes	No	No	Never	No			No	1	Yes
				-.03				-1.33				18sep2014	76941e9a-0afa-4db7-887a-8ce8e57805fc	Main Village	ST	22	103	2	Arm B		No	Field	No	No	Female	---	1	27 Sep 14											Yes	No	No	No	More than 3 Times	No			No	1
-.85		.14		-.74		-2						18oct2013	11962c75-b64f-448b-9004-7c4110a70c8c	Hamlet	ST	25	48	1	Arm B	4	Yes	Field	Yes	No	Male	---	1	22 Oct 13	Yes	No	No	No	No	Never				1	Yes	Yes	No	No	Once				No	1	Yes
-1.74				-.72		-1.66		-1.67				28nov2013	c1ef7fd3-e7b8-4a90-9be6-98908c1283e3	Main Village	ST	30	35	1	Arm B	4	Yes	Field	Yes	Yes	Female	---	1	30 Nov 13											Yes	No	No	No	3 Times	No			No	1	Yes
								-.88				19apr2014	0f2e90fa-7855-40f1-ae83-f564200b62df	Hamlet	ST	22	13	1	Arm A	1	Yes	Field	Yes	Yes	Female	---			Yes	Yes	No	No	No	Once				1	Yes	No	No	Yes	Twice					1	Yes
-1.06		.01		-.47		-1.17						10nov2014	f22a1982-9c8b-482c-a298-4aba9fdc2b7a	Hamlet	ST	20	29	1	Arm B		No	Field	Yes	No	Female	---	1	15 Nov 14	Yes	Yes	No	No	No	3 Times	No			1	Yes	No	No	No	Never	No			No	1	Yes
-2.67		-1.04		-.9400000000000001								03feb2015	a0c6b43d-766f-4f0d-aa76-4fab5bc94353	Main Village	ST	23	22	1	Arm A		No	Field	No	No	Female	---	1	10 Feb 15	Yes	No	No	No	No	Never	No			1	Yes	No	No	No	Never	No			No	1
				-.89		-1.02		-1.88				26sep2014	7e683882-176d-4880-b06b-f77a3d860cff	Hamlet	ST	22	26	1	Arm B	3	No	Field	Yes	No	Male	---			Yes	No	No	No	No	Never	No			1	Yes	No	No	No	Never	No			No	1	Yes
-.71		.4		-.01		.04		-.24				23feb2014	bd41df4a-4fdd-4c57-ac91-08eb784805b0	Main Village	ST	20	113	2	Arm A	2	Yes	Field	No	Yes	Female	---	1	26 Feb 14	Yes	Yes	No	No	No	Twice	No			1	Yes	No	Yes	Yes	Twice	No			No	1	Yes
-.05		.61		.19		-.68		-1.2				03apr2014	117615ef-93c0-4762-b616-a6b76ac13250	Main Village	ST	25	34	1	Arm A	4	No	Field	Yes	Yes	Male	---	1	08 Apr 14	Yes	Yes	No	No	No	3 Times				1	Yes	No	No	Yes	Twice				No	1	Yes
		-2.22		-1.24		-1.52						09apr2014	42c6e45a-5677-4cfe-b881-2c5c0fc79576	Main Village	ST	28	12	1	Arm A	6	No	Field	Yes	Yes	Male	---			Yes	No	No	No	No	Once				1	Yes	No	No	No	Twice				No	1	Yes
		1.32		2.18		-.72		-.48				07feb2015	5ffa1ada-35cf-4f54-9fcb-3feb7e638163	Main Village	ST	25	115	2	Arm A	3	Yes	Field	No	Yes	Female	---			Yes	Yes	No	No	No	Twice	No			1	Yes	No	No	No	Once	No			No	1	Yes
-.19		.44		.26		-.8200000000000001		-.39				24may2014	5c58ce8d-2fc3-43a6-a32f-5e7c469c7a50	Hamlet	ST	19	8	1	Arm B		No	Field	Yes	No	Female	---	1	26 May 14	Yes	No	Yes	No	Yes	Never	No			1	Yes	No	Yes	No	Once	No			No	1	Yes
				-.23								15sep2014	cd33e85b-7758-425e-b0f2-19b04695ef6b	Hamlet	SC	18	33	1	Arm A	1	Yes	Field	No	No	Female	---	1	27 Sep 14	Yes	No	Yes	No	Yes	Never	No			1	Yes	Yes	Yes	Yes	Once	No			No	1
						-2.03						27aug2014	d21e4734-e5d9-4fae-a50e-06569a76ae0c	Main Village	OBC	20	89	2	Arm A		No	Improved	No	Yes	Female	---	1	29 Aug 14											Yes	No	No	No	Once	No				1	Yes
-3.24		.01		-1.49		-.9400000000000001						05jan2015	ac39d219-1e85-4edc-a5ef-a8033af27b6c	Main Village	ST	25	22	1	Arm A	1	No	Field	Yes	No	Female	---	1	07 Jan 15	Yes	No	No	No	No	Never	No			1	Yes	No	No	No	Never	No			No	1	Yes
-.09				-1.07		-.92		-1.01				20dec2014	42d607eb-5452-40a3-a520-aca5f855ed2f	Main Village	ST	22	47	1	Arm A		No	Field	No	No	Female	---	1	22 Dec 14	Yes	Yes	No	No	No	Twice	No			1	Yes	Yes	No	No	Twice	No			No	1	Yes
-2.52		-.25		-1.63				-.76				28mar2014	1da975d5-e318-4a81-a5db-46e118301273	Main Village	OBC	18	53	1	Arm B		No	Field	Yes	No	Female	---	1	03 Apr 14	Yes	No	No	No	No	Twice	No			1	Yes	No	No	No	3 Times				No	1
-2.14		-.33		-.26		-1.01		-.91				03sep2014	bb92ba86-910a-44fc-a921-3d14a3bd00fd	Hamlet	ST	26	31	1	Arm B	4	No	Field	Yes	No	Female	---	1	04 Sep 14	Yes	No	No	No	No	Never	No			1	Yes	No	No	No	Never	No			No	1	Yes
-2.57				.77				-.09				16mar2014	72b22f1c-92ac-45cd-a43d-b66952f9e89c	Main Village	ST	19	67	2	Arm B		No	Field	Yes	No	Female	---	1	19 Mar 14											Yes	No	No	No	Once	No			No	1
.37				-1.61								14dec2013	d47a4c24-b398-4278-a6bb-af61d6d6d1ee	Main Village	ST	21	1	1	Arm A	1	No	Field	Yes	Yes	Male	---	1	18 Dec 13											Yes	No	Yes	No	Twice	No			No	1
		-.55		-.92		-1.71		-1.58				02jul2014	4062acd5-e7f7-4b14-a7ce-d109dadf25e6	Main Village	ST	22	69	2	Arm A		No	Field	No	Yes	Male	---			Yes	Yes	No	Yes	Yes	Never				1	Yes	No	No	No	Twice	No			No	1	Yes
-.37		-.67		-.03		0		-1.48				16nov2014	399b77ca-0d6a-4270-a910-eea5a3583359	Hamlet	ST	25	1	1	Arm A	2	No	Field	Yes	Yes	Female	---	1	18 Nov 14	Yes	No	No	No	Yes	Never	No			1	Yes	No	Yes	Yes	Never	No			No	1	Yes
1.25		1.97		.35		-1.3		1.42				20jun2014	043644f4-9f31-4091-b312-7c987def6b6f	Main Village	ST	28	16	1	Arm A	3	No	Field	Yes	Yes	Female	---	1	25 Jun 14	Yes	No	No	No	Yes	Twice				1	Yes	Yes	No	No	Never	No			No	1	Yes
		-1.39		-2.05								06dec2013	f130cef4-919c-43b1-8347-b0fde08bd9af	Main Village	ST	28	14	1	Arm B	3	No	Field	Yes	Yes	Female	---	1	07 Dec 13	Yes	No	No	No	No	3 Times				1	Yes	No	No	Yes	Once				No	1	Yes
-2.02		-2.23		-.4								05mar2014	d8d95fc1-8bad-47ab-927d-fa32741d3dc2	Main Village	ST	22	95	2	Arm A	1	No	Field	No	No	Female	---	1	06 Mar 14	Yes	Yes	No	No	No	3 Times	No			1	Yes	No	No	No	Never	No			No	1
		.08		-1.76		-3.82						29oct2013	32743e30-0599-4534-9ee4-3293e7a86e7f	Hamlet	ST	22	55	1	Arm B		No	Field	Yes	Yes	Male	---	1	06 Nov 13	Yes	No	No	No	No	Never	No			1	Yes	No	No	No	Twice	No			No	1	Yes
		.26		-3.04								14aug2014	e303c67c-8d83-48a9-bc10-8f9bc1118788	Main Village	ST	30	15	1	Arm B	5	No	Field	Yes	No	Male	---			Yes	No	No	No	Yes	Once	No			1	Yes	No	No	No	Once	No			No	1	Yes
								-2.51				22aug2014	1d4605c3-e945-4c98-b6fc-e506f594f0b3	Hamlet	OBC	25	16	1	Arm A	2	No	Field	Yes	Yes	Female	---	1	31 Aug 14
		2.89						-2.52				31jul2014	792a2086-dd1b-463d-a1cd-d91ef791cba2	Main Village	ST	30	16	1	Arm A	2	No	Field	No	No	Male	---	1	08 Aug 14	Yes	No	No	No	Yes	Once				1
-.13												06sep2014	52414505-1f2f-4705-9220-f9cb2dc1d1d5	Main Village	ST	27	16	1	Arm A	4	No	Field	No	Yes	Male	---	1	07 Sep 14											Yes	No	No	No	Never	No				1
-1.66		-2		-2.07		-2.49						25nov2013	8100380c-64d5-4e31-906a-c4242530b34a	Main Village	ST	23	58	1	Arm A	2	No	Field	Yes	Yes	Female	---	1	28 Nov 13	Yes	Yes	No	No	No	Never				1	Yes	No	No	Yes	Never				No	1	Yes
-.71		-1.06		-1.51		-1.42		-1.79				07oct2014	e9f472fc-3979-4682-8c40-ae2683d10b04	Main Village	ST	24	28	1	Arm B	2	No	Field	Yes	No	Female	---	1	10 Oct 14	Yes	No	No	No	No	Twice	No			1	Yes	No	No	No	Twice	No			No	1	Yes
		.65		-.36								13nov2014	56159172-67bf-4eab-b555-85cd59857fb9	Hamlet	ST	24	26	1	Arm B	2	Yes	Field	Yes	Yes	Female	---	1	24 Nov 14	Yes	No	No	No	No	Never	No			1	Yes	No	No	No	Never	No			No	1
		-.36		-.84								12feb2014	c73d8d7d-ea72-4c9a-86ae-a409de7f4776	Hamlet	ST	22	6	1	Arm B	1	No	Field	Yes	Yes	Female	---	1	14 Feb 14	Yes	No	No	No	No	More than 3 Times	No			1	Yes	No	No	No	Twice	No			No	1
-1.46		-1.02		-.52				-.96				31mar2014	d000a6dc-d0c8-422e-8de2-f02920498b61	Main Village	ST	21	106	2	Arm A	2	Yes	Field	No	No	Female	---	1	01 Apr 14	Yes	Yes	No	No	No	Twice				1	Yes	No	No	No	3 Times				No	1
-.38		-1.57		-2.4								01nov2013	9dd74065-25fc-4273-b90d-baf46a79ea88	Main Village	ST	19	41	1	Arm A		Yes	Field	Yes	Yes	Male	---	1	04 Nov 13	Yes	No	No	No	Yes	Once				1	Yes	No	Yes	Yes	Once				No	1
-1.04		-1.27		-.32		-1.84		-2.07				16oct2014	fa2f11fb-17ea-419e-8206-b16501964f34	Main Village	ST	31	28	1	Arm B	4	No	Field	Yes	Yes	Female	---	1	20 Oct 14	Yes	No	No	No	No	Twice	No			1	Yes	No	No	No	3 Times	No			No	1	Yes
-.44		-.27		-.37								21nov2014	ead8f956-c74b-4569-a749-e3302a045093	Main Village	ST	20	38	1	Arm A		No	Field	Yes	Yes	Male	---	1	26 Nov 14	Yes	No	No	No	No	Once	No			1	Yes	No	Yes	No	Never	No			No	1
		.08				-2.5						17nov2014	ed989645-8cf6-42ce-b9f3-bcf737c70c0c	Main Village	ST	16	45	1	Arm A	1	No	Field	Yes	Yes	Female	---	1	25 Nov 14	Yes	No	No	No	No	Never	No			1	Yes	No	No	No	3 Times	No				1	Yes
-.26		-1.02		.3								14nov2014	b60060ae-5f98-4264-9756-ff5041452e92	Main Village	ST	23	37	1	Arm A		No	Field	Yes	No	Female	---	1	16 Nov 14	Yes	No	No	No	No	Never	No			1	Yes	No	No	No	Never	No			No	1
-.27		-.8300000000000001		.03		.03		.55				23aug2014	3e761a73-d497-46fa-bf33-ba5518843911	Hamlet	ST	24	30	1	Arm A	3	Yes	Field	Yes	Yes	Female	---	1	29 Aug 14	Yes	Yes	No	No	Yes	Never	No			1	Yes	No	No	No	Never	No			No	1	Yes
.5700000000000001		1.03		.3		-1.27		-1.58				23jul2014	5d26bb9a-265a-457d-9e56-440184a2fc9f	Hamlet	ST	28	45	1	Arm A	4	No	Field	Yes	Yes	Female	---	1	25 Jul 14	Yes	Yes	No	No	Yes	Never	No			1	Yes	No	No	Yes	Never	No			No	1	Yes
-.46				-.65		-.8		-1.22				04jan2015	dba40ab1-1863-425a-877e-4365e11e3362	Hamlet	OBC	19	112	2	Arm A		No	Field	Yes	Yes	Male	---	1	10 Jan 15											Yes	No	No	Yes	Never	No			No	1	Yes
-.21				-2.16		-2.19						08oct2013	19a1bf35-6524-4fd7-983e-11d1d2c068d3	Main Village	ST	28	10	1	Arm A	5	Yes	Field	Yes	Yes	Male	---	1	10 Oct 13	Yes	No	No	No	No	Twice				1	Yes	No	No	No	Twice				No	1	Yes
-.5700000000000001		-.05		-.58								03may2014	65294693-ed7d-4d57-ba4c-7a78024cae2c	Main Village	ST	24	87	2	Arm A	2	No	Field	No	No	Female	---	1	03 May 14	Yes	Yes	Yes	No	No	Twice				1	Yes	No	No	Yes	Once				No	1
1.97		-1.17		-1.97		-2.61						03dec2013	1b64cffb-78b1-4a43-8971-f8a0d22a5bcd	Main Village	ST	20	24	1	Arm B		No	Field	Yes	Yes	Male	---	1	08 Dec 13	Yes	Yes	No	No	Yes	Never	No			1	Yes	No	Yes	Yes	Once				No	1	Yes
-.47				-3.23								11jan2015	3b932d4f-60d9-454e-afa0-76fd45eeca89	Main Village	ST	29	4	1	Arm B	3	No	Field	Yes	Yes	Male	---	1	16 Jan 15											Yes	No	Yes	No	Never	No			No	1
		.99				.68						19jul2014	b6d9576c-f028-474b-b0e3-ed97c4f4cb89	Main Village	OBC	20	37	1	Arm A		No	Field	No	Yes	Female	---			Yes	No	No	No	No	Never	No			1											Yes
-1.04		.6		-2.04		.52		-.19				07feb2015	0731248b-5dcf-478b-9c0d-12fdabe9d2b5	Hamlet	ST	35	51	1	Arm A	4	No	Field	Yes	No	Male	---	1	08 Feb 15	Yes	No	No	No	No	Once	No			1	Yes	No	No	No	3 Times	No			No	1	Yes
-2.86		-1.66		-1.39		-1.22						10jan2015	85e6902d-c0d5-4ae8-8809-5c7f230e81e7	Main Village	ST	25	86	2	Arm B	1	No	Field	No	No	Female	---	1	12 Jan 15	Yes	Yes	No	No	No	Once	No			1	Yes	No	No	No	Twice	No			No	1	Yes
		-2.74				-2.57						07jan2015	60ebe3f5-68be-4589-bb85-11e4b370d5e7	Main Village	OBC	30	12	1	Arm A	2	No	Field	No	No	Female	---			Yes	Yes	No	No	No	Twice	No			1											Yes
				-.58		-1.45						26oct2014	58ee234a-ca86-413b-b48c-b8e2c37afcb8	Main Village	OBC	21	38	1	Arm A		No	Field	Yes	Yes	Female	---	1	30 Oct 14											Yes	No	No	No	Once	No			No	1	Yes
-1.74				-.29		-.48		-1.04				23oct2014	ffdec689-7099-4d63-8c26-d62b82394652	Main Village	OBC	19	101	2	Arm A		No	Field	No	Yes	Female	---	1	27 Oct 14											Yes	No	No	No	Once	No			No	1	Yes
		-1.11		-1.05		-1.66						02dec2014	4e15e89c-c897-41d2-a7d2-41f8c22c7808	Hamlet	ST	25	47	1	Arm A	2	No	Field	No	No	Female	---	1	12 Dec 14	Yes	No	No	No	No	Once	No			1	Yes	Yes	No	No	Twice	No			No	1	Yes
-2.07		-2.17		-1.44								20aug2014	89babdc2-69c8-413a-8d2e-6a7ec2b94b44	Main Village	ST	26	88	2	Arm A	4	No	Field	No	Yes	Female	---	1	22 Aug 14	Yes	Yes	No	No	No	Never				1	Yes	No	No	No	3 Times	No			No	1
.71		-.08		-.3								12dec2014	ca4430d7-8109-4e46-ada8-81e1ea5c9191	Main Village	OBC	20	111	2	Arm B		No	Field	No	No	Female	---	1	14 Dec 14	Yes	Yes	No	No	Yes	Twice	No			1	Yes	No	No	Yes	3 Times	No			No	1
-.93		1.57		-1.88		-1.28		-1.83				05feb2015	86741dd6-db15-4e05-8a91-16be5d56c23f	Main Village	ST	23	24	1	Arm B		No	Field	No	No	Male	---	1	10 Feb 15	Yes	Yes	No	No	No	Never	No			1	Yes	No	No	No	Once	No			No	1	Yes
				.96								19nov2013	1c43b353-8633-4cbd-b18b-7105ab602681	Main Village	ST	20	9	1	Arm B	1	No	Field	Yes	Yes	Female	---	1	30 Nov 13	Yes	No	No	No	No	Twice				1	Yes	No	No	No	Twice				No	1
-3.3						-1.9		-4.34				11sep2014	a21c715b-8d4c-4273-9f9d-e76878e064a0	Main Village	ST	26	38	1	Arm A	3	Yes	Field	Yes	No	Female	---	1	15 Sep 14																					Yes
-4.1		-2.31										25oct2014	8bb1591e-fdc5-47b5-b46b-c67e59d756ef	Hamlet	ST	18	115	2	Arm A		No	Field	No	No	Male	---	1	30 Oct 14	Yes	No	Yes	No	No	Never	No			1											Yes
		2.75				-1.07		-2.34				06nov2014	b1491b32-1890-439b-a21f-3067db443c70	Hamlet	ST	20	14	1	Arm B		No	Field	No	No	Male	---			Yes	No	No	No	No	Never	No			1	Yes	No	No	No	Never	No				1	Yes
-1.44												31mar2014	1229cfbf-ae7f-44fa-949a-5b1fff556c4a	Main Village	OBC	25	32	1	Arm B		No	Field	No	Yes	Female	---	1	03 Apr 14											Yes	No	No	No	Never					1
				.12								20feb2014	c62cee5d-c3e9-4b81-8186-d208bfa03c9c	Main Village	SC	19	99	2	Arm B		No	Field	No	No	Male	---	1	06 Mar 14											Yes	No	Yes	Yes	Once	No			No	1
		-1.96		-4.46				-2.94				04may2014	912573d0-b3e6-4300-88d5-4e3ba1023e39	Hamlet	ST	32	43	1	Arm B	4	No	Field	Yes	No	Male	---	1	07 May 14	Yes	No	Yes	No	No	Twice				1	Yes	Yes	Yes	No	3 Times	No			Yes	1	Yes
-3.5		-1.55		-2.68		-2.7		-1.81				16jul2014	974fb34a-3d43-4092-a45a-ff9a95e1a69a	Main Village	ST	20	31	1	Arm B		No	Field	Yes	Yes	Male	---	1	22 Jul 14	Yes	Yes	No	No	No	3 Times				1	Yes	No	No	No	3 Times	No			No	1	Yes
				-1.26				-1.68				02aug2014	94a8ae55-b22b-4d26-8023-2441338ce0a6	Main Village	ST	19	86	2	Arm B		No	Field	No	No	Female	---	1	04 Aug 14											Yes	No	No	Yes	Never	No			No	1
		.49				.04		-.25				23nov2014	6b008c85-4100-4d7a-9b03-71716f9e82ab	Main Village	SC	25	90	2	Arm B	1	No	Field	No	No	Male	---	1	24 Nov 14	Yes	Yes	No	No	Yes	3 Times	No			1											Yes
1.03		1.8		1.69		2.03		.84				21mar2014	212d6215-f2fb-47a6-8632-732a643ebd35	Hamlet	ST	20	74	2	Arm A		No	Field	No	Yes	Male	---	1	21 Mar 14	Yes	Yes	No	No	Yes	Never	No			1	Yes	No	No	No	Never				No	1	Yes
-1.07		-.05		-.52		-.8		-1.03		-1.3		18oct2013	44315b77-b4f7-49c6-bb00-f77e64e1ad3f	Hamlet	ST	22	52	1	Arm A		No	Field	Yes	Yes	Female	---	1	20 Oct 13	Yes	No	No	No	No	More than 3 Times				1	Yes	No	Yes	Yes	Twice	No			No	1	Yes
-4.09		-.38		-.02		-.5700000000000001		-.01		-.34		16jun2014	5f273fb5-5fad-4506-a55f-795c4523423c	Hamlet	ST	20	113	2	Arm A	1	No	Field	No	Yes	Male	---	1	19 Jun 14	Yes	Yes	No	No	Yes	Once	No			1	Yes	No	No	No	Twice	No			No	1	Yes
		-3.07		-4.52								13jun2014	16db9d4a-6875-436a-af50-021371c2e39f	Hamlet	ST	42	113	2	Arm A	8	Yes	Field	Yes	No	Male	---	1	17 Jun 14	Yes	Yes	No	No	No	Twice				1	Yes	No	No	No	Twice	No			No	1	Yes
-1.57		-1.19		-3.6		-2.73		-3.66		-2.06		30mar2014	969cb56d-df8f-4ec0-abd5-0c164b7866b1	Main Village	ST	26	108	2	Arm B	2	Yes	Field	No	Yes	Male	---	1	31 Mar 14	Yes	Yes	No	No	Yes	Twice	No			1	Yes	No	No	No	Never	No			No	1	Yes
		-1.66		-1.61		-1.75		-2.47		-1.46		05may2014	21a46665-799f-4225-855b-a9370ae2f9d2	Main Village	ST	22	35	1	Arm B	1	No	Field	No	Yes	Female	---	1	13 May 14	Yes	Yes	No	No	No	3 Times	No			1	Yes	Yes	No	Yes	Twice				No	1	Yes
-.2		.16		-.08		-.88		-.9500000000000001		-1.84		20feb2014	fc0c3391-a720-4fed-aff9-6d485cbb0255	Main Village	ST	22	81	2	Arm B	2	No	Field	No	Yes	Female	---	1	22 Feb 14	Yes	No	No	No	Yes	Twice				1	Yes	No	No	No	Once				No	1	Yes
-1.15		-.78		-1.43		.03		-3.49		-3.62		03oct2014	6f999efe-94f7-4e20-926b-5f71d2919e2c	Hamlet	ST	23	51	1	Arm A	1	No	Field	Yes	Yes	Female	---	1	06 Oct 14	Yes	No	No	No	No	3 Times	No			1	Yes	Yes	No	No	Once	No			No	1	Yes
-1.44		-1.32		-1.31		-1.52		-1.41		-1.05		13aug2014	bc7601e4-9896-4b99-ace4-d0ba20308513	Main Village	ST	19	37	1	Arm A		No	Field	Yes	Yes	Female	---	1	15 Aug 14	Yes	No	No	No	No	Never	No			1	Yes	Yes	Yes	No	Once	No			No	1	Yes
		1.14		1.1		2.15		1.15		.06		05mar2014	129140c3-c87f-4026-a138-f055ffc6727b	Main Village	ST	19	105	2	Arm B		No	Field	No	Yes	Male	---	1	08 Mar 14	Yes	Yes	Yes	No	Yes	3 Times				1	Yes	Yes	No	Yes	Twice				No	1	Yes
		-1.48		-2.9		-2.37				-2.23		08nov2014	a10e2ff3-0aa3-41c7-a485-9d3d21f8f0ba	Hamlet	ST	18	8	1	Arm B		No	Field	No	No	Female	---	1	14 Nov 14	Yes	No	No	No	No	Never	No			1	Yes	No	No	No	Twice	No			No	1	Yes
.3		.85		.17		-.45		-.75		-1.22		09feb2014	f33d3e55-75ed-40bc-bcc8-0ab29f6ed955	Main Village	SC	21	99	2	Arm B		No	Field	No	Yes	Female	---	1	11 Feb 14	Yes	Yes	No	No	Yes	3 Times	No			1	Yes	Yes	No	No	Never	No			No	1	Yes
		.87				-2.45		-1.71		-1.58		12sep2014	849434c2-1000-47b8-a6d8-9584b35db794	Hamlet	ST	29	31	1	Arm B	5	No	Field	Yes	Yes	Female	---	1	20 Sep 14	Yes	Yes	No	No	No	Never	No			1	Yes	No	No	No	Never	No				1	Yes
		-1.81		-1.2		-2.08		-.6900000000000001		-.61		18jul2014	dfbdca89-6b22-49eb-9965-1144e2cea5a3	Hamlet	OBC	21	25	1	Arm B		No	Field	No	Yes	Male	---	1	26 Jul 14	Yes	No	No	Yes	No	Once				1	Yes	No	No	No	Twice	No			No	1	Yes
-1.68		-.62		-3.31								04aug2014	ea6bda62-a336-4687-ae98-0fa7d0aa721f	Main Village	ST	35	23	1	Arm A	4	Yes	Field	Yes	Yes	Male	---	1	06 Aug 14	Yes	No	No	No	No	Once				1	Yes	No	No	No	Never	No			No	1	Yes
-.37		-1.17		-2.03		-2.13		-1.57		-1.75		01dec2014	bc1a9234-d1c1-46f4-ba62-a93cfbd11dfe	Main Village	ST	32	36	1	Arm A	4	No	Field	No	Yes	Female	---	1	04 Dec 14	Yes	Yes	No	No	Yes	3 Times	No			1	Yes	No	No	Yes	3 Times	No			No	1	Yes
		3.25		-1.19		-2.09		-1.47		-1.67		12nov2013	a03217e9-664b-4a34-89b3-b4a24c1d83f4	Main Village	ST	20	23	1	Arm A	1	No	Field	Yes	Yes	Female	---	1	15 Nov 13	Yes	No	No	No	Yes	Never				1	Yes	No	Yes	Yes	Twice				No	1	Yes
								-2.28		-2.56		14dec2013	6df129b9-cf1f-4d46-8989-3013cb2ef4a4	Hamlet	ST	20	73	2	Arm B		No	Field	Yes	Yes	Male	---
-1.26		-2.01		-2.3		-2.38		-3.02		-3.21		30oct2014	71d7a171-1aca-4bd5-88d9-27972046078e	Main Village	ST	17	56	1	Arm A		No	Field	Yes	Yes	Male	---	1	01 Nov 14	Yes	No	No	No	No	Twice	No			1	Yes	No	No	No	3 Times	No			No	1	Yes
-.84		-.09		-.19		.08		-.9400000000000001		-.36		27mar2014	e0a6ffb3-d680-4b50-98b3-ef87c6fb3338	Main Village	ST	26	101	2	Arm A		No	Field	No	Yes	Female	---	1	29 Mar 14	Yes	Yes	No	No	No	Never	No			1	Yes	Yes	No	No	Never				No	1	Yes
		.4		.49		.76		.01		-.27		13dec2013	0a801cb7-4c11-4a3b-9bd4-9eb52ea14cf7	Main Village	ST	20	114	2	Arm B		No	Field	No	No	Female	---	1	18 Dec 13	Yes	Yes	No	No	Yes	Twice	No			1	Yes	No	No	No	3 Times	No			No	1	Yes
-1.46		.23		.84		.86		.44		-.28		10apr2014	d56af25e-c5e3-4a48-b6d8-1f3511dde4ef	Main Village	ST	27	81	2	Arm B		No	Field	No	Yes	Female	---	1	11 Apr 14	Yes	Yes	No	No	No	Twice				1	Yes	No	Yes	No	Never	No			No	1	Yes
-4.08		-.76		-2.25		-3.01		-2.42		-1.1		05oct2013	6c104a69-dd6b-4a71-a539-36003b9976f2	Hamlet	ST	22	73	2	Arm B	1	No	Field	Yes	Yes	Male	---	1	07 Oct 13	Yes	Yes	Yes	Yes	Yes	Once	No			1	Yes	No	No	No	3 Times				No	1	Yes
.52		-1.03		-.63		-1.12		-.65		-.78		07jul2014	89e6329d-6b1b-41dc-82cc-b4548d5a5218	Hamlet	ST	22	12	1	Arm A	2	No	Field	No	Yes	Female	---	1	10 Jul 14	Yes	No	No	No	Yes	Once				1	Yes	No	No	No	Twice	No			No	1	Yes
-2.27		-2.19		-2.8		-.93		-2.99		-2.82		25oct2013	492f0be6-c915-4858-9003-e33c869e1b70	Hamlet	ST	20	73	2	Arm B		No	Field	No	Yes	Male	---	1	31 Oct 13	Yes	Yes	No	No	No	Twice	No			1	Yes	No	No	Yes	3 Times				No	1	Yes
		-1.67		-1.6		-1.33		-1.04		-1.42		26nov2014	2ccdfa1e-f696-4577-afda-6236160cdf6d	Hamlet	ST	24	18	1	Arm A		No	Field	No	Yes	Male	---	1	06 Dec 14	Yes	Yes	No	No	No	Never	No			1	Yes	No	No	Yes	Once	No			No	1	Yes
		-1.77		-2.47		-2.62		-2.35		-2.65		13jan2014	32f66a2c-5eb4-49d4-98dd-ddefb26f3bc4	Hamlet	ST	21	64	2	Arm B		No	Field	No	Yes	Female	---	1	16 Jan 14	Yes	Yes	No	No	No	Never	No			1	Yes	No	Yes	No	Once	No			No	1	Yes
		-2.44		-2.83		-2.6		-2.31		-3.46		01mar2014	14b64ba9-4d8e-4470-80eb-890f7799ba63	Main Village	ST	34	42	1	Arm A	6	No	Field	Yes	Yes	Male	---	1	11 Mar 14	Yes	Yes	No	No	No	3 Times				1	Yes	Yes	Yes	No	3 Times				No	1	Yes
-1.49		-1.52		.26		-.8300000000000001		-1.56		-1.59		12jul2014	7fad98db-49a1-4791-b995-a8c3e264f206	Main Village	OBC	24	98	2	Arm A	1	No	Field	No	Yes	Male	---	1	15 Jul 14	Yes	Yes	No	No	Yes	Twice				1	Yes	Yes	Yes	Yes	3 Times	No			No	1	Yes
		-1.14		-1.27		-1.85		-2.43		-.97		28may2014	53efda3e-f41e-4533-9bb8-18c7c7aa2fd3	Main Village	ST	23	75	2	Arm A	1	No	Field	No	Yes	Male	---			Yes	Yes	No	No	Yes	3 Times				1	Yes	No	No	Yes	3 Times	No			No	1	Yes
		-.92		-1.95		-1.3		-2.06		-2.11		04dec2013	c674f343-a6a4-4382-b440-ecf5c2cdccc2	Hamlet	ST	35	24	1	Arm B	5	No	Field	Yes	Yes	Female	---	1	08 Dec 13	Yes	Yes	No	No	No	Once				1	Yes	No	Yes	Yes	Twice				No	1	Yes
		6.46	1	.49		-.98				-1.39		04nov2013	0a9ed8cc-bd37-4cf5-8001-235141092ccf	Hamlet	ST	21	13	1	Arm A	1	No	Field	Yes	Yes	Male	---	1	18 Nov 13	Yes	Yes	Yes	No	No	3 Times				1	Yes	No	No	Yes	Once				No	1	Yes
		-2.08		-2.34		-1.71		-3.62		-2.87		27mar2014	e3b18c99-f747-4889-ac26-354fc2288531	Main Village	ST	30	89	2	Arm A	1	No	Field	No	Yes	Female	---	1	29 Mar 14	Yes	Yes	No	No	No	Twice				1	Yes	No	Yes	Yes	Once				No	1	Yes
		-.13		-.76		-.49		-1.31				24jul2014	4af6a75f-d33f-4f7a-9c0c-48ef66ea0bc7	Main Village	OBC	33	52	1	Arm A	1	No	Field	Yes	Yes	Female	---	1	26 Jul 14	Yes	Yes	No	No	No	Once				1	Yes	No	No	No	Twice	No			No	1	Yes
		-.68		-1.04		-1.45		-1.44		-3.66		14feb2014	ac9b55db-b5e7-4df9-b711-fc28c823bf17	Main Village	ST	22	68	2	Arm A	1	No	Field	No	No	Female	---	1	17 Feb 14	Yes	Yes	No	No	No	Twice				1	Yes	No	No	No	3 Times				No	1	Yes
-1.98				-.31		-1.04		-1.55		-1.27		02jul2014	9ea1e094-cba1-4eb9-962a-03484bb529ff	Main Village	ST	22	103	2	Arm B	3	Yes	Field	No	Yes	Male	---	1	04 Jul 14											Yes	No	No	No	Twice	No			No	1	Yes
								-1.39		-1.68		18feb2014	09b37348-c80e-4699-b8a5-c68c81fff563	Main Village	ST	28	117	2	Arm A		No	Field	No	No	Male	---	1	28 Feb 14											Yes	No	Yes	Yes	3 Times	No				1	Yes
-1.54		1.33		2.07		-1.55		-1.22		-1.52		04apr2014	b42069f9-30de-4adf-a8d7-0a17f2e19c7c	Main Village	ST	16	73	2	Arm B		No	Field	No	No	Male	---	1	06 Apr 14	Yes	Yes	No	No	No	Once				1	Yes	No	No	No	Twice				No	1	Yes
		-.12		.5700000000000001		.3		.4		-.42		04oct2014	2b3379d9-dfe8-4700-9540-fd6ebddec720	Hamlet	ST	24	11	1	Arm B	2	No	Field	No	Yes	Female	---			Yes	No	No	No	No	Twice	No			1	Yes	No	No	No	Never	No			No	1	Yes
-1.8		-.67		-.5600000000000001		-.76				.33		05jan2015	e779f26d-dce2-4dd8-8a04-fda7b8f13d14	Main Village	OBC	19	115	2	Arm A		No	Field	No	No	Female	---	1	06 Jan 15	Yes	Yes	No	Yes	No	Twice	No			1	Yes	No	Yes	No	Twice	No			No	1	Yes
-2.61		-1.36		-.44		-1.55		-2.22		-1.87		01jul2014	519d385f-d01a-4830-9042-340d08dc4c4f	Main Village	ST	29	42	1	Arm A	3	No	Field	Yes	Yes	Female	---	1	02 Jul 14	Yes	No	No	No	No	3 Times				1	Yes	No	No	No	Never	No			No	1	Yes
		-.96		-3.1				-3.94		-3.41		23jun2014	bbd4446e-6c2c-4254-9065-f263d614aaf5	Main Village	ST	19	67	2	Arm B		No	Field	No	No	Male	---	1	30 Jun 14	Yes	Yes	No	Yes	Yes	Twice				1	Yes	No	Yes	No	Twice	No			No	1
		-.49		-.86		-1.49		-2.83		-1.26		08feb2014	6ec5a3d5-88a9-48d5-acf1-471023c7ef4d	Main Village	SC	20	25	1	Arm B		No	Field	No	Yes	Male	---	1	17 Feb 14	Yes	No	No	No	No	Never	No			1	Yes	No	No	No	More than 3 Times				No	1	Yes
-.04		1.21		.5700000000000001		.16		-.05		-.8100000000000001		17mar2014	599139f6-4248-4f1d-a06e-d5c3c191217a	Main Village	ST	22	100	2	Arm B	1	No	Field	No	Yes	Female	---	1	18 Mar 14	Yes	Yes	No	No	No	Once	No			1	Yes	No	Yes	Yes	Never				No	1	Yes
-1.98		-.61		-1.44		-.86		-1.35		-1.72		13apr2014	bab0e583-98d7-42d6-8a2c-dabae2007bca	Main Village	ST	20	41	1	Arm A	1	No	Field	Yes	No	Male	---	1	15 Apr 14	Yes	Yes	No	No	No	Never				1	Yes	No	Yes	Yes	Never				No	1	Yes
-1.65				-1.53		-2.09		-1.66		-.96		19jan2014	4a47b6a3-ce29-4014-a7cb-b092a9f88f86	Hamlet	ST	38	109	2	Arm B	5	Yes	Field	No	Yes	Female	---	1	21 Jan 14	Yes	No	Yes	Yes	Yes	Twice				1	Yes	Yes	Yes	No	Never	No			No	1	Yes
				-1.52		-2.15		-2.78		-2.73		12oct2014	5c7f6a1a-af37-4ea0-9178-bb2ca7e26b06	Hamlet	ST	28	47	1	Arm A	5	No	Field	Yes	Yes	Male	---			Yes	Yes	No	No	No	3 Times	No			1	Yes	No	No	No	3 Times	No			No	1	Yes
-2.22		-.29		-1.37		-1.25		-1.72		-1.79		28mar2014	bda5d857-1600-41d7-b4f7-c7f6393c3ec5	Hamlet	ST	25	8	1	Arm B	1	No	Field	No	Yes	Female	---	1	30 Mar 14	Yes	Yes	No	No	No	Twice	No			1	Yes	Yes	Yes	Yes	Never				No	1	Yes
		-.04		.28		.62		-.31		.04		05jul2014	89d80bbe-5162-42f9-906e-9e177a078148	Main Village	ST	24	26	1	Arm B	2	No	Field	Yes	Yes	Male	---	1	14 Jul 14	Yes	Yes	No	No	Yes	Never				1	Yes	No	No	No	Once	No			No	1	Yes
-2.34		-.55		-.9				-1.46		-2.59		19may2014	97fd9b4f-aac7-4719-ae4f-f9b154e80c55	Main Village	ST	27	53	1	Arm B	4	Yes	Field	Yes	Yes	Female	---	1	21 May 14	Yes	No	No	No	No	Never	No			1	Yes	No	No	No	3 Times	No			No	1	Yes
		-.54		-1.69		-2.18		-1.56		-1.11		28may2014	9d2883b4-b84e-4c2f-9b8c-d7b81f37d32b	Hamlet	None of the Above	26	58	1	Arm A		No	Improved	No	Yes	Male	---	1	31 May 14	Yes	Yes	No	No	No	Twice				1	Yes	No	Yes	Yes	Never	No			No	1	Yes
		-.75		-1.41		-1.64		-1.72		-2.62		23dec2014	a75712fd-8dbf-418b-a46a-da02128cd14f	Main Village	ST	27	3	1	Arm A	4	Yes	Field	No	Yes	Male	---			Yes	No	No	No	Yes	Never	No			1	Yes	No	No	Yes	Never	No			No	1	Yes
		-2.23		-3.17		-2.73		-3.1		-3.92		19jan2014	00fa83ad-6acd-41d4-a906-91ad3b648805	Main Village	OBC	31	94	2	Arm B	2	No	Field	No	No	Male	---	1	20 Jan 14	Yes	No	No	No	Yes	Twice				1	Yes	No	No	No	3 Times	No			No	1	Yes
		-.72		1.51		-3.06		-2.38		-2.44		29nov2013	9d16b2e1-21f8-4646-b5d3-ae623ca8934e	Hamlet	OBC	20	23	1	Arm A		No	Field	No	Yes	Female	---	1	02 Dec 13	Yes	Yes	No	No	Yes	Never	No			1	Yes	No	Yes	Yes	Twice				No	1	Yes
		-2.06				-2.32		-3.26				01jan2015	6d82fdb1-30ac-4113-8631-1e25f1b2a4d8	Hamlet	ST	21	72	2	Arm B	1	No	Field	No	Yes	Female	---			Yes	Yes	No	No	No	3 Times	No			1	Yes	No	Yes	No	Once	No				1	Yes
-3.3						-1.78		-1.85		-1.34		28apr2014	dbd11669-1a8b-4086-9555-93792c8d3ce9	Hamlet	ST	24	2	1	Arm B	2	No	Field	Yes	No	Male	---	1	29 Apr 14											Yes	No	Yes	No	Never	No				1	Yes
		-1.18		-.8		-.53		-1.09		-.71		29aug2014	472e88e8-2215-4cb6-9b3d-bbd48ff2e4f4	Main Village	OBC	20	117	2	Arm A		No	Field	No	Yes	Male	---	1	07 Sep 14	Yes	Yes	No	No	No	3 Times	No			1	Yes	No	No	No	Twice	No			No	1	Yes
-2.48		-1.04		-2.9		-2.41		-2.53		-3.43		29nov2013	41ed7ccd-3869-4fe8-bcd1-e65bc8335bb4	Hamlet	ST	25	110	2	Arm A	1	No	Field	No	Yes	Male	---	1	02 Dec 13	Yes	No	Yes	Yes	Yes	Never				1	Yes	Yes	Yes	No	Never				No	1	Yes
		-.73		-2.47								01jun2014	3ed1cedf-0d99-4951-a6a1-ec328a261dc1	Hamlet	ST	30	11	1	Arm B	4	No	Field	Yes	Yes	Male	---			Yes	Yes	Yes	No	Yes	Once				1	Yes	No	No	No	Once	No			No	1	Yes
		2.97		-3.19		-4.06				-5.06	1	07mar2014	60b078a0-e6b2-45ad-aa16-c3097fce0be9	Main Village	ST	26	11	1	Arm B	2	No	Field	Yes	Yes	Male	---			Yes	No	No	No	No	Twice				1	Yes	No	No	Yes	Twice				No	1	Yes
		-.9500000000000001		-1.86		-1.27		-1.45		-1.85		15feb2014	7b285f1c-a80f-4e8c-b5d1-6ab181e75e26	Hamlet	ST	25	21	1	Arm A	2	Yes	Field	Yes	Yes	Male	---	1	24 Feb 14	Yes	No	No	No	Yes	Twice				1	Yes	No	No	Yes	Twice				No	1	Yes
-3.15		-3.04		-4.71		-4.23		-4.01		-4		13jul2014	ff9b1ee5-6c60-4ef1-a13b-35e072dbf81a	Main Village	ST	22	39	1	Arm B	2	Yes	Field	Yes	No	Male	---	1	14 Jul 14	Yes	No	No	No	No	Never	No			1	Yes	No	No	No	Never	No			No	1	Yes
.72		-.27		.75		-.9400000000000001		-1.49		-.92		09aug2014	f614f0b1-b9c8-4770-8fb6-eaee5498304e	Main Village	ST	21	51	1	Arm A		No	Field	Yes	No	Male	---	1	10 Aug 14	Yes	No	No	Yes	No	Once	No			1	Yes	No	No	No	Never	No			No	1	Yes
-1.17		-1.72				-.72		-2.13		-1.89		21apr2014	9c20f7b1-9a96-4b6d-8643-90590dab292e	Hamlet	OBC	21	44	1	Arm A	1	No	Field	No	Yes	Female	---	1	28 Apr 14	Yes	Yes	Yes	No	No	Twice				1											Yes
.53		-1.1		-2.04		-2.57		-2.06		-1.69		12jan2015	7c2f220d-b54f-4c84-be9f-86a41d732c94	Main Village	ST	27	36	1	Arm A	2	No	Field	Yes	No	Female	---	1	18 Jan 15	Yes	Yes	No	No	No	Twice	No			1	Yes	No	No	Yes	Once	No			No	1	Yes
		-.93		-.75		-1.93		-2.29		-1.73		13oct2013	9f85921a-addd-4989-aed0-5c192cb3ef5b	Hamlet	ST	20	116	2	Arm A		No	Field	No	Yes	Male	---	1	15 Oct 13	Yes	Yes	No	No	No	Twice				1	Yes	No	No	No	3 Times				No	1	Yes
		.08		-1.04		-1.44		-3.01		-2.05		28dec2014	e1252c8c-7dbb-44fd-8ac4-9084e6863abc	Hamlet	OBC	25	57	1	Arm B	4	Yes	Field	No	Yes	Male	---	1	06 Jan 15	Yes	Yes	No	No	No	Once	No			1	Yes	No	No	No	Once	No			No	1	Yes
		.04				-2.48				-2.76		19feb2014	bdd248c2-ee56-4a15-8427-946048ff9044	Hamlet	ST	30	108	2	Arm B	4	Yes	Field	No	Yes	Male	---	1	21 Feb 14	Yes	No	Yes	No	Yes	Never	No			1	Yes	Yes	No	No	Once	No				1	Yes
		1.05		-.31		-.8300000000000001		-.86		-.9500000000000001		19sep2014	10c7f340-a3dc-402a-af4c-bc5f18620455	Hamlet	ST	23	30	1	Arm A	1	No	Field	No	Yes	Male	---	1	25 Sep 14	Yes	Yes	No	No	No	Once	No			1	Yes	No	Yes	No	Never	No			No	1	Yes
-3.64		-5.97	1	-2.77								05jul2014	99791188-0904-4e77-9c71-afdb37e565c0	Hamlet	ST	18	33	1	Arm A		No	Field	No	Yes	Female	---	1	07 Jul 14	Yes	No	Yes	No	Yes	Once				1	Yes	Yes	No	Yes	Never	No			No	1	No
-1.17		-2.76		-2.37		-1.83		-1.63		-1.61		20jan2015	483155b5-149f-4a9a-9423-d2212539f5f8	Hamlet	ST	24	20	1	Arm A		No	Field	Yes	Yes	Male	---	1	23 Jan 15	Yes	Yes	No	No	No	Once	No			1	Yes	No	No	No	Once	No			No	1	Yes
		.87		-2.69		-3.01		-3.16		-2.07		12nov2014	a452a951-086c-4f75-ad71-b2de87e92ee9	Main Village	OBC	18	36	1	Arm A		No	Field	No	Yes	Male	---	1	15 Nov 14	Yes	No	No	No	Yes	Twice	No			1	Yes	Yes	No	Yes	3 Times	No			No	1	Yes
		1.69		.08		-1.99		-3.83		-3.15		07sep2014	61fce581-8212-4e57-80dd-674861c1ff7c	Main Village	ST	40	49	1	Arm B	5	No	Field	Yes	No	Male	---	1	16 Sep 14	Yes	No	No	No	No	Twice	No			1	Yes	No	Yes	No	Never	No			No	1	Yes
-1.4		.43		-1.3		-2.15		-1.62		-1.38		25jul2014	1a177e61-a64c-41bb-b825-f8be9094aae0	Hamlet	ST	25	25	1	Arm B	4	No	Field	Yes	Yes	Female	---	1	26 Jul 14	Yes	No	No	No	Yes	Never	No			1	Yes	No	Yes	Yes	Twice	No			No	1	Yes
-1.96		-.53		-1.36		-1.35		-1.2		-1.72		16nov2014	87241cd8-f4eb-489d-98b8-4912ff32c00f	Main Village	OBC	30	78	2	Arm A	4	No	Field	No	Yes	Female	---	1	19 Nov 14	Yes	Yes	No	Yes	No	3 Times	No			1	Yes	No	Yes	Yes	Twice	No			No	1	Yes
		-2.96		-1.01		-1.46		-2.44		-2.57		17apr2014	3c297805-2d76-4fce-845d-75455204f73c	Main Village	ST	17	102	2	Arm A		No	Field	No	Yes	Male	---	1	19 Apr 14	Yes	Yes	No	Yes	Yes	Never				1	Yes	No	No	No	3 Times	No			No	1	Yes
-.54		-2.62				-.03		-.03		-.29		21dec2013	20be496d-8673-41ca-a75c-74deb1cd20fe	Main Village	OBC	23	77	2	Arm A		No	Field	No	No	Female	---	1	21 Dec 13	Yes	Yes	No	No	No	3 Times				1											Yes
		-.76								-1.73		03oct2013	c11affc6-bcaf-456c-9ebf-03b302debd21	Hamlet	SC	18	65	2	Arm B		No	Field	No	Yes	Male	---	1	06 Oct 13	Yes	Yes	Yes	Yes	Yes	Never	No			1	Yes	Yes	Yes	Yes	3 Times					1	Yes
.91		.52		.15		.03		.42		-.32		06jan2015	9a96d986-0abc-43d4-b4c8-1ec1ed153b98	Main Village	ST	26	119	2	Arm B	2	No	Field	No	Yes	Female	---	1	10 Jan 15	Yes	Yes	No	No	No	Once	No			1	Yes	No	No	No	Never	No			No	1	Yes
.6		-.24		-.53		-1.59		-.5600000000000001		-2.2		24nov2014	15a994b0-ce50-4c22-a329-882868b8c0f5	Main Village	ST	35	34	1	Arm A	7	Yes	Field	Yes	Yes	Male	---	1	28 Nov 14	Yes	Yes	No	No	No	Once	No			1	Yes	No	No	Yes	Once	No			No	1	Yes
		.92		.06		.02		-.14		-.67		08nov2014	30f4a477-4760-4b3c-84e6-5b6cd25a3c1f	Hamlet	ST	30	52	1	Arm A	2	No	Field	Yes	No	Female	---			Yes	No	No	No	No	Never	No			1	Yes	No	No	No	Once	No			No	1	Yes
-.01		-2.18		-2.13						-2.78		03feb2014	019ee187-2832-4e80-b821-0bc96bc7d240	Main Village	ST	18	48	1	Arm B	1	No	Field	Yes	No	Female	---	1	07 Feb 14	Yes	Yes	No	No	No	Twice				1	Yes	No	No	No	Once				No	1
		-1.34		-2.17		-2.07				-2.97		28dec2014	190c653b-d82c-4f05-a087-52282fdcbdc5	Main Village	SC	20	96	2	Arm A		No	Field	No	Yes	Female	---	1	05 Jan 15	Yes	Yes	No	Yes	Yes	3 Times	No			1	Yes	No	Yes	No	Twice	No			No	1	Yes
-.64		.27		-.2		.46		-.44		-.46		05jul2014	7fea29c8-ef74-4a56-8552-f1b2744c1ef8	Hamlet	ST	24	69	2	Arm A	1	No	Field	No	No	Male	---	1	07 Jul 14	Yes	Yes	No	No	No	Twice				1	Yes	No	Yes	Yes	3 Times	No			No	1	Yes
		-.55		-.77		-1.86		-1.69		-1.64		01aug2014	8dcaf5b3-6359-4b12-baac-6408e3ce3e02	Main Village	ST	23	106	2	Arm A	3	Yes	Field	Yes	Yes	Male	---	1	06 Aug 14	Yes	Yes	No	No	No	Twice	No			1	Yes	Yes	No	No	3 Times	No			No	1	Yes
1.02		-1.93		.07		-1.16		-.52		-.9500000000000001		20feb2014	3bd995c7-6603-4af7-895e-e9a938eb4875	Hamlet	OBC	22	96	2	Arm A	2	No	Field	No	No	Male	---	1	23 Feb 14	Yes	Yes	No	No	No	3 Times				1	Yes	No	No	No	Once	No			No	1	Yes
-.42		.32		-.87		-1.87		-2.14		-.3		26aug2014	f561654d-2af4-48e8-9116-6a66d0e90d28	Hamlet	ST	26	22	1	Arm A	3	No	Field	No	No	Male	---	1	29 Aug 14	Yes	No	No	No	No	Never	No			1	Yes	No	No	No	Never	No			No	1	Yes
-1.24		-1.64		-1.9								15jan2014	cb87b729-5bcb-4a6d-835e-0d692f043553	Main Village	ST	25	30	1	Arm A	1	No	Field	Yes	Yes	Female	---	1	17 Jan 14	Yes	Yes	No	No	No	Never				1	Yes	No	No	No	Never				No	1
-1.61		-.68		-.53		-.36		.39		-.5		25feb2014	1276c8b5-e56e-4112-b5fa-c1269c2a63be	Hamlet	ST	32	19	1	Arm B	3	No	Field	No	No	Female	---	1	03 Mar 14	Yes	Yes	No	No	No	Twice	No			1	Yes	No	Yes	Yes	Never	No			No	1	Yes
		-.12		-1.21		-1.8		-3.31		-2.29		30apr2014	4c6b7779-5ac8-4b6c-82dd-27964a6df005	Main Village	ST	27	26	1	Arm B	2	No	Field	Yes	Yes	Male	---	1	09 May 14	Yes	No	No	No	Yes	Never				1	Yes	No	No	Yes	3 Times				No	1	Yes
		-1.31		-1.56		-1.71		-1.65		-2.1		06aug2014	5921580f-2ea4-4889-b9a8-04654983f293	Main Village	ST	25	81	2	Arm B	1	No	Field	No	Yes	Male	---	1	09 Aug 14	Yes	Yes	No	No	Yes	Never	No			1	Yes	No	Yes	No	3 Times	No			No	1	Yes
		-2.17		-1.92		-2.04		-3.11		-3.32		19feb2014	f94b27fe-34b3-436e-88a3-f5a125459b9c	Main Village	OBC	20	93	2	Arm B		No	Field	No	Yes	Male	---	1	21 Feb 14	Yes	Yes	No	Yes	No	Twice				1	Yes	No	No	No	Twice	No			No	1	Yes
-2		.04		-.34		-.21		-.78		-.96		19mar2014	0b6fe49b-65ff-4c52-9506-5c93492c724f	Main Village	OBC	19	75	2	Arm A		No	Field	No	Yes	Female	---	1	21 Mar 14	Yes	Yes	No	No	No	3 Times	No			1	Yes	Yes	Yes	No	Twice	No			No	1	Yes
-3.35								-2.54		-2.05		21nov2013	0b7562ba-f932-42a3-ae6c-71056ed57b00	Hamlet	ST	27	109	2	Arm B	5	Yes	Field	No	No	Female	---	1	23 Nov 13	Yes	Yes	No	Yes	Yes	Never				1	Yes	Yes	No	No	Never					1	Yes
		-.45		-.76		-1.41		-2.02		-2.22		23oct2014	17b12be3-0771-4df5-84fa-903f7fd6fc1a	Hamlet	ST	23	43	1	Arm B		No	Field	Yes	No	Male	---	1	02 Nov 14	Yes	Yes	Yes	No	No	Never	No			1	Yes	No	No	No	Twice	No			No	1	Yes
-.4		.26		.43		-.8		-1.91		-1.81		15jun2014	9c72245b-6bc7-4d37-b982-3f365db9df36	Hamlet	ST	18	35	1	Arm B		No	Field	Yes	Yes	Male	---	1	18 Jun 14	Yes	No	Yes	No	Yes	Twice	No			1	Yes	No	No	Yes	Twice	No			No	1	Yes
-1.88		-1.46		-1.27				-2.69		-2.53		10dec2014	b32fa66d-9324-4d7e-a065-73426aeb778c	Main Village	ST	25	36	1	Arm A	1	No	Field	No	Yes	Female	---	1	16 Dec 14	Yes	Yes	Yes	No	Yes	Once	No			1	Yes	Yes	No	Yes	Twice	No			No	1	Yes
				-.06		.46		-.21				17jan2014	99497a49-80e3-4612-acc2-d78832f2137b	Main Village	ST	15	73	2	Arm B		No	Field	Yes	Yes	Male	---			Yes	Yes	No	No	No	Twice	No			1	Yes	No	No	No	Once				No	1	Yes
-.53		-.55				-1.24		-3.79		-1.18		20dec2013	4fe874f1-8173-43bd-9acd-7fc498a732da	Main Village	ST	21	105	2	Arm B	3	No	Field	No	Yes	Female	---	1	24 Dec 13	Yes	No	No	No	No	3 Times				1	Yes	No	No	No	3 Times	No			No	1	Yes
		2.49		-1.5				-2.13		-3.52		28jun2014	a91bdecb-7f0d-4e68-9929-20d31ac54e44	Hamlet	ST	17	55	1	Arm B		No	Field	Yes	No	Male	---	1	07 Jul 14	Yes	No	No	No	No	Never				1	Yes	No	No	No	3 Times	No			No	1	Yes
-.76		-.11		-2.13		-.9		-2.4		-2.23		20mar2014	b587bac1-7879-4abf-8817-d8c6e24a647a	Main Village	ST	24	84	2	Arm A	1	No	Improved	No	Yes	Male	---	1	22 Mar 14	Yes	Yes	No	No	No	3 Times	No			1	Yes	No	No	No	3 Times	No			No	1	Yes
-2.23		-.8		-.8200000000000001		-.87		-.98		-.87		14oct2014	e4217923-9305-4619-a7e6-833b53d79074	Main Village	ST	30	87	2	Arm A	4	Yes	Field	Yes	Yes	Female	---	1	16 Oct 14	Yes	Yes	No	No	No	3 Times	No			1	Yes	No	No	No	3 Times	No			No	1	Yes
		-3.8		-5.13	1	-3.97		-3.88		-2.75		30mar2014	dba3b839-db23-42d8-9fc0-ab5b0cba7b80	Hamlet	ST	38	108	2	Arm B	6	Yes	Field	No	Yes	Male	---	1	01 Apr 14	Yes	No	No	No	Yes	Never	No			1	Yes	No	Yes	Yes	Never	No			No	1	Yes
-1.81				-1.99		-2.49				-.61		09jun2014	8723a995-75e2-463c-930c-ac5a66b79036	Hamlet	ST	33	1	1	Arm A	7	Yes	Field	Yes	Yes	Female	---	1	14 Jun 14	Yes	No	No	No	Yes	3 Times	No			1	Yes	No	No	Yes	3 Times	No			No	1	Yes
-1.49		-.24		-.52		-.43		-1.62		-.71		16jul2014	9b002ca4-95b2-4fdf-b330-a9aebc324ba3	Hamlet	OBC	25	84	2	Arm A	1	No	Field	No	Yes	Female	---	1	18 Jul 14	Yes	Yes	No	No	Yes	3 Times	No			1	Yes	No	No	No	3 Times	No			No	1	Yes
-3.4		-1.14		-.03		-1.06		-1.46		-1.4		30dec2013	28d75942-0687-4e27-8df5-774d352cfa0a	Hamlet	ST	30	55	1	Arm B	4	No	Field	Yes	Yes	Female	---	1	02 Jan 14	Yes	No	No	No	No	Never	No			1	Yes	No	No	No	3 Times	No			No	1	Yes
-.18		-.28		-.54		-1.21		-1.31		-1.9		19jul2014	9a372fe3-5a5b-4fcb-9f8e-ed0027abf2d9	Main Village	SC	27	80	2	Arm B	4	No	Field	No	Yes	Male	---	1	19 Jul 14	Yes	No	No	Yes	Yes	Never	No			1	Yes	No	No	Yes	Once	No			No	1	Yes
-.78		-2.4		-2.92		-2.6		-.07		-2.2		07feb2014	a1823c6d-307e-48c9-905e-f9b0fd8ef638	Main Village	ST	26	5	1	Arm A	2	No	Field	Yes	No	Female	---	1	11 Feb 14	Yes	No	Yes	Yes	No	Once				1	Yes	No	No	Yes	Once				No	1	Yes
		-.8100000000000001		-.51		1.46		-2.34		-2.24		28jun2014	9ddc7ea4-91b1-4089-a1dc-76a936472c04	Main Village	ST	17	53	1	Arm B		No	Field	No	Yes	Male	---			Yes	No	No	No	No	3 Times	No			1	Yes	No	No	No	3 Times	No			No	1	Yes
.92		-.93		-2.28		-2.54		-3.57		-2.61		22mar2014	cf97fdcf-f5ae-4a9c-9ca6-26e513088df9	Hamlet	ST	26	61	2	Arm B	2	No	Field	No	Yes	Male	---	1	25 Mar 14	Yes	No	No	No	No	Never	No			1	Yes	No	Yes	Yes	Never	No			No	1	Yes
-2.62		.45		-.33		-1.02		-1.18		-.71		01sep2014	9808ad1b-1a91-4d25-b87a-94abfce4275b	Main Village	ST	23	92	2	Arm B	2	No	Field	No	Yes	Female	---	1	04 Sep 14	Yes	Yes	No	No	No	Never	No			1	Yes	Yes	No	No	Never	No			No	1	Yes
-1.37		.19		-.34		-.68		-1.39		-1.76		13nov2013	4a978519-d306-492e-b358-1c467f67f1de	Hamlet	SC	22	25	1	Arm B		No	Field	No	Yes	Female	---	1	17 Nov 13	Yes	No	No	No	Yes	Twice	No			1	Yes	No	No	No	Twice				No	1	Yes
		-1.92		-1.95		-2.07		-1.58				25dec2013	97fb6d55-24e1-4f7c-aa50-c5f73984481f	Hamlet	ST	38	110	2	Arm A	6	Yes	Field	No	No	Female	---	1	29 Dec 13	Yes	No	Yes	Yes	No	Never				1	Yes	Yes	Yes	No	Never				No	1	Yes
		.29		-.19		-1.6		-3.26		-1.92		13oct2013	b4644ef9-b527-464d-9dc9-06df79978914	Main Village	ST	25	45	1	Arm A	3	No	Field	Yes	Yes	Male	---			Yes	No	No	No	No	Never	No			1	Yes	No	No	No	Never				No	1	Yes
-.72		-1.48		-2.09		-4.05		-3.68		-3.62		20apr2014	61de4b25-aa0c-4933-b6b1-91cf7bbe2723	Main Village	ST	24	26	1	Arm B		No	Field	Yes	Yes	Male	---	1	22 Apr 14	Yes	No	No	No	Yes	Once				1	Yes	No	Yes	Yes	Never				No	1	Yes
-2.76		-.87		-.09		.25		.01		-.37		11may2014	4526e367-7833-4a15-9efd-00d27eaf7e74	Hamlet	ST	22	72	2	Arm B	1	Yes	Field	No	Yes	Female	---	1	14 May 14	Yes	Yes	No	Yes	Yes	Never	No			1	Yes	No	No	No	Twice				No	1	Yes
-.35		-1.54		-1.52		-2.36		-1.27		-1.97		21dec2014	0b8c71cc-4e72-4a13-b927-3c4692d90885	Main Village	ST	25	87	2	Arm A		No	Field	Yes	Yes	Female	---	1	23 Dec 14	Yes	Yes	No	No	No	3 Times	No			1	Yes	No	Yes	Yes	Once	No			No	1	Yes
-1.25		-1.28		-1.41		-2.54		-1.71		-1.09		15oct2013	668017f7-c3b5-4bcc-a5cf-25df1f3333aa	Main Village	OBC	21	95	2	Arm A	1	No	Field	No	Yes	Female	---	1	16 Oct 13	Yes	Yes	No	No	Yes	Once				1	Yes	No	No	No	3 Times	No			No	1	Yes
		-.14		-.5600000000000001		-1.21		-.76		-1.49		19nov2014	53503609-03a6-4d55-9a0c-c132be1b2a99	Main Village	ST	21	57	1	Arm B	1	No	Improved	No	Yes	Female	---			Yes	Yes	No	No	No	Twice	No			1	Yes	No	No	No	Never	No			No	1	Yes
-1.82		.14		.42		.19		-3.69		-1.62		23may2014	3e9fc939-f01d-4058-8827-1ac1b73ddffa	Hamlet	OBC	30	49	1	Arm B	5	Yes	Field	Yes	Yes	Female	---	1	27 May 14	Yes	No	No	No	No	Never				1	Yes	No	No	No	Twice	No			No	1	Yes
		-1.7		-1.43		-2.5				-3.15		27dec2014	48e315c2-6ffe-4a5c-b705-25372f7dd305	Main Village	OBC	23	115	2	Arm A	2	No	Field	No	Yes	Female	---	1	04 Jan 15	Yes	Yes	No	No	No	Twice	No			1	Yes	No	Yes	No	Never	No			No	1	Yes
.53		-1.36		-.14		-1.83		-.32		-.6		18jan2015	f20a7a56-a3ac-42fb-974a-2a9f54ae9110	Hamlet	ST	20	28	1	Arm B		No	Field	No	Yes	Male	---	1	21 Jan 15	Yes	No	No	No	No	Twice	No			1	Yes	No	No	No	Never	No			No	1	Yes
-1.89		.79				2.45		.48		-.23		27apr2014	6c38aab6-37c4-4af5-8f0c-2ae1d7e7445a	Hamlet	ST	17	54	1	Arm B		No	Field	Yes	Yes	Male	---	1	28 Apr 14	Yes	No	No	Yes	No	Twice	No			1											Yes
		-1.08		-.8300000000000001		-1.81		-2.25				22apr2014	1b7dbde7-5cc1-496f-8094-930272c32a8c	Main Village	ST	31	27	1	Arm A	5	Yes	Field	Yes	Yes	Female	---			Yes	No	No	No	Yes	3 Times				1	Yes	No	No	Yes	Never				No	1	Yes
		-.89		-1.93		-2.6		-1.72		-2.29		10nov2013	e8745750-b653-4edb-8d94-c083700dbe00	Hamlet	ST	28	39	1	Arm B	4	No	Field	Yes	Yes	Female	---	1	12 Nov 13	Yes	No	No	No	Yes	Once	No			1	Yes	Yes	Yes	No	Never				No	1	Yes
.04				-1.56		-2.09		-3.21		-1.77		03jul2014	889ca133-513f-4ce7-ac67-cc01348b9e3e	Hamlet	ST	22	18	1	Arm A		No	Field	Yes	No	Male	---	1	07 Jul 14	Yes	Yes	No	No	No	Once				1	Yes	No	No	No	Twice	No			No	1	Yes
		1.03		-.9		.41		-2.36		-.9400000000000001		20oct2013	3344ac68-7895-47fa-af96-473ffbc9ed1a	Main Village	SC	22	71	2	Arm A		No	Field	No	Yes	Female	---	1	21 Oct 13	Yes	Yes	No	No	No	3 Times	No			1	Yes	No	Yes	No	3 Times	No			No	1	Yes
		-.7000000000000001		-1.17						-1.06		07dec2013	121014be-c438-4145-880a-ad0ad44ea22b	Main Village	ST	28	14	1	Arm B	2	No	Field	Yes	Yes	Male	---	1	08 Dec 13	Yes	No	No	No	No	Twice				1	Yes	No	No	Yes	3 Times	No			No	1
-.5		.16		-.32		-1.72		-1.18		-1.51		19aug2014	6e486ad0-5f64-488b-8e50-757f0d67539c	Main Village	ST	28	79	2	Arm A	2	No	Field	No	No	Female	---	1	21 Aug 14	Yes	Yes	No	No	Yes	Twice	No			1	Yes	No	No	Yes	Twice	No			No	1	Yes
-.74		-.04		-.9		-2.06		-2.9		-2.47		07oct2014	6fabf59a-6986-43c6-b717-43b18401e7f1	Main Village	ST	25	76	2	Arm B	1	No	Field	Yes	Yes	Female	---	1	08 Oct 14	Yes	Yes	No	No	Yes	Twice	No			1	Yes	No	No	Yes	Twice	No			No	1	Yes
		-.59						-1.22		-.05		05may2014	39b4fb24-f6fe-4907-8b29-14de5d41b8fc	Main Village	ST	22	24	1	Arm B		No	Field	No	Yes	Female	---	1	16 May 14	Yes	Yes	No	No	Yes	Once				1
-.76		-.93		-.6900000000000001				-1.84		-1.58		23apr2014	a8eca572-407b-42dc-a29a-ba8edebb2150	Main Village	OBC	22	78	2	Arm A	1	No	Field	No	Yes	Female	---	1	26 Apr 14	Yes	Yes	No	No	No	Twice				1	Yes	Yes	No	No	Never	No			No	1	Yes
		-2.62		-3.71		-3.96		-3.56				31oct2013	28ade7b3-39ce-46b4-8532-8994460003b8	Main Village	ST	33	33	1	Arm A	6	Yes	Field	Yes	Yes	Female	---			Yes	Yes	No	No	No	3 Times				1	Yes	No	No	No	More than 3 Times				No	1	Yes
-1.86		-.24				-.7000000000000001		-.67		-.76		06sep2014	a6235ccd-6b2b-4af9-8b32-2a705587410e	Main Village	OBC	24	78	2	Arm A	1	No	Field	No	Yes	Female	---	1	08 Sep 14	Yes	Yes	No	No	No	Once	No			1	Yes	No	Yes	Yes	Twice	No				1	Yes
		-.97		-1.78		-1.38		-1.45		-1.24		27nov2014	96672616-f1f3-4d1d-b30a-bf1bf0ad42f1	Hamlet	ST	20	18	1	Arm A		No	Field	No	Yes	Female	---	1	06 Dec 14	Yes	Yes	No	Yes	No	Never	No			1	Yes	No	Yes	No	Once	No			No	1	Yes
		-1.35		.18		-.48		-.04		-1.11		22may2014	4c4e40bc-3509-4484-89dc-c2e80fa698ff	Main Village	ST	23	27	1	Arm A		No	Field	Yes	Yes	Female	---	1	02 Jun 14	Yes	No	No	Yes	Yes	Once				1	Yes	No	No	Yes	Never	No			No	1	Yes
-.98		-1.15		-.24		-.39		-1.5		-1.69		20apr2014	f9e4ee53-a9b0-4252-85e6-6acbd4ce9795	Main Village	ST	22	93	2	Arm B	1	No	Field	No	No	Female	---	1	22 Apr 14	Yes	Yes	No	Yes	Yes	Twice	No			1	Yes	No	No	No	Once	No			No	1	Yes
-1.48		-3.26		-1.81				-1.83		-1.75		31aug2014	96421dcc-82c9-4890-837f-ab3637ed7373	Main Village	ST	23	73	2	Arm B	1	No	Field	No	No	Male	---	1	07 Sep 14	Yes	Yes	No	No	Yes	Once	No			1	Yes	No	No	No	3 Times	No			No	1	Yes
								-1.8		-2.26		30nov2013	cd728656-1874-494c-a223-7cd4709a14c6	Hamlet	ST	27	35	1	Arm B	1	No	Field	Yes	Yes	Female	---	1	30 Nov 13																					Yes
		-1.6		-1.7		-1.39		-2.55				17nov2013	7fa7588b-0e81-45b6-b54c-a318f7e3f300	Hamlet	ST	20	67	2	Arm B		No	Field	No	No	Male	---	1	20 Nov 13	Yes	Yes	No	Yes	Yes	Once				1	Yes	No	Yes	No	Once				No	1	Yes
				-2.13				-2.48		-2.29		28aug2014	28637c25-3b26-4352-93d7-ae15dd848757	Hamlet	ST	17	48	1	Arm B	1	No	Field	No	Yes	Male	---	1	09 Sep 14	Yes	Yes	No	No	No	Never	No			1	Yes	No	No	No	Once	No			No	1
		-.47		.06		.1		-.08		-.72		20jan2014	a813eba3-f8ec-4c2d-82cd-c39c8073578b	Hamlet	OBC	25	109	2	Arm B	1	Yes	Field	No	No	Male	---	1	21 Jan 14	Yes	Yes	No	Yes	No	Once				1	Yes	Yes	No	No	Once	No			No	1	Yes
		-2.21		-1.22		-1.81		-1.77		-1.15		08jul2014	b2a41a86-e2e1-4a10-8a6f-8a762684c989	Main Village	OBC	20	40	1	Arm A	1	No	Field	No	Yes	Female	---	1	22 Jul 14	Yes	No	No	No	No	Once	No			1	Yes	No	No	No	Never	No			No	1	Yes
		-.86		-2.61		-3.95		-3.33		-2.54		16aug2014	444b7854-fbc7-40ac-b286-6809a212dd0e	Main Village	ST	20	105	2	Arm B		No	Field	No	Yes	Male	---	1	18 Aug 14	Yes	Yes	Yes	Yes	Yes	Twice	No			1	Yes	Yes	No	Yes	Once	No			No	1	Yes
-1.52		-1.95		-2.31		-3.3		-3.05		-2.42		30nov2013	afffce41-1c49-46a5-b94d-7f74e99b6b08	Main Village	OBC	33	54	1	Arm B	5	Yes	Field	Yes	Yes	Male	---	1	02 Dec 13	Yes	No	No	No	No	Twice	No			1	Yes	No	No	No	3 Times	No			No	1	Yes
		-.78		-2.71				-3.54				20nov2013	73daa3bc-20ed-41e8-a191-5ad40cc0a65c	Hamlet	ST	21	23	1	Arm A		No	Field	Yes	Yes	Female	---	1	22 Nov 13	Yes	Yes	No	No	No	Never				1	Yes	No	Yes	Yes	Once				No	1	Yes
-.26		-.88		-1.12		-1.67		-2.17		-2.03		05may2014	957d01d0-1d84-4b0b-a819-32a87f59c449	Hamlet	ST	24	94	2	Arm B	3	No	Field	Yes	No	Female	---	1	12 May 14	Yes	No	Yes	No	No	Once	No			1	Yes	No	No	No	Twice	No			No	1	Yes
-2.98		-1.3		-1		-1.84		-2.03		-2.35		08jan2015	ae9b9bd7-d77f-430c-94c5-5fa845ac6fbb	Hamlet	ST	20	96	2	Arm A		No	Field	No	Yes	Male	---	1	11 Jan 15	Yes	Yes	No	No	No	3 Times	No			1	Yes	No	Yes	No	3 Times	No			No	1	Yes
-1.06		-1.31		-1.01		-1.8		.3		.9		10nov2014	83c87dff-b115-42cd-8027-122846bb8ddf	Main Village	ST	30	54	1	Arm B	3	Yes	Field	Yes	No	Male	---	1	12 Nov 14	Yes	No	No	No	No	3 Times	No			1	Yes	No	No	No	3 Times	No			No	1	Yes
-.58		-.78		-2.19		-1.62		-2.4		-1.69		28nov2013	c51d3a7c-4181-4837-903d-8af9c5d69751	Main Village	ST	25	50	1	Arm B	1	Yes	Field	Yes	Yes	Female	---	1	02 Dec 13	Yes	No	No	No	No	3 Times				1	Yes	No	No	No	Twice				No	1	Yes
		-1.17		-2.05		-1.69		-1.63		-1.61		10nov2013	ec94c4e0-1fe5-43cf-87d4-99f4fe4d080c	Main Village	ST	20	10	1	Arm A	1	No	Field	Yes	Yes	Female	---	1	12 Nov 13	Yes	Yes	No	No	No	Twice				1	Yes	No	No	No	3 Times				No	1	Yes
-1.42		.04		-1.22		-2.4		-2.78		-3.28		13sep2014	cd357d9f-a310-42c1-bddc-7f7a15789069	Main Village	OBC	27	36	1	Arm A	3	No	Field	Yes	Yes	Male	---	1	18 Sep 14	Yes	Yes	No	No	Yes	Twice	No			1	Yes	Yes	No	No	Twice	No			No	1	Yes
						-1.83		-1.38		-2.93		18oct2014	950c9ef4-2fc9-483b-8575-f75b1699edaf	Main Village	SC	19	116	2	Arm A		No	Field	No	Yes	Male	---													Yes	No	Yes	No	3 Times	No				1	Yes
-1.61		1.71		.68		0		-.9400000000000001		-.85		03jul2014	950c9c6f-698e-4b03-a3a7-de7c77c9a62a	Main Village	ST	19	86	2	Arm B		No	Field	No	Yes	Male	---	1	06 Jul 14	Yes	Yes	No	No	No	3 Times	No			1	Yes	No	No	No	3 Times	No			No	1	Yes
-.58		-1.47		-2.61		-2.36		-1.49		-2.42		04jan2015	759e7b69-511a-4b37-b1d9-c3ae39fc5654	Hamlet	ST	29	65	2	Arm B	1	No	Field	No	Yes	Male	---	1	06 Jan 15	Yes	Yes	No	Yes	No	3 Times	No			1	Yes	No	Yes	No	3 Times	No			No	1	Yes
-.9500000000000001		.55		-.14		-.88		-.23		-1.41		29nov2013	fc4c4ebc-e491-45d1-9e71-a250beaa062d	Main Village	ST	23	49	1	Arm B	3	No	Field	Yes	Yes	Female	---	1	03 Dec 13	Yes	No	No	No	No	Never				1	Yes	No	No	No	Twice				No	1	Yes
-5.15	1	-6.31	1	-3.76		.5		-.8200000000000001		-.38		20apr2014	53e5491d-8198-4f3b-a95d-4202a4d1a8f0	Hamlet	ST	30	70	2	Arm A	2	No	Field	No	No	Male	---	1	23 Apr 14	Yes	No	No	No	No	Never				1	Yes	No	No	No	Once				No	1	Yes
-1.5		-1.3		-.87				-2.6		-1.06		16oct2014	7b4ab732-0496-4c49-8ff3-1c091b62aa34	Main Village	ST	22	27	1	Arm A		No	Field	No	No	Female	---	1	20 Oct 14	Yes	No	No	No	No	Twice	No			1	Yes	No	No	No	3 Times	No			No	1
-.31		-.93		-.85		-1.67		-1.58		-1.22		15oct2014	b265d496-8a94-4f2e-a3b0-f0f798a42885	Hamlet	ST	20	18	1	Arm A		No	Field	Yes	Yes	Male	---	1	21 Oct 14	Yes	Yes	No	No	No	Once	No			1	Yes	No	Yes	Yes	Twice	No			No	1	Yes
-.76		-2.26		-3.18		-2.13				-2.33		17dec2013	7ed3e02f-9e80-4d7f-96e1-b8a0124747bc	Main Village	ST	23	16	1	Arm A	3	Yes	Field	No	Yes	Male	---	1	19 Dec 13	Yes	Yes	Yes	No	Yes	Never				1	Yes	Yes	No	No	Never				No	1	Yes
		-.66		-.74		-1.33		-1.65		-1.49		23may2014	44619b3f-2145-4533-a918-c8f21e2f30c3	Main Village	ST	24	65	2	Arm B	1	No	Field	Yes	Yes	Female	---	1	01 Jun 14	Yes	Yes	No	Yes	No	Never	No			1	Yes	No	No	No	Never	No			No	1	Yes
		-2.2		-4.41		-3.14		-3.94		-3.87		24apr2014	d37f4238-b0f6-4c15-8845-679e7e0acf9a	Hamlet	ST	24	8	1	Arm B	4	No	Field	Yes	Yes	Male	---	1	25 Apr 14	Yes	No	Yes	No	No	Twice				1	Yes	No	No	No	Once	No			No	1	Yes
.33		-2.74		-2.31		-2.86		-3.21		-2.45		17oct2013	06949020-4b74-475f-a5c6-e4465fd14319	Hamlet	ST	25	109	2	Arm B	5	Yes	Field	No	No	Male	---	1	20 Oct 13	Yes	No	Yes	No	No	Never				1	Yes	No	Yes	Yes	Once				No	1	Yes
-.1		-2.62		-2.29		-1.77		-2.44		-1.83		11nov2013	ae018a73-5cef-48b0-a41e-32e04a3dba2e	Main Village	ST	24	112	2	Arm A	1	No	Field	Yes	Yes	Female	---	1	14 Nov 13	Yes	No	No	No	No	Never				1	Yes	No	No	No	Twice	No			No	1	Yes
		.08		-.96		.68				-2		08dec2013	25720083-07e9-4704-8cd7-df822c434bce	Main Village	ST	22	16	1	Arm A	1	No	Field	Yes	No	Male	---	1	12 Dec 13	Yes	No	No	No	Yes	Twice				1	Yes	No	No	Yes	Twice	No			No	1	Yes
		1.74		.12		-.28		-.73		1.74		03apr2014	228a8b99-8455-4d4f-bc1f-cb7cec4ffa06	Main Village	OBC	22	36	1	Arm A	1	No	Field	No	Yes	Male	---	1	16 Apr 14	Yes	Yes	No	No	No	3 Times				1	Yes	No	No	Yes	Never				No	1	Yes
-.77		-2.69		-3.01		-1.66		-.86		-1.58		18feb2014	2c3347ad-8b76-41fb-916d-10f22a62f208	Hamlet	OBC	20	100	2	Arm B	1	No	Field	No	Yes	Female	---	1	22 Feb 14	Yes	Yes	No	No	No	Never				1	Yes	No	Yes	Yes	Twice	No			No	1	Yes
		-.73		-.8100000000000001		-1.17				-1.79		29sep2014	9440dea1-1a37-4f0a-a4b9-4e757c9e000f	Main Village	SC	23	75	2	Arm A	1	No	Field	No	Yes	Female	---			Yes	Yes	No	No	No	Twice	No			1	Yes	No	No	No	3 Times	No			No	1	Yes
.17		.41		-.52		-1.05		-1.79		-1.89		23apr2014	93ef6ff6-c4cf-42ef-b82c-29b2d27559a2	Main Village	ST	18	81	2	Arm B		Yes	Field	No	No	Male	---	1	26 Apr 14	Yes	Yes	No	No	No	3 Times				1	Yes	No	No	No	Never	No			No	1	Yes
		-1.42		-3.8		-4.31		-4.63		-2.87		29dec2013	8ee35232-6494-4979-8d94-cb0576e10424	Main Village	SC	24	25	1	Arm B		Yes	Field	No	Yes	Male	---	1	31 Dec 13	Yes	No	No	No	No	Twice	No			1	Yes	No	Yes	Yes	3 Times	Yes	No		No	1	Yes
0		-.46				-1.69		-2.49		-2.96		28sep2014	5473f9e3-56f4-4d86-87e2-e5d8da5dffb4	Main Village	ST	41	38	1	Arm A	6	Yes	Field	Yes	No	Male	---	1	01 Oct 14	Yes	No	No	No	No	Once	No			1											Yes
		.79		-1.02		-2.13		-1.65		-1.88		03nov2013	48cb7458-99ba-49e9-bc2f-39b02b627a1b	Hamlet	ST	28	21	1	Arm A	3	No	Field	Yes	Yes	Female	---	1	08 Nov 13	Yes	No	No	No	No	Never				1	Yes	No	No	Yes	Twice				No	1	Yes
		2.14		1.15		.6900000000000001		.24		-.21		20jul2014	1c6f2572-e193-402e-b7c6-29106e7e7b06	Main Village	ST	29	93	2	Arm B	1	No	Field	No	No	Female	---			Yes	Yes	No	No	No	Never				1	Yes	No	No	No	Never	No			No	1	Yes
		-.76		.55		.32		-.14		-.53		13apr2014	937e6cab-74e0-4b7e-86d0-1adfa7126fef	Hamlet	ST	22	25	1	Arm B		No	Field	No	Yes	Male	---	1	26 Apr 14	Yes	No	No	No	Yes	Once				1	Yes	No	Yes	No	Once				No	1	Yes
-1.96				-1.99						-2.04		29dec2013	934d19eb-c5f2-4a1a-bd20-a27d9a678b3a	Hamlet	ST	19	55	1	Arm B		No	Field	Yes	Yes	Male	---	1	31 Dec 13											Yes	No	No	No	3 Times	No			No	1
-3.89		-1.7		-1.83		-2.15		-2.84		-1.77		16oct2013	1d0cd2ec-b34f-4d02-8a9b-74dee4b4e203	Hamlet	OBC	19	54	1	Arm B		No	Field	No	No	Male	---	1	19 Oct 13	Yes	Yes	No	No	No	Never	No			1	Yes	No	No	No	3 Times	No			No	1	Yes
.84								-1.5		-1.61		27oct2013	a368cf64-e1bb-4d38-9010-c9e3b3ba23a6	Main Village	ST	21	73	2	Arm B		No	Field	Yes	Yes	Male	---	1	31 Oct 13
-.14		-1.43		-.16						-2.17		08mar2014	8e89e19d-a3d6-440e-b687-6f7c2f5ff164	Main Village	OBC	23	117	2	Arm A	1	No	Field	No	Yes	Male	---	1	12 Mar 14	Yes	Yes	No	No	No	Twice	No			1	Yes	No	No	No	More than 3 Times				No	1	Yes
-.24		-1.27		-.06		-.14		-.74		-1.92		30dec2014	ce159c8b-a005-4043-8797-7494f8d034c5	Hamlet	OBC	21	62	2	Arm B	2	No	Field	No	Yes	Female	---	1	03 Jan 15	Yes	No	No	No	No	3 Times	No			1	Yes	No	No	No	3 Times	No			No	1	Yes
.55		-1.8		-.9400000000000001		-1.51		-.85		-1.17		03dec2014	21194d6a-2cfa-492b-aacc-a0d5079c694a	Hamlet	ST	25	63	2	Arm B	1	No	Field	No	Yes	Female	---	1	07 Dec 14	Yes	Yes	No	No	No	Never	No			1	Yes	No	No	Yes	3 Times	No			No	1	Yes
		1.88		1.2								21may2014	cfdfdb3a-5b6d-49b7-93d1-2480b2344d90	Main Village	ST	23	104	2	Arm A	1	No	Field	No	No	Female	---	1	24 May 14	Yes	Yes	No	No	No	Once				1	Yes	No	No	No	3 Times				No	1	No
		-1.19		-.9500000000000001								29apr2014	598cd8c1-7c3a-4d73-af5b-565aeaf96b89	Main Village	SC	27	6	1	Arm B	4	Yes	Field	No	No	Male	---			Yes	No	Yes	No	Yes	Twice	No			1	Yes	Yes	No	No	Twice	No			No	1
.44		.07		-.51		-1.51		-1.57		-1.8		19apr2014	5aa84c99-f24d-45bc-8ac5-99ecc7967ceb	Main Village	ST	27	91	2	Arm B	4	No	Field	No	Yes	Female	---	1	20 Apr 14	Yes	Yes	No	No	No	Twice	No			1	Yes	No	No	Yes	Twice	No			No	1	Yes
		-.88		-1.13		-2.95		-2.15		-2.12		12jan2014	1937a9d1-9067-4c28-834b-38673c3ae959	Main Village	ST	19	12	1	Arm A		No	Field	Yes	Yes	Male	---	1	21 Jan 14	Yes	Yes	No	No	No	Never				1	Yes	No	No	No	Twice				No	1	Yes
-1.18				-2.29		-1.2		-1.08		-1.4		25apr2014	6e2aacd8-5f61-4d36-a0ff-2b8f1a4ad85f	Main Village	ST	19	111	2	Arm B		No	Field	Yes	Yes	Male	---	1	28 Apr 14											Yes	No	No	No	Never				No	1	Yes
		.8300000000000001		.5600000000000001		-.73		-.42		-1.45		13feb2014	921e633d-de71-400a-a31b-0c95d75b5f4c	Hamlet	ST	19	114	2	Arm B	1	No	Field	No	Yes	Female	---	1	23 Feb 14	Yes	Yes	No	No	No	Once				1	Yes	No	Yes	No	Twice	No			No	1	Yes
-.74		-2.15		-.86		-2.25		-2.85		-2.73		26may2014	fa917cc0-93b1-4267-82dc-47cce2493b58	Main Village	ST	22	97	2	Arm B	3	No	Field	No	Yes	Male	---	1	29 May 14	Yes	Yes	No	No	No	3 Times	No			1	Yes	Yes	Yes	Yes	Twice	No			No	1	Yes
		.17		-1.98		-1.56		-3.29		-.71		04apr2014	261b09d8-96a7-4fb4-9c9d-f2bcc8c54609	Main Village	ST	20	36	1	Arm A		No	Field	Yes	Yes	Male	---	1	16 Apr 14	Yes	Yes	No	Yes	Yes	Never				1	Yes	No	No	Yes	Never				No	1	Yes
		1.1		-.13		-1.47		-2.17		-.9500000000000001		02apr2014	9191fe8f-fbe5-424a-a3ba-12422d9e00ba	Hamlet	ST	19	114	2	Arm B		No	Field	No	Yes	Male	---	1	03 Apr 14	Yes	No	No	No	No	Once				1	Yes	No	No	No	Twice				No	1	Yes
-1.5		-1.45		-.8		-1.51		-3.05		-1.38		07jul2014	917895e9-5b93-4fe2-9a22-9e59d9749790	Main Village	ST	21	60	1	Arm B	1	No	Field	Yes	Yes	Female	---	1	09 Jul 14	Yes	Yes	No	No	Yes	3 Times	No			1	Yes	Yes	No	No	3 Times	No			Yes	1	Yes
		-1.21		-1.31		-1.51		-2.09		-2.08		30jan2015	44adbb30-46a6-4144-8d40-7c0957ed9198	Hamlet	SC	20	74	2	Arm A	2	No	Field	No	Yes	Female	---	1	31 Jan 15	Yes	Yes	No	No	No	Never	No			1	Yes	No	No	No	Once	No			No	1	Yes
.03		-.06		-.96		-1.95		-1.99		-2.83		11oct2013	99c4ba2b-2e6a-48a6-8905-a776e7152b19	Hamlet	ST	20	66	2	Arm B	1	Yes	Field	No	Yes	Male	---	1	16 Oct 13	Yes	Yes	No	No	No	Twice				1	Yes	No	No	No	Twice				No	1	Yes
												23oct2013	b95cd52f-b2af-46c0-be4e-6c640201295e	Main Village	ST	25	56	1	Arm A	2	No	Field	No	Yes	Female	---
		.7000000000000001		-.77		-.08		-.97		-1.08		04feb2014	99897b51-0e56-49ab-9690-e98114290a11	Main Village	ST	21	104	2	Arm A	1	No	Field	No	Yes	Female	---	1	06 Feb 14	Yes	Yes	No	No	Yes	Twice				1	Yes	Yes	No	No	Twice				No	1	Yes
-1.41		-2.73		-2.29		-2.97		-2.44		-2.74		06jan2014	36e40632-c56f-4735-bf01-5b8f926bda72	Hamlet	ST	32	45	1	Arm A	7	Yes	Field	No	Yes	Female	---	1	09 Jan 14	Yes	Yes	No	No	No	Once	No			1	Yes	No	No	Yes	Twice				No	1	Yes
-.04		-.42				-.54		-2.31		-2.7		30apr2014	e5a9b64e-ef6f-4f1b-a1f3-68106c7de77f	Hamlet	ST	25	108	2	Arm B	2	Yes	Field	No	Yes	Female	---	1	02 May 14	Yes	Yes	No	Yes	Yes	Never	No			1	Yes	Yes	Yes	No	Never	No				1	Yes
-1.48						-3.12		-2.31		-3.12		21mar2014	26307fb3-9ca1-42a7-8b88-3d451e85dd11	Hamlet	ST	30	109	2	Arm B	6	Yes	Field	Yes	No	Male	---	1	22 Mar 14	Yes	No	No	No	No	Never	No			1	Yes	Yes	Yes	Yes	Never					1	Yes
		-1.83		-3.43		-3.59				-3.73		07may2014	afa7881b-29ab-42ff-b0bb-2f8252cea91d	Main Village	ST	26	91	2	Arm B	1	No	Field	No	Yes	Male	---	1	17 May 14	Yes	Yes	No	No	No	Twice				1	Yes	No	No	No	Twice	No			No	1	Yes
-.89		-3.43		-2.68		-3.63		-2.41		-2.58		11mar2014	7fd3ca25-0ba0-4026-aa37-b88b672bd6b8	Hamlet	ST	30	17	1	Arm A	5	No	Field	Yes	No	Female	---	1	13 Mar 14	Yes	Yes	No	No	No	Twice				1	Yes	No	Yes	Yes	Once				No	1	Yes
-1.62		-1.22		-1.49		-2.15		-.91		-.98		16sep2014	1cabbceb-c8df-4baa-9bd7-5837c01a2bc9	Main Village	ST	18	58	1	Arm A		No	Field	No	Yes	Female	---	1	19 Sep 14	Yes	Yes	No	No	No	Twice	No			1	Yes	No	No	No	Twice	No			No	1	Yes
-.08				-.48		0				-.5700000000000001		26jul2014	0dc45b6a-8bf1-4859-90e9-4882b54e284f	Main Village	ST	23	84	2	Arm A	1	No	Field	No	Yes	Female	---	1	27 Jul 14	Yes	Yes	No	No	No	Twice	No			1	Yes	No	No	Yes	3 Times	No			No	1	Yes
		-1.14		-1.04								02feb2014	9b6eca44-1f68-4e54-a80c-070c14b436df	Main Village	ST	20	109	2	Arm B		No	Field	No	No	Male	---	1	05 Feb 14	Yes	Yes	No	No	No	Never				1	Yes	Yes	Yes	No	Never				No	1	Yes
-.14		-.22		-1.43		-3.56		-3.09		-3.16		15nov2014	557f40d1-7fc0-4d2a-b140-86d280961f77	Hamlet	ST	21	108	2	Arm B	2	Yes	Field	Yes	Yes	Male	---	1	22 Nov 14	Yes	No	Yes	Yes	Yes	Never	No			1	Yes	Yes	Yes	No	Never	No			No	1	Yes
		-1.55		-2.13		-2.5		-2.2		-2.48		04dec2013	a4422a3b-d4ed-41e5-a484-7971d6a87c7a	Main Village	ST	25	67	2	Arm B	3	No	Field	Yes	Yes	Female	---	1	07 Dec 13	Yes	Yes	No	No	No	Twice				1	Yes	No	No	No	Never	No			No	1	Yes
		.34		-1.38		-1.9		-.78		-.61		30sep2014	ca95620d-5347-464c-ba9f-3b6ae58c7b51	Main Village	ST	24	105	2	Arm B	3	Yes	Field	No	No	Female	---	1	11 Oct 14	Yes	Yes	No	No	No	Never	No			1	Yes	Yes	No	No	Twice	No			No	1	Yes
		.77								-.89		17mar2014	2393fdb4-5cb1-484f-82c9-e7564110e97f	Main Village	ST	28	110	2	Arm A	3	No	Field	No	Yes	Male	---	1	19 Mar 14	Yes	Yes	Yes	No	No	Never				1	Yes	No	Yes	Yes	Never					1	Yes
												12dec2013	8f5045b8-4e8e-42f6-b836-dd3c1621cd8e	Hamlet	ST	22	44	1	Arm A	2	No	Field	No	Yes	Female	---																							Yes
-2.13				-1.96		-2.05		-2.1		-2.98		25jan2015	8f40d8b9-b80b-494c-bdc8-37551c562be0	Main Village	OBC	24	90	2	Arm B	1	No	Field	No	Yes	Female	---	1	27 Jan 15											Yes	No	No	No	3 Times	No			No	1	Yes
-2.11		-.7000000000000001		-.54		-2.6		-1.41		-1.71		07mar2014	5bdf64e7-1721-473c-b550-85d2f2664ef3	Hamlet	ST	35	33	1	Arm A	3	No	Field	No	Yes	Female	---	1	11 Mar 14	Yes	Yes	No	No	No	3 Times				1	Yes	No	No	No	Never				No	1	Yes
-.28		-1.18								-2.01		13may2014	c17bad08-1b27-404e-a928-8f76a3b50199	Main Village	ST	20	42	1	Arm A	1	No	Field	Yes	No	Male	---	1	17 May 14	Yes	Yes	No	No	No	3 Times				1
-.89		-.93		-.87		-1.59		-1.17		-1.17		28mar2014	49ff37f3-217e-4644-9e37-395e64001491	Main Village	ST	25	102	2	Arm A	1	No	Field	No	Yes	Female	---	1	31 Mar 14	Yes	Yes	No	No	No	3 Times				1	Yes	No	No	No	3 Times	No			No	1	Yes
-.87		-1.24		-.97		-1.6		-4.74		-.8200000000000001		21oct2013	518f3f63-7905-4e0f-9c4f-ee7b9d2ab50b	Main Village	ST	29	27	1	Arm A	1	No	Field	No	Yes	Male	---	1	23 Oct 13	Yes	Yes	No	No	No	Once				1	Yes	Yes	Yes	Yes	Twice				No	1	Yes
		-2.56		-3.31		-3.11				-1.57		27apr2014	1f603458-8ae4-48c7-bd4f-89c5bd3f1d30	Hamlet	ST	30	108	2	Arm B	1	No	Field	Yes	No	Male	---	1	01 May 14	Yes	Yes	Yes	No	No	Never				1	Yes	Yes	Yes	Yes	Never	No			No	1	Yes
-1.02		1.15		-.77				-.9400000000000001		-1.72		19nov2013	7840583f-f7b5-4a10-a84a-a9f8593c8047	Main Village	ST	25	63	2	Arm B	1	No	Field	No	Yes	Female	---	1	21 Nov 13	Yes	Yes	No	No	No	Never	No			1	Yes	No	No	No	More than 3 Times				No	1	Yes
1.99		0		-2.41		-1.61		-.5		-1.35		21oct2013	8e9822d7-ed03-4728-84b5-d4a3cd90cf91	Main Village	ST	20	72	2	Arm B		Yes	Field	No	Yes	Male	---	1	23 Oct 13	Yes	Yes	No	No	No	Once	No			1	Yes	No	No	No	3 Times	No			No	1	Yes
		-.5600000000000001		-1.84		-2.23		-1.81				11nov2013	89443e74-e1a8-42dc-9f74-0b6a4a0114b0	Main Village	ST	28	1	1	Arm A	5	Yes	Field	Yes	Yes	Female	---	1	14 Nov 13	Yes	No	Yes	Yes	No	Twice	No			1	Yes	No	No	No	3 Times	No			No	1	Yes
-1.54		-1.54		-1.33		-1.7		-1.66		-1.78		19nov2014	6a7db99a-07d9-419f-afae-e541570326c7	Hamlet	OBC	20	82	2	Arm A	1	No	Field	No	Yes	Female	---	1	23 Nov 14	Yes	Yes	No	No	No	Once	No			1	Yes	No	No	No	Twice	No			No	1	Yes
		-1.22		-2.07		-2.28		-3.86				16jul2014	9c7cb19f-7cff-415a-ba54-0e8fcda71e23	Hamlet	ST	18	116	2	Arm A		No	Field	No	No	Female	---			Yes	Yes	No	Yes	Yes	Twice	No			1	Yes	No	Yes	No	Never	No			No	1	Yes
-1.57		-1.56		-2.61		-1.49		-1.57		-1.94		26feb2014	8e7060fb-4a28-4cfc-a762-acb553039794	Hamlet	ST	25	71	2	Arm A	2	No	Field	Yes	No	Male	---	1	28 Feb 14	Yes	No	No	Yes	Yes	Once				1	Yes	No	No	No	3 Times				No	1	Yes
-3.89		.91		-2.04		-2.04		-2.52		-.8200000000000001		14dec2014	ebbdaca9-805e-465c-b159-fb46adc466e4	Main Village	ST	26	23	1	Arm A	2	No	Field	Yes	No	Female	---	1	16 Dec 14	Yes	No	No	No	No	Never	No			1	Yes	No	No	No	Never	No			No	1	Yes
		-.88		-.87		-2.56				-2.02		06nov2013	05685eff-414d-47af-a685-1eadaa127b0a	Hamlet	ST	39	51	1	Arm A	4	No	Field	Yes	Yes	Male	---	1	07 Nov 13	Yes	No	No	No	No	Twice				1	Yes	No	No	No	Twice				No	1	Yes
.77		-.06		-1.55		-1.77		-1.91		-.85		04oct2014	08192afb-f597-4689-8927-ea63685c4faa	Hamlet	ST	21	22	1	Arm A		No	Field	No	No	Male	---	1	07 Oct 14	Yes	No	No	No	Yes	Never	No			1	Yes	No	No	No	Never	No			No	1	Yes
		.93		.2		-.25		-.13		-.5700000000000001		02jan2014	0a2f1f47-57ac-4370-89b1-e939d249c39a	Main Village	ST	27	27	1	Arm A		No	Field	Yes	Yes	Female	---	1	04 Jan 14	Yes	Yes	No	No	No	Twice				1	Yes	No	No	Yes	3 Times				No	1	Yes
		-.8300000000000001		-1.11				-1.33		-2.54		07dec2013	211907aa-4475-4109-b480-da5204203b55	Hamlet	ST	18	115	2	Arm A		No	Field	No	Yes	Male	---	1	10 Dec 13	Yes	Yes	No	Yes	No	Twice				1	Yes	No	Yes	No	Twice	No			No	1	Yes
		1.77		-.3		-.12		-.5700000000000001		-.97		14may2014	1e3b8272-aa09-4a8d-96a5-a894875cd2f0	Main Village	OBC	25	97	2	Arm B		No	Field	No	Yes	Female	---	1	16 May 14	Yes	Yes	No	No	No	3 Times	No			1	Yes	No	No	Yes	Twice	No			No	1	Yes
-1.84		-.9500000000000001		-1.49		-2.43		-2.16		-2.5		14may2014	6b4e6c48-0c29-4394-b00c-661d6cc013d0	Hamlet	ST	26	67	2	Arm B	4	No	Field	Yes	Yes	Female	---	1	15 May 14	Yes	Yes	No	No	No	Never				1	Yes	No	No	No	Never	No			No	1	Yes
-1.5		-1.34		-2.42		-2.21		-2.34		-2.14		05sep2014	7b0d3cd2-3178-44ba-8602-2c9797f0cffc	Hamlet	ST	18	109	2	Arm B		No	Field	Yes	No	Female	---	1	09 Sep 14	Yes	Yes	Yes	No	No	Once	No			1	Yes	Yes	No	No	Once	No			No	1	Yes
				-1.56		-1.55		-1.77		-1.64		28aug2014	6fd47918-b934-46fa-b795-ff028f84d371	Hamlet	ST	22	17	1	Arm A	2	Yes	Field	Yes	Yes	Male	---	1	08 Sep 14	Yes	Yes	No	No	Yes	Once	No			1	Yes	No	No	No	Never	No			No	1	Yes
-2.62		-.7000000000000001		-2.27		.58		-1.64		-1.85		28jan2014	a09fca81-777d-420e-9bf9-5e999cc07a81	Main Village	OBC	26	95	2	Arm A	1	No	Field	No	Yes	Female	---	1	29 Jan 14	Yes	Yes	No	No	No	3 Times	No			1	Yes	No	No	No	Twice	No			No	1	Yes
-1.05				-1.34		-1.35		-1.26		-1.2		26may2014	485b0403-0463-4394-b53e-07bd90f5c287	Hamlet	OBC	22	57	1	Arm B		No	Field	No	Yes	Male	---	1	29 May 14											Yes	No	Yes	Yes	Never	No			No	1	Yes
-1.83		-2.59		-2.56		-2.11				-2.79		28feb2014	e5e42e71-a605-4ec9-a7dc-0c95089bd235	Hamlet	ST	28	112	2	Arm A	2	No	Field	Yes	Yes	Male	---	1	03 Mar 14	Yes	No	No	No	No	Twice	No			1	Yes	No	Yes	No	3 Times				No	1	Yes
.12		1.98		-.13		-.64		-.49		-.75		22feb2014	e575240c-98a5-41eb-9ea0-fb4050074f84	Hamlet	OBC	25	114	2	Arm B	2	Yes	Field	No	No	Male	---	1	23 Feb 14	Yes	Yes	No	No	No	Twice				1	Yes	No	No	Yes	Never	No			No	1	Yes
		-.88		.12		-.61		-1.19		-1.38		05jun2014	be1a893b-af50-4be4-9240-dcb56d897420	Main Village	OBC	38	105	2	Arm B	1	No	Not Improved	No	Yes	Female	---	1	13 Jun 14	Yes	Yes	No	No	No	Twice	No			1	Yes	No	No	No	Twice	No			No	1	Yes
-1.11		-1.08		-2.2		-1.67		-1.72		-1.2		23nov2013	90391235-13cb-49d7-bad7-c0a660cf9d36	Main Village	ST	22	99	2	Arm B		No	Field	No	Yes	Female	---	1	24 Nov 13	Yes	Yes	No	No	Yes	3 Times	No			1	Yes	No	No	Yes	Never				No	1	Yes
-.89		-1.41		-2.88		-1.21		-2.92		-2.04		24apr2014	abfc8b0f-a069-4c23-bb95-f2b13307e412	Hamlet	SC	19	19	1	Arm B		No	Field	Yes	No	Female	---	1	26 Apr 14	Yes	Yes	No	No	No	Never	No			1	Yes	No	No	No	Never				No	1	Yes
		-2.02		-1.87		-1.86		-2.45		-1.45		05aug2014	b4c55372-3fc3-4fb8-8043-4119cba0f681	Main Village	SC	21	59	1	Arm B	1	No	Field	No	Yes	Female	---			Yes	Yes	No	No	No	Once	No			1	Yes	No	No	No	Once	No			No	1	Yes
-1.57		-2.47		-2.24		-2.48		-1.57		-1.96		18jan2014	ebd1e965-fcab-4466-99cc-7a855374955e	Main Village	SC	30	64	2	Arm B	1	No	Field	No	Yes	Female	---	1	21 Jan 14	Yes	Yes	No	No	No	Never	No			1	Yes	No	Yes	No	Never	No			No	1	Yes
		.05		-1.4		-2.78		-1.7		-3.35		27oct2013	a3cf7097-b9a8-4b6b-abd9-d8544ecdf87b	Main Village	ST	28	104	2	Arm A	5	Yes	Field	Yes	Yes	Male	---	1	28 Oct 13	Yes	No	No	No	No	Once				1	Yes	Yes	Yes	No	Twice	No			No	1	Yes
-.38		-.71		-1.13		-1.54		-1.36		-5.03	1	04nov2014	d91710d8-69df-4097-bf0c-3b97a2aabe1e	Main Village	ST	21	42	1	Arm A	1	No	Field	Yes	No	Female	---	1	06 Nov 14	Yes	Yes	No	No	No	Once	No			1	Yes	No	No	No	Twice	No			No	1	Yes
		-.19				-1.58		-1.93		-2.03		24dec2013	07185bd1-bee8-4de1-919e-d93700fdf8f2	Main Village	SC	21	120	2	Arm A		No	Field	No	Yes	Female	---	1	04 Jan 14	Yes	Yes	No	No	Yes	Twice	No			1	Yes	No	No	Yes	Twice	No				1	Yes
-.97		-2.18		-1.7		-2.42		-1.54		-1.11		21sep2014	d7dcb73b-2128-4a27-b4cd-7bfec5e3ecf3	Hamlet	ST	18	5	1	Arm A		No	Field	Yes	No	Male	---	1	27 Sep 14	Yes	No	No	No	No	Once	No			1	Yes	No	No	Yes	Twice	No			No	1	Yes
		-1.59		-1.44				-1.81		-.47		03aug2014	a40701c8-302b-4358-9f05-8845350ce92d	Hamlet	ST	25	12	1	Arm A	3	No	Field	Yes	Yes	Female	---			Yes	No	No	No	No	Twice				1	Yes	No	No	Yes	Never	No			No	1	Yes
-.8		-.35		-2.8		-3.84		-4.5		-2.57		01oct2014	6c584f1f-c924-4a0d-94fb-b46b85dafab5	Main Village	ST	30	18	1	Arm A	5	Yes	Field	Yes	No	Male	---	1	06 Oct 14	Yes	Yes	No	No	No	Once	No			1	Yes	No	No	No	Once	No			No	1	Yes
		1.89		-1.47		-2.35		.07		-.68		04dec2014	1fe26804-f0b1-42b8-b156-1f81f0c0acc1	Hamlet	ST	28	51	1	Arm A	6	No	Field	Yes	No	Female	---	1	17 Dec 14	Yes	No	No	No	No	Once	No			1	Yes	No	No	No	Twice	No			No	1	Yes
		-3.77		-1.7				-1.87		-1.47		14feb2014	aabf1984-e5fd-4826-8e74-e8c1488e232f	Main Village	ST	22	12	1	Arm A	3	No	Field	Yes	Yes	Female	---	1	23 Feb 14	Yes	No	No	No	No	Twice				1	Yes	No	No	Yes	Once				No	1
-1.52		.35		-.31		-.28		-.8200000000000001		-.84		13nov2013	3046ee1f-1015-49fa-abed-0e8079c6c38f	Hamlet	ST	30	51	1	Arm A	1	No	Field	Yes	No	Male	---	1	14 Nov 13	Yes	No	No	No	No	3 Times				1	Yes	No	No	No	More than 3 Times				No	1	Yes
		-.67		-2.38		-2.3		-4.62		-1.87		02aug2014	c6e04bb8-7a4b-4ba0-822a-473081111d60	Hamlet	ST	30	18	1	Arm A	4	No	Field	Yes	Yes	Female	---			Yes	Yes	No	No	No	Never				1	Yes	No	No	No	Never	No			No	1	Yes
		.79		-.87		-.62		-.6900000000000001		-2.19		12dec2013	a4bb58fe-e2e8-4ae2-85b6-266aeda5d2c1	Main Village	ST	24	30	1	Arm A	2	No	Field	Yes	Yes	Male	---	1	17 Dec 13	Yes	Yes	No	No	No	Never				1	Yes	No	No	No	Once				No	1	Yes
		-1.18		-1.17		.13		-.8200000000000001		-1.42		17may2014	a517c28f-ac01-439d-a788-6f5b14892512	Main Village	ST	28	118	2	Arm A	2	No	Field	No	Yes	Male	---	1	17 May 14	Yes	Yes	No	No	Yes	Twice	No			1	Yes	No	No	No	Twice	No			No	1	Yes
		.29		.32		-.49		-.8		-.9400000000000001		19sep2014	a54e441c-e110-43bc-a67c-44ac6f0253b7	Main Village	OBC	20	74	2	Arm A		No	Field	No	Yes	Female	---	1	20 Sep 14	Yes	Yes	No	No	No	Twice	No			1	Yes	No	No	No	3 Times	No			No	1	Yes
		-2.15		.36		.55		-.93		.04		24may2014	68143dc9-3b4f-4c14-b124-ff7897ac95e5	Main Village	OBC	20	97	2	Arm B		No	Field	No	Yes	Female	---			Yes	Yes	No	Yes	Yes	Once				1	Yes	No	Yes	Yes	3 Times				No	1	Yes
												12dec2014	c833607c-a1c7-41c5-a353-8ba9cd68c58b	Hamlet	ST	27	64	2	Arm B	3	No	Field	No	Yes	Male	---	1	14 Dec 14	Yes	No	Yes	No	No	Never	No			1	Yes	No	Yes	Yes	Never	Yes	Yes	Yes	No	1	Yes
.87		-1.78		-1.14		-1.24		-1.47		-2.35		14dec2013	7e69c31b-408b-4e14-94a1-a10ceb50edc2	Hamlet	ST	25	8	1	Arm B	3	Yes	Field	Yes	No	Male	---	1	17 Dec 13	Yes	No	Yes	Yes	Yes	3 Times				1	Yes	No	Yes	Yes	Once				No	1	Yes
-.47		-.44		-1.33		-1.45		-1.69		-2.36		30oct2014	c623492d-bb41-408c-aa2c-9a014787b1cc	Main Village	ST	26	10	1	Arm A	4	No	Field	Yes	Yes	Female	---	1	04 Nov 14	Yes	Yes	No	No	No	Never	No			1	Yes	No	No	No	Once	No			No	1	Yes
		-.13		-1.36		-.97		-1.81		-1.55		09apr2014	d4aea243-d924-4169-a7e0-1ea6f611bc7b	Main Village	ST	24	106	2	Arm A	3	Yes	Field	No	Yes	Female	---	1	11 Apr 14	Yes	Yes	Yes	Yes	No	3 Times				1	Yes	No	No	No	Twice				No	1	Yes
-2.91		-1.51		-.84		.05				-2.62		18apr2014	49948856-3720-4d35-a4fe-a055392b78e0	Hamlet	ST	20	67	2	Arm B	1	No	Field	Yes	No	Male	---	1	22 Apr 14	Yes	Yes	No	No	No	Never				1	Yes	No	No	No	Never				No	1	Yes
		-1.05		-1.09		-1.16		-2.1		-1.45		23jun2014	0a214c45-a175-434e-82df-350b8e693cc2	Main Village	SC	32	90	2	Arm B	2	No	Field	No	Yes	Male	---	1	01 Jul 14	Yes	Yes	No	No	No	Twice	No			1	Yes	Yes	No	No	3 Times	No			No	1	Yes
1.73		-.63		-3.94		-.85		-1.41		-2.63		02feb2014	5fb43b1f-c95f-4095-b0b9-09ef966d39f5	Hamlet	ST	25	115	2	Arm A	4	No	Field	Yes	No	Female	---	1	09 Feb 14	Yes	Yes	No	No	No	3 Times				1	Yes	No	No	No	Twice				No	1	Yes
.26		-1.03		-2.11		-2.59		-2.23		-2.83		24jan2015	cb0aa78d-ec58-4ea3-8813-2fc3ccf3807b	Hamlet	ST	28	75	2	Arm A	3	No	Field	No	No	Male	---	1	26 Jan 15	Yes	Yes	No	No	No	Never	No			1	Yes	No	No	No	Twice	No			No	1	Yes
-1.04		-3.11		-2.18		-2.76		-2.74		-2.71		03jan2014	ae89fa44-c890-49fe-a956-2551a03335e0	Hamlet	ST	26	49	1	Arm B	2	No	Field	Yes	Yes	Female	---	1	06 Jan 14	Yes	No	No	No	No	3 Times				1	Yes	No	No	No	Never				No	1	Yes
-.16		2.52		-1.28		-2.12		-1.17		-1.33		03apr2014	fd904072-769f-4f88-a67d-dc096a625c22	Hamlet	ST	20	72	2	Arm B		No	Field	No	No	Male	---	1	04 Apr 14	Yes	Yes	No	Yes	No	Never				1	Yes	No	Yes	No	Twice				No	1	Yes
		.19		-.78		-1.58		-1.57		-1.71		24jan2015	f6f0ce27-d06c-47d9-a783-f7ed09400185	Main Village	SC	22	25	1	Arm B		No	Field	No	Yes	Male	---			Yes	No	No	No	No	Twice	No			1	Yes	No	No	No	3 Times	No			No	1	Yes
		-1.57		-1.37		-1.99		-2.49		-1.48		16oct2013	ce1252fb-e1de-4a70-abb5-2b87fb8b89eb	Main Village	ST	20	60	1	Arm B		No	Field	No	Yes	Female	---	1	18 Oct 13	Yes	Yes	No	Yes	Yes	Twice				1	Yes	No	No	No	Twice	No			No	1	Yes
		-.8		-.33		-.14		-.02		1.22		02jun2014	a732aa0e-ba73-49a2-b339-8185322c7e41	Main Village	OBC	19	104	2	Arm A		No	Field	No	Yes	Male	---	1	11 Jun 14	Yes	Yes	No	No	No	Never	No			1	Yes	No	No	No	Once				No	1	Yes
-.59		-.4		-1.37		-1.48		-1.48		-2.54		11nov2014	30d9a52f-ca36-46fd-a5d8-ef1622e6e401	Hamlet	ST	23	80	2	Arm B	1	No	Field	No	Yes	Female	---	1	14 Nov 14	Yes	Yes	No	No	No	Twice	No			1	Yes	No	Yes	No	Twice	No			No	1	Yes
-.16		.9500000000000001		.58		-.13		.17		-.68		09oct2013	b1989a1e-b156-46c2-9ae9-9a31e803de2f	Main Village	ST	17	104	2	Arm A	1	Yes	Field	No	Yes	Female	---	1	10 Oct 13	Yes	Yes	No	No	Yes	Twice				1	Yes	No	No	No	Twice	No			No	1	Yes
-.91		-2.94		.13		-.34		.12		-.44		11sep2014	b9341f02-0d77-4c87-9faf-466f20a24392	Main Village	ST	24	44	1	Arm A	1	No	Field	No	Yes	Male	---	1	18 Sep 14	Yes	Yes	No	No	Yes	3 Times	No			1	Yes	Yes	No	No	3 Times	No			No	1	Yes
-3.2		-2.37		-2.44		-3.69		-3.33		-4		24nov2013	ec753dc3-7512-4dcd-8c76-63c2f3c4c7cf	Hamlet	ST	26	74	2	Arm A	2	Yes	Field	Yes	No	Male	---	1	25 Nov 13	Yes	Yes	No	No	Yes	Never	No			1	Yes	No	Yes	No	Twice	No			No	1	Yes
-1.81		-.87		-1.13		-1.33		-.76				11dec2014	ace88ccf-3b8e-4332-935d-17e4c50df002	Hamlet	ST	30	70	2	Arm A	4	Yes	Field	No	No	Female	---	1	15 Dec 14	Yes	Yes	Yes	No	No	Once	No			1	Yes	No	No	No	Never	No			No	1	Yes
		-.6900000000000001		-2.12		-.8100000000000001		-2.17		-1.12		14feb2014	fad30a42-5a29-4cc3-a421-775c22acd66f	Main Village	ST	40	21	1	Arm A		Yes	Field	Yes	Yes	Female	---			Yes	No	No	No	Yes	Once				1	Yes	No	No	Yes	Once				No	1	Yes
-1.34		.31		-.35		-1.29				-1.66		09dec2013	fc5a9314-a75e-4756-93f5-082fb4a77d26	Main Village	ST	23	3	1	Arm A		Yes	Improved	Yes	No	Female	---	1	12 Dec 13	Yes	Yes	No	No	Yes	Never				1	Yes	No	Yes	Yes	Never				No	1	Yes
-.06		1.89		1.46		.87		1.12		.28		21nov2014	c41523c6-cc57-45be-b693-846e61df8382	Main Village	ST	25	75	2	Arm A	1	No	Field	No	Yes	Female	---	1	24 Nov 14	Yes	Yes	No	Yes	No	3 Times	No			1	Yes	Yes	No	No	Never	No			No	1	Yes
-1.68		-2.29		-2.64		-1.33		-1.29		-2.5		11dec2013	2c989540-f140-4f91-806a-28cd7adf88d0	Main Village	ST	19	111	2	Arm B	4	No	Field	Yes	Yes	Female	---	1	15 Dec 13	Yes	Yes	No	No	No	Once				1	Yes	No	No	No	3 Times	No			No	1	Yes
		-2.15		-1.52		-3.96		-2.62		-2.34		05aug2014	93ffeeea-dd61-4eba-8f2b-854c30437828	Main Village	ST	22	27	1	Arm A		No	Field	Yes	Yes	Female	---	1	17 Aug 14	Yes	No	No	No	Yes	Never				1	Yes	No	No	Yes	Twice	No			No	1	Yes
-.27		.27		.9		.28		.55		.33		17oct2014	6b704954-f049-4de3-97f8-6ab108a1f4fd	Main Village	OBC	30	98	2	Arm A	2	Yes	Field	No	Yes	Female	---	1	20 Oct 14	Yes	Yes	Yes	No	No	3 Times	No			1	Yes	No	No	No	3 Times	No			No	1	Yes
-.54		.31				-1.16		-.59		-1.11		03jan2014	a85f2f6d-f610-44b3-b7bd-36fc32415b1d	Main Village	ST	28	68	2	Arm A	4	No	Field	Yes	Yes	Female	---	1	05 Jan 14	Yes	Yes	No	No	No	Twice				1	Yes	Yes	No	No	3 Times	No				1	Yes
		-1.4		-1.62		-2.06		-2.29		-3.34		26nov2014	a863b533-b141-4b6e-9e45-e9aeae789560	Main Village	ST	19	46	1	Arm B	1	No	Field	Yes	Yes	Male	---			Yes	No	Yes	No	Yes	Never	No			1	Yes	Yes	No	No	Never	No			No	1	Yes
-1.58		-1.79		-.92		-.66				-1		04mar2014	ee58fb38-e8cd-4ed9-a0b1-94d71a07bb7e	Main Village	ST	25	112	2	Arm A	1	No	Field	Yes	Yes	Female	---	1	06 Mar 14	Yes	Yes	No	No	No	Once	No			1	Yes	No	No	No	Once	No			No	1	Yes
-1.06		-.45				-1.46				-1.91		03feb2014	3cc134de-b89b-41bc-9cb2-1c6edfa42d2b	Main Village	ST	21	63	2	Arm B		No	Field	No	Yes	Female	---	1	05 Feb 14	Yes	Yes	No	No	No	Never				1											Yes
		2.62										17mar2014	6bf9425f-8bf3-4f13-a42b-e97e907b9b6b	Main Village	OBC	25	15	1	Arm B	2	No	Field	No	Yes	Female	---			Yes	No	No	No	Yes	Once	No			1
				-.37						-.63		28may2014	b795189d-b05c-49f6-b268-c67066b95864	Main Village	OBC	22	119	2	Arm B		No	Improved	No	Yes	Male	---			Yes	Yes	No	Yes	Yes	3 Times	No			1	Yes	Yes	No	No	Never	No			No	1	Yes
		-1.7		-3.7		-4.350000000000001		-3.27		-3.65		05nov2014	8ffaf453-fd36-495b-830c-8a787331bb4d	Main Village	ST	27	41	1	Arm A		No	Field	No	No	Male	---			Yes	Yes	Yes	No	No	Never	No			1	Yes	No	No	No	Never	No			No	1	Yes
.06		-1.99		-2.32								05mar2014	4ce17424-4060-4842-a86d-c0a427cc6974	Main Village	ST	30	22	1	Arm A	4	Yes	Field	Yes	Yes	Male	---	1	06 Mar 14	Yes	No	No	Yes	No	Never				1	Yes	No	No	Yes	Never				No	1
		-3.47								-4.5		13sep2014	99ee2d9d-7b90-4367-9968-977bc60b30af	Main Village	SC	18	96	2	Arm A		No	Field	Yes	Yes	Male	---	1	25 Sep 14	Yes	Yes	No	No	Yes	3 Times	No			1
-1.35		-1.5		-1.44		-2.72		-2.89		-2.78		18oct2014	63ab3bf7-7f42-4055-bbaf-ee4ef2f9b61a	Main Village	ST	26	57	1	Arm B	1	No	Field	Yes	Yes	Male	---	1	21 Oct 14	Yes	Yes	No	No	No	Twice	No			1	Yes	No	No	No	Never	No			No	1	Yes
		1.45				-1.68		-1.57		-1.18		11oct2014	4cfc8e13-ff11-4ce2-abc3-5fa4577834f6	Main Village	ST	22	66	2	Arm B		No	Field	Yes	No	Female	---	1	15 Oct 14	Yes	Yes	Yes	No	No	Twice	No			1											Yes
-.5600000000000001		-1.02		-1		-1.59		-.86		-.93		20sep2014	d740b59c-3e4f-4aea-8352-c64f0670a8d5	Hamlet	ST	26	9	1	Arm B	4	No	Field	Yes	Yes	Female	---	1	22 Sep 14	Yes	No	No	No	No	Twice	No			1	Yes	No	No	Yes	Twice	No			No	1	Yes
-.13		1.31		1.56		1.3		1.47		.13		15aug2014	0a077350-c30e-4126-921d-0770c020af51	Hamlet	ST	20	69	2	Arm A	1	Yes	Field	No	Yes	Female	---	1	17 Aug 14	Yes	Yes	No	Yes	Yes	Twice	No			1	Yes	No	No	No	Twice	No			No	1	Yes
		-.75		-2.68		-3.12		-2.72		-2.57		23oct2014	cf56ccce-f012-4698-8df4-84d51b9aecba	Hamlet	ST	20	48	1	Arm B		No	Field	Yes	No	Male	---	1	27 Oct 14	Yes	Yes	Yes	No	No	3 Times	No			1	Yes	Yes	No	No	Never	No			No	1	Yes
		1.29		1.13		.16		-.27		.13		29sep2014	1aadb8f4-b31d-45b1-ae7e-f8ded90c2db5	Main Village	ST	23	35	1	Arm B	1	No	Field	No	Yes	Male	---	1	01 Oct 14	Yes	No	No	No	Yes	Twice	No			1	Yes	No	No	Yes	Never	No			No	1	Yes
-.01		-1.27		-1.33						-.46		22jan2014	d081adda-c558-42c8-bc7e-6421de0128f6	Main Village	OBC	27	120	2	Arm A	2	No	Field	No	Yes	Female	---	1	22 Jan 14	Yes	Yes	No	Yes	No	Twice	No			1	Yes	No	Yes	No	Twice	No			No	1	Yes
		-1.47								-1.38		21apr2014	799a9741-e74b-41d0-aade-0efc738f4c78	Hamlet	ST	32	38	1	Arm A	3	Yes	Field	Yes	Yes	Female	---	1	05 May 14	Yes	No	Yes	Yes	Yes	Never	No			1
		-.01		-.19		.04		-.77		-.9500000000000001		31jan2014	2cfc470c-511f-4d69-91c0-058f96c1484f	Main Village	SC	16	86	2	Arm B		No	Field	No	Yes	Female	---			Yes	Yes	Yes	No	No	Once	No			1	Yes	No	Yes	Yes	3 Times	No			No	1	Yes
		.49		1.14		.41		-.12		-.29		03apr2014	97f0fe64-71c1-4310-8cb8-8d0e99ef0119	Main Village	OBC	22	10	1	Arm A	2	No	Field	No	Yes	Female	---			Yes	No	No	No	No	Twice				1	Yes	No	No	No	Never	No			No	1	Yes
		-1.27		-3.49		-2.96		-2.71		-3.63		13dec2013	cf9408e3-1155-463d-aaac-2bfb8675e6bf	Main Village	ST	20	80	2	Arm B		No	Field	No	Yes	Male	---	1	15 Dec 13	Yes	Yes	No	No	No	Twice	No			1	Yes	No	No	No	3 Times	No			No	1	Yes
-.17		.55		.54		.14		-.41		-.88		04jun2014	7bb4d02c-fe88-41ed-9f89-ca6641b888cc	Main Village	OBC	23	101	2	Arm A	1	No	Field	No	Yes	Female	---	1	06 Jun 14	Yes	Yes	No	No	No	3 Times	No			1	Yes	No	No	No	3 Times	No			No	1	Yes
		-2.32		-2.92				-3.99		-3.37		04jul2014	5b14182b-bde2-4b96-a1ac-c234c22f0d36	Main Village	ST	46	2	1	Arm B	8	Yes	Field	Yes	Yes	Male	---	1	06 Jul 14	Yes	Yes	No	Yes	Yes	Never				1	Yes	No	No	Yes	Once	No			No	1	Yes
		.01		.74		-.6900000000000001						10nov2014	d22120ac-b554-47d7-beb0-cb4d0061a437	Hamlet	ST	21	71	2	Arm A		No	Field	No	Yes	Female	---			Yes	Yes	No	Yes	No	Once	No			1	Yes	No	No	No	Once	No			No	1	Yes
		-2.28		.32		.39						24nov2013	d2f2ab76-9e18-46b0-ac22-e607cb76d5a1	Main Village	OBC	26	10	1	Arm A	3	No	Field	No	Yes	Male	---	1	29 Nov 13	Yes	Yes	No	No	Yes	Never				1	Yes	No	No	No	Twice				No	1	Yes
		-2.49				-2.98		-3.8		-3.35		05jan2015	e5d44491-8f85-47b3-9a17-a956dc6dbc9f	Main Village	ST	18	69	2	Arm A		No	Field	No	No	Male	---	1	10 Jan 15	Yes	Yes	No	No	No	Never	No			1											Yes
		1.56		.88		-.35		.08		-2.12		08dec2013	1a97380c-5ef6-40ac-89b8-ee23c178e33b	Hamlet	SC	20	114	2	Arm B		No	Field	No	No	Male	---	1	10 Dec 13	Yes	Yes	No	Yes	No	Twice				1	Yes	Yes	No	No	Twice				No	1	Yes
		-1.18				-2.08		-2.4		-2.41		30apr2014	0a675a41-4d4d-4b16-883d-bfd739f016d0	Hamlet	ST	35	54	1	Arm B	6	No	Field	Yes	Yes	Female	---	1	09 May 14	Yes	No	No	Yes	No	3 Times	No			1											Yes
						-1.9				-1.48		03nov2013	67ec4fc7-352a-46cb-a5c2-3b89dc22c35f	Hamlet	OBC	23	57	1	Arm B	1	Yes	Field	No	Yes	Female	---	1	08 Nov 13	Yes	Yes	Yes	No	Yes	Once				1	Yes	No	Yes	Yes	3 Times					1	Yes
		-.74		.27		-.8200000000000001		.05		-1.09		02jan2015	d2d13e3a-27fa-45ac-bcba-234670f457ad	Main Village	ST	27	69	2	Arm A	2	No	Field	No	Yes	Female	---	1	10 Jan 15	Yes	Yes	No	No	No	Twice	No			1	Yes	No	No	No	Twice	No			No	1	Yes
.17		-1.07		-1.28		-.13		-.8100000000000001		-1		02mar2014	07c0bbff-4646-4ff0-98e2-c76dfb2b8992	Main Village	ST	20	65	2	Arm B		No	Field	No	Yes	Male	---	1	04 Mar 14	Yes	Yes	No	No	No	Never				1	Yes	No	No	Yes	Never	No			No	1	Yes
-.73		-.15								-.5600000000000001		16may2014	4c9e38af-ba0f-45fa-bc21-84e32e69d735	Hamlet	ST	27	48	1	Arm B	3	No	Field	Yes	Yes	Male	---	1	21 May 14	Yes	Yes	No	No	No	Never				1
-1.92		-.7000000000000001		-.16		-.03		-.18		-3.07		02nov2013	fdbe4734-8237-456b-b8a8-00a750a81095	Main Village	OBC	21	115	2	Arm A		No	Field	No	Yes	Male	---	1	04 Nov 13	Yes	Yes	No	No	No	3 Times	No			1	Yes	Yes	No	Yes	3 Times	No			No	1	Yes
		-.22		.37		-.36		-.1		-1		11aug2014	d3fe2a19-6c75-4ca6-a739-bc24ca1a3c8e	Main Village	OBC	24	82	2	Arm A	2	No	Field	No	Yes	Male	---	1	23 Aug 14	Yes	Yes	No	No	No	Never	No			1	Yes	No	No	No	3 Times	No			No	1	Yes
		.01		-1.1		-2.51		-1.69		-1.51		01dec2013	f162fee7-4f28-4f90-8509-bc3611d1b287	Main Village	ST	35	22	1	Arm A	5	No	Field	Yes	Yes	Male	---	1	03 Dec 13	Yes	No	No	No	Yes	Never				1	Yes	No	Yes	Yes	Twice				No	1	Yes
.91		-1.16		-2.3		-2.58		-3.45		-2.52		05jan2015	26c55812-9df7-4591-9f19-e73495c71708	Hamlet	ST	24	63	2	Arm B	2	No	Field	No	Yes	Male	---	1	08 Jan 15	Yes	Yes	No	No	No	3 Times	No			1	Yes	Yes	No	No	3 Times	No			No	1	Yes
-.8300000000000001		.09		-.55		-.91		-1.22		-.55		08nov2014	04174ada-62cb-4c6f-a2bb-5073ee1385bb	Main Village	ST	18	50	1	Arm B		No	Field	Yes	Yes	Male	---	1	13 Nov 14	Yes	No	No	No	No	Twice	No			1	Yes	No	No	No	Twice	No			No	1	Yes
-1.08		-2.1		-1.62		-.34		-1.19		-.76		10nov2014	b1017cbd-366a-4a19-8672-070debb65217	Main Village	OBC	38	49	1	Arm B	1	No	Field	No	No	Female	---	1	12 Nov 14	Yes	No	No	No	No	Once	No			1	Yes	No	No	Yes	Twice	No			No	1	Yes
-1.71		1.66		-1.16		-2.42				-1.76		12feb2014	ab44d13d-592c-4fe0-8d91-c0f99dd33978	Hamlet	ST	25	70	2	Arm A	1	No	Field	No	No	Male	---	1	17 Feb 14	Yes	No	Yes	No	No	Once	No			1	Yes	No	No	No	Never				No	1	Yes
		-3.39				-3.36				-2.22		15aug2014	294b7cee-b956-41d9-ba88-f2fbe7a374fe	Main Village	ST	35	44	1	Arm A	3	Yes	Field	Yes	No	Female	---	1	18 Aug 14	Yes	No	No	No	No	Twice	No			1	Yes	No	No	No	Twice	No			No	1	Yes
-.1		-2.06		-2.08		-3.05		-2.81		-1.38		21oct2013	f9fef706-5248-4424-9594-aca97c166ee3	Main Village	ST	22	21	1	Arm A	1	No	Field	Yes	Yes	Male	---	1	24 Oct 13	Yes	No	No	No	Yes	Never				1	Yes	No	Yes	No	Never				No	1	Yes
2.07		-.1		-.2				-.03		-1.12		22nov2013	049b134a-68c5-45b8-b2c6-b8370cb8f223	Main Village	ST	23	21	1	Arm A	1	No	Field	Yes	Yes	Female	---	1	22 Nov 13	Yes	Yes	Yes	No	No	Never				1	Yes	No	No	Yes	Once				No	1	Yes
				-3.73		-.93		-2.67		-5.21	1	30jul2014	3f2a1c9c-5b9e-412f-964a-97a880d451d4	Hamlet	ST	25	108	2	Arm B	1	No	Field	Yes	No	Male	---	1	03 Aug 14											Yes	Yes	No	No	Never	No			No	1	Yes
.31		1.31		1.7		1		.06		-.45		28sep2014	b54f21b1-07e0-4e7e-bd02-fdbe7dfe24b5	Hamlet	ST	25	8	1	Arm B	1	No	Field	Yes	Yes	Male	---	1	03 Oct 14	Yes	No	Yes	No	No	Never	No			1	Yes	No	No	No	Never	No			No	1	Yes
		.53		-2.02		-.19		-.8100000000000001		-.98		10jan2015	2a650106-b038-4086-a83d-1a18f455e852	Main Village	OBC	18	120	2	Arm A	1	No	Field	No	Yes	Female	---	1	19 Jan 15	Yes	Yes	No	No	No	Twice	No			1	Yes	No	No	No	3 Times	No			No	1	Yes
-3.59		.39		-1.01		-2.3		-2.88		-2.63		27jun2014	b1349b57-bc7d-4457-80cd-94420ceaff2a	Main Village	ST	14	76	2	Arm B		No	Field	No	Yes	Male	---	1	01 Jul 14	Yes	Yes	No	Yes	Yes	3 Times				1	Yes	No	No	No	3 Times	No			No	1	Yes
-.15		-1.24		-3.17		-2.62		-.44		-1.8		08apr2014	4d530744-26cf-4117-bd99-4ecc2eb0813c	Hamlet	ST	21	114	2	Arm B		No	Field	No	Yes	Male	---	1	13 Apr 14	Yes	Yes	No	Yes	No	Twice				1	Yes	Yes	Yes	No	Twice				No	1	Yes
-1.67		-1.81		-2.3		-1.29		-2.15		-2.49		25dec2013	1f89124c-3453-405c-851e-4eb91e3d0a44	Main Village	ST	23	30	1	Arm A	1	No	Field	Yes	Yes	Female	---	1	27 Dec 13	Yes	Yes	No	No	No	Never				1	Yes	No	No	No	Twice				No	1	Yes
-1.17		-1.23		-2.55		-2.33		-1.95		-2.02		15nov2013	ac01a1e4-95f9-41e8-9ff4-d89b6337a12f	Hamlet	OBC	20	57	1	Arm B	2	No	Field	No	Yes	Male	---	1	18 Nov 13	Yes	Yes	No	No	No	Once				1	Yes	No	Yes	No	3 Times				No	1	Yes
		.33		.88		-1.8		-2.24		-2.16		15feb2014	51cf9f9d-218e-4057-8442-1c7bd0ece7a6	Main Village	ST	28	12	1	Arm A	2	No	Field	Yes	Yes	Male	---	1	23 Feb 14	Yes	No	No	No	No	Once				1	Yes	No	No	No	Once				No	1	Yes
-.84		-.85		-1.44		-1.02		-.8200000000000001		-.85		16nov2013	30cbb05f-23de-42b1-8c85-176c030ec8eb	Hamlet	OBC	26	67	2	Arm B	1	No	Field	No	No	Female	---	1	19 Nov 13	Yes	Yes	No	No	No	Never				1	Yes	No	Yes	No	Once				No	1	Yes
.09				.14		.58		-.6		-1.35		17jan2015	c1b289cc-cfe5-4ee3-87cb-d81820b31383	Hamlet	ST	21	66	2	Arm B	1	No	Field	No	Yes	Male	---	1	21 Jan 15											Yes	No	No	No	Once	No			No	1	Yes
-1.64		-.24		-.5		-1.26		-1.41		-1.78		25jun2014	e4d90052-fb6a-4d37-902a-79a61dd31c48	Hamlet	ST	23	31	1	Arm B	1	No	Field	No	Yes	Female	---	1	26 Jun 14	Yes	Yes	No	Yes	No	Never				1	Yes	Yes	No	No	Never	No			No	1	Yes
-1.18		-.29		-1.25		-2.77		-2.7		-1.13		03aug2014	b2995faa-6b26-48b5-9df0-eac078d9d4fd	Hamlet	ST	19	18	1	Arm A		No	Field	Yes	No	Male	---	1	05 Aug 14	Yes	Yes	No	No	No	Never				1	Yes	No	No	No	Never	No			No	1	Yes
1.65		-1.2		-1.79				-1.78		-2.9		01dec2014	ed71ddad-6d64-4e28-8aec-59d51e8a18b5	Main Village	ST	25	70	2	Arm A		No	Field	No	No	Male	---	1	07 Dec 14	Yes	Yes	No	No	No	Never	No			1	Yes	Yes	Yes	Yes	Never	No			No	1	Yes
.91						-.75				-2.78		10oct2014	d00450ec-cdc7-4784-ab8f-4de4bd58a8a7	Main Village	ST	23	36	1	Arm A	1	No	Field	No	Yes	Male	---	1	12 Oct 14																					Yes
		-1.83		-1.77		-2.51		-2.02		-2.02		07jan2014	2f97398c-2d49-4639-9b30-2267bdc47240	Hamlet	ST	32	21	1	Arm A	6	Yes	Field	Yes	No	Female	---	1	11 Jan 14	Yes	No	No	No	Yes	Once				1	Yes	No	Yes	Yes	Never				No	1	Yes
-1.41		-.1		.89		-.49		-.66		-1.25		20oct2013	a161aa2a-8303-4189-870f-ffe5b45ad177	Main Village	OBC	31	75	2	Arm A	3	No	Field	No	Yes	Male	---	1	20 Oct 13	Yes	Yes	No	No	Yes	3 Times	No			1	Yes	No	No	Yes	3 Times	No			No	1	Yes
.19		-.29		-1.46		-1.02		-1.05		-1.17		30oct2013	e9b5241b-c054-474d-ac7b-2acc31afc8a8	Hamlet	OBC	26	57	1	Arm B	2	No	Field	No	Yes	Male	---	1	01 Nov 13	Yes	Yes	No	No	No	Twice	No			1	Yes	Yes	No	No	3 Times				No	1	Yes
-1.74		-1.18		-.5		-2.03		-2.85		-2.35		23apr2014	7161f37e-e8f6-42d3-929b-fc5b48c113b3	Hamlet	ST	32	31	1	Arm B	5	Yes	Field	Yes	Yes	Male	---	1	24 Apr 14	Yes	Yes	No	No	No	Twice				1	Yes	No	No	No	Once				No	1	Yes
.9400000000000001		-1.26		-.04		-.78		-.31		-1.97		21jan2014	e8a46056-98ce-4ad9-998b-58076e215281	Main Village	ST	20	29	1	Arm B		No	Field	Yes	Yes	Male	---	1	25 Jan 14	Yes	Yes	No	No	Yes	Twice	No			1	Yes	No	No	No	Once				No	1	Yes
-1.75		-2.45		-1.53		-1.45		-1.55		-1.41		07jun2014	ace76d63-f1d0-4a5c-a9a9-bb4712106abf	Main Village	ST	29	36	1	Arm A	5	No	Field	Yes	Yes	Female	---	1	12 Jun 14	Yes	Yes	No	No	No	Once				1	Yes	No	No	No	Twice	No			No	1	Yes
		-1.34				-1.2		-1.23		-1.46		07may2014	0e458bfc-a5f0-41e4-ac12-38a54c60806d	Main Village	ST	19	42	1	Arm A		No	Field	No	Yes	Male	---	1	11 May 14	Yes	No	Yes	No	No	Never				1											Yes
-.79		-1.66		-.8100000000000001		-1.9		-1.71		-2.42		18dec2014	10a1e5f9-380f-469d-afbc-8631a6736f26	Main Village	ST	32	104	2	Arm A	6	No	Field	No	No	Male	---	1	23 Dec 14	Yes	Yes	No	No	No	Once	No			1	Yes	Yes	No	No	Twice	No			No	1	Yes
		.61		-.03		.25		.09		-.65		12jul2014	9872af05-5906-4753-a5eb-9cea9b9663d6	Main Village	OBC	20	18	1	Arm A		No	Field	No	Yes	Female	---			Yes	Yes	No	No	No	3 Times				1	Yes	No	No	No	Once	No			No	1	Yes
-1.35		.75		.71		.42		.64		.33		14dec2014	ad622961-3c5c-4fa5-a40d-6fb95058f046	Main Village	SC	24	25	1	Arm B	2	No	Field	No	Yes	Male	---	1	16 Dec 14	Yes	Yes	No	No	Yes	Twice	No			1	Yes	No	No	No	Never	No			No	1	Yes
-2.26				-2		-1.73		-2.96		-2.77		04jan2014	ad6e4fbd-3d07-4411-9c37-755676f93ce0	Main Village	ST	26	54	1	Arm B	4	No	Field	Yes	Yes	Male	---	1	05 Jan 14											Yes	No	No	No	3 Times	No			No	1	Yes
-.45		1.16		2.02		1.55		1.27		.6		23may2014	cfc64f99-3cf5-4cc4-a782-3ea80eaedd8e	Main Village	OBC	23	77	2	Arm A	1	No	Field	No	Yes	Female	---	1	24 May 14	Yes	Yes	Yes	Yes	Yes	Once				1	Yes	No	No	Yes	Never	No			No	1	Yes
-1.55				.27		.15		-.46		-.14		16aug2014	2f91e473-bc59-48b1-9562-94870b4f0f4f	Main Village	SC	26	65	2	Arm B	2	No	Field	No	Yes	Female	---	1	19 Aug 14											Yes	No	No	No	Never	No			No	1	Yes
.28		-1.79		-3.75		-3.91		-3.17		-3.39		01nov2013	6d52cfe2-89fc-4ba3-8b8b-4442f594572e	Main Village	ST	24	29	1	Arm B	2	No	Field	Yes	Yes	Male	---	1	03 Nov 13	Yes	No	No	No	No	Never	No			1	Yes	No	No	No	3 Times	No			No	1	Yes
-.65		-.77		-.78		-1.86		-1.39		-1.16		07nov2014	adf1a9a8-a69d-40bd-bb8a-be2da843a7e7	Main Village	ST	26	38	1	Arm A	3	No	Field	Yes	Yes	Female	---	1	11 Nov 14	Yes	No	No	No	No	Once	No			1	Yes	No	No	No	Never	No			No	1	Yes
-.63		-.73		-.18		-1.04		-1.93		-1.7		27jan2015	cbcdb926-27d6-4389-87e9-646b53287581	Hamlet	ST	20	33	1	Arm A		No	Field	Yes	Yes	Male	---	1	31 Jan 15	Yes	No	Yes	No	Yes	Never	No			1	Yes	Yes	No	No	Twice	No			No	1	Yes
		-.76		-.41		-2.05		-2.73		-2.23		18jun2014	3dead03e-5c6d-4fee-ac00-c9dab3c6b5af	Hamlet	ST	18	93	2	Arm B		No	Field	No	No	Male	---	1	19 Jun 14	Yes	Yes	No	No	No	Never				1	Yes	Yes	No	No	3 Times	No			No	1	Yes
-.62		-.6		-1.35				-1.74		-3.15		13oct2014	cd0eca55-fe56-4f3c-ad2f-d3b87bfc5e3a	Hamlet	ST	25	113	2	Arm A	2	No	Field	No	No	Male	---	1	15 Oct 14	Yes	Yes	No	No	No	Once	No			1	Yes	No	No	No	Once	No			No	1	Yes
.5		-3.51		-4.11		-3.9		-3.5		-2.84		09feb2014	9ade12bc-5e02-4acc-9ed9-b5a11d8aab3a	Hamlet	ST	29	112	2	Arm A	4	No	Field	No	Yes	Male	---	1	13 Feb 14	Yes	Yes	No	No	No	Never	No			1	Yes	No	Yes	No	Twice	No			No	1	Yes
		-1.65		-1.9		-1.64		-2.1		-1.32		18aug2014	1bb1e0c2-6105-40ac-b50d-5749a5c25a3c	Main Village	ST	25	21	1	Arm A	2	No	Field	No	No	Female	---	1	29 Aug 14	Yes	No	No	No	No	Never	No			1	Yes	No	No	No	Once	No			No	1	Yes
		-.53				-.59		-1.47		-1.29		17oct2013	aa69e541-12ee-40c7-b5dc-3825afeef919	Main Village	OBC	22	37	1	Arm A	1	No	Field	Yes	Yes	Female	---	1	31 Oct 13	Yes	Yes	No	No	No	Never				1	Yes	No	No	No	Once					1	Yes
								-3.91		-2.59		31dec2013	fe923655-44e5-41e3-a105-2a074adb7c07	Main Village	SC	20	71	2	Arm A		No	Field	No	Yes	Male	---
-.46		1.16		.71		-.32		-1.22		-.41		16oct2014	085d6f91-1dd4-449f-a06a-d64a93097fbc	Hamlet	ST	26	47	1	Arm A	1	No	Field	No	No	Female	---	1	20 Oct 14	Yes	Yes	No	Yes	Yes	Twice	No			1	Yes	No	No	No	Twice	No			No	1	Yes
		-1.87		-2.84		-2.67		-3.45		-3.49		24nov2014	7383814f-99bf-466b-bcf6-e092ceedae73	Main Village	ST	27	67	2	Arm B	4	No	Field	Yes	Yes	Male	---	1	24 Nov 14	Yes	Yes	No	No	No	Twice	No			1	Yes	No	No	No	Twice	No			No	1	Yes
		-1.89				-3.08		-2.25		-2.84		09may2014	898d326d-1f4c-4499-9260-bfe39d1cdede	Main Village	ST	28	46	1	Arm B	5	Yes	Field	Yes	No	Female	---	1	18 May 14	Yes	Yes	No	No	No	Never				1											Yes
-.26		-2.24		-1.64		-1.56		-2.02		-1.72		17jun2014	31d5708d-8ee7-486c-965f-81f4a98c71b6	Main Village	ST	36	106	2	Arm A	3	No	Field	Yes	Yes	Female	---	1	18 Jun 14	Yes	Yes	Yes	Yes	No	Once				1	Yes	No	No	No	Twice	No			No	1	Yes
.9		1.61		-.67		-.93		-1.99		-1.54		23dec2014	aeabf7a7-f3e4-40d3-8647-419b9c31d312	Hamlet	ST	28	93	2	Arm B	2	No	Field	No	No	Male	---	1	26 Dec 14	Yes	Yes	No	No	No	Once	No			1	Yes	No	No	Yes	3 Times	No			No	1	Yes
-2.11		.24		-.75				-.79		-.84		17sep2014	1cf142df-f39e-471e-ac01-846f9c0760a2	Hamlet	ST	21	113	2	Arm A	1	No	Field	No	No	Female	---	1	18 Sep 14	Yes	Yes	No	No	Yes	3 Times	No			1	Yes	No	No	No	Once	No			No	1
1.01		.23				-.68						01feb2015	f149af9f-5898-4262-9925-610cdea32a2a	Main Village	ST	35	46	1	Arm B	5	No	Field	Yes	Yes	Male	---	1	03 Feb 15	Yes	No	No	No	No	Never	No			1											Yes
-1.05		-1.62		-.92		-1.54		-1.31		-.88		29oct2014	8c181f88-21f5-4d84-96b3-64adfa33d13a	Main Village	OBC	18	60	1	Arm B		No	Field	No	Yes	Female	---	1	02 Nov 14	Yes	Yes	No	No	No	Never	No			1	Yes	No	No	No	Twice	No			No	1	Yes
-2.07		-5.15	1			-4.5				-2.85		26sep2014	6187d3ae-d14a-485d-80a8-27367e0fef57	Hamlet	ST	40	109	2	Arm B	6	Yes	Field	Yes	Yes	Male	---	1	29 Sep 14	Yes	No	No	No	No	Never	No			1	Yes	No	No	No	Never	No				1	Yes
-.65		-5.51	1	-1.7				-3.08		-2.53		21sep2014	803d6f8e-3bff-48ed-8a11-badb5d805458	Hamlet	ST	24	114	2	Arm B	2	Yes	Field	Yes	No	Female	---	1	27 Sep 14	Yes	No	No	No	No	Once	No			1	Yes	Yes	No	No	3 Times	No			No	1	Yes
-.96		-1.28		-1.64				-.76		-1.9		19apr2014	5a97ccca-dab0-4836-a3a9-a08716267817	Main Village	OBC	24	99	2	Arm B	2	No	Field	Yes	Yes	Male	---	1	21 Apr 14	Yes	Yes	No	No	No	Never	No			1	Yes	No	No	No	Once	No			No	1
-.04		-.08		-1.16		-1.62		-1.8		-2.09		23dec2013	26673404-bd1a-449c-b7b0-8828af5eba70	Main Village	ST	20	85	2	Arm B		No	Field	No	No	Male	---	1	24 Dec 13	Yes	Yes	No	No	No	Once	No			1	Yes	No	No	No	3 Times	No			No	1	Yes
-.37		-1.07		-.88		-1.46		-2.76		-2.67		02jan2014	3085a35f-40c7-4ad6-a7ab-283f1ee8fffd	Main Village	ST	30	42	1	Arm A		No	Field	Yes	No	Female	---	1	07 Jan 14	Yes	Yes	Yes	No	Yes	Twice	No			1	Yes	No	Yes	Yes	3 Times	No			No	1	Yes
-.78		-1.84		-2.66		-1.57				-1.66		13jul2014	bd3ea96e-b7ab-4b2f-a85f-c3a9d9343e82	Main Village	ST	29	66	2	Arm B	3	Yes	Field	No	Yes	Female	---	1	16 Jul 14	Yes	Yes	No	Yes	No	Never				1	Yes	No	Yes	No	Twice	No			No	1	Yes
-1.49		-.34		-.17		-.79		-1.76		-1.64		11nov2014	825c49f0-3bed-485c-8a7c-3e9527cc42cc	Hamlet	ST	30	54	1	Arm B	2	No	Field	No	No	Male	---	1	13 Nov 14	Yes	Yes	No	No	No	Twice	No			1	Yes	No	No	No	3 Times	No			No	1	Yes
		-1.24		-2.36		-1.36		-2.97		-1.67		19sep2014	4be69dbe-775b-4deb-99ae-f8bb70cdd877	Hamlet	ST	22	31	1	Arm B		No	Field	Yes	Yes	Female	---	1	03 Oct 14	Yes	Yes	No	No	No	Never	No			1	Yes	No	No	No	Never	No			No	1	Yes
.9400000000000001		1.51		.53				-.18		-.38		18sep2014	2e6b8c1c-d09e-4470-9ffe-22951d3f20dc	Hamlet	OBC	20	114	2	Arm B		No	Field	No	No	Female	---	1	21 Sep 14	Yes	Yes	No	No	No	3 Times	No			1	Yes	No	No	No	Once	No			No	1
-1.06		-2.23		-.8		-1.23		-2.33		-1.42		21may2014	f56120d0-0697-43fa-99c0-c816397efad6	Main Village	ST	34	62	2	Arm B	2	No	Field	No	Yes	Male	---	1	24 May 14	Yes	Yes	No	No	No	3 Times				1	Yes	No	Yes	No	3 Times				No	1	Yes
-2.12		-.99		-1.52		-1.55		-2.94		-2		08apr2014	f68ed934-8a60-4b8e-83ee-dd8895f88545	Main Village	ST	25	78	2	Arm A	2	No	Field	No	No	Female	---	1	10 Apr 14	Yes	Yes	No	No	Yes	3 Times				1	Yes	No	No	Yes	3 Times				No	1	Yes
		-.55		-.43		-.31		-.89				05aug2014	591c3f5c-4f85-4fcf-8d54-bb73ce42e2bb	Hamlet	OBC	20	67	2	Arm B	1	No	Field	No	Yes	Female	---			Yes	Yes	No	No	No	Never				1	Yes	No	No	No	Twice	No			No	1	Yes
.6		.09		-.92		-1.89		-1.71		-.55		22jun2014	24a4f025-5055-49e6-85d9-683b73da38ae	Hamlet	ST	25	52	1	Arm A	1	No	Field	Yes	Yes	Male	---	1	25 Jun 14	Yes	No	Yes	No	Yes	Once				1	Yes	No	No	No	Twice	No			No	1	Yes
.18		1.28		.3		.65		-1.24		-.18		02jul2014	114f3a38-1476-4a41-a8d3-6c66d0a19205	Hamlet	ST	24	51	1	Arm A	2	No	Field	Yes	Yes	Male	---	1	03 Jul 14	Yes	No	No	No	Yes	Twice				1	Yes	No	No	No	Twice	No			No	1	Yes
-.48		-1.54		-2.39		-2.57		-1.88		-2.3		25dec2013	8a65d0a7-884b-4613-86e0-89d32c2e264b	Main Village	ST	20	86	2	Arm B		No	Field	No	Yes	Male	---	1	27 Dec 13	Yes	Yes	No	No	No	Twice	No			1	Yes	No	No	No	Never				No	1	Yes
-1.04		-2.43		-1.69		-1.45		-.87		-1.34		03jan2015	5193f152-11e2-4f8f-8bf7-b8c81bd26812	Hamlet	OBC	32	77	2	Arm A	2	No	Field	No	No	Female	---	1	04 Jan 15	Yes	Yes	No	No	Yes	3 Times	No			1	Yes	Yes	Yes	No	3 Times	No			No	1	Yes
				-2.08				-3.68		-3.3		22jul2014	f70f44c3-e425-4ad2-8247-f127a17169c9	Main Village	ST	21	118	2	Arm A		No	Field	No	Yes	Male	---	1	04 Aug 14											Yes	No	No	Yes	Twice	No			No	1	Yes
-1.82		-1.05				-2.28		-2.23		-1.97		04oct2014	47dfea3e-d6ce-48b8-9b72-99a177c71830	Hamlet	ST	19	57	1	Arm B	1	No	Field	Yes	No	Female	---	1	05 Oct 14	Yes	Yes	No	No	No	Once	No			1	Yes	No	No	No	Twice	No				1	Yes
		3.23		-.5		-.85		-3.23		-1.96		01nov2013	1f6527b8-d10e-4e2f-847b-acf71877953e	Hamlet	ST	31	22	1	Arm A	4	Yes	Field	Yes	No	Female	---	1	05 Nov 13	Yes	No	No	No	No	Never	No			1	Yes	No	No	Yes	Never				No	1	Yes
				0		-1.09		-.86		-.6900000000000001		01aug2014	c6ed4bd7-8ba4-48f3-98fd-925b546caab4	Main Village	ST	16	93	2	Arm B		No	Field	No	Yes	Female	---	1	13 Aug 14	Yes	Yes	No	No	No	3 Times	No			1	Yes	Yes	No	No	Never	No			No	1	Yes
-.11		.24		-1.19		-1.28		-1.26		-1.86		04dec2014	929e3e49-0e60-4a93-8b3c-291c5ab642cc	Main Village	ST	23	102	2	Arm A	1	Yes	Field	No	Yes	Male	---	1	06 Dec 14	Yes	Yes	No	No	No	3 Times	No			1	Yes	Yes	No	No	Twice	No			No	1	Yes
				-1.96				-4.24		-1.44		03aug2014	3fb5cbe2-e4b8-4081-9fae-367373a0b4a1	Hamlet	ST	24	113	2	Arm A	1	No	Field	Yes	Yes	Female	---	1	03 Aug 14											Yes	No	No	No	Never	No			No	1
		-1.63		-.73		-1.37		-1.44		-1.72		07apr2014	439ef8dd-a398-4c0b-98a1-b9837c41be9c	Main Village	SC	27	25	1	Arm B	2	No	Field	No	Yes	Male	---			Yes	No	No	No	Yes	Never				1	Yes	No	No	Yes	Twice				No	1	Yes
.03		-1.09		-2.36		-2.83		-2.39		-2.39		03oct2014	c8a9ee55-1813-4e7d-856e-bfdaec2bb9c8	Main Village	ST	27	58	1	Arm A	5	Yes	Field	Yes	No	Female	---	1	05 Oct 14	Yes	Yes	No	No	No	Twice	No			1	Yes	Yes	Yes	No	Twice	No			No	1	Yes
										-3.54		17jun2014	8ee9ddb6-58e4-4d54-885f-7c4dd18e8df1	Main Village	OBC	19	37	1	Arm A		No	Field	Yes	Yes	Male	---	1	26 Jun 14											Yes	Yes	Yes	No	Never	No				1
.27				-2.3		-2.19		-1.44		-2		27dec2014	584453e3-6314-4382-bdfc-1acb5eda663a	Hamlet	OBC	24	55	1	Arm B	1	No	Field	Yes	No	Male	---	1	29 Dec 14	Yes	No	No	No	No	3 Times	No			1	Yes	No	No	No	3 Times	No			No	1	Yes
		-2.58		-2.63		-2.83		-2.21		-3.55		11jan2015	4d6234df-3f35-451a-8e69-d8f84f45d273	Main Village	OBC	21	84	2	Arm A		No	Field	No	Yes	Female	---	1	20 Jan 15	Yes	Yes	No	No	No	3 Times	No			1	Yes	No	No	No	3 Times	No			No	1	Yes
-1		-2.24		-2.92		-4.21		-3.64		-4.62		08feb2014	155b05a7-379c-4b92-bed0-51568cafa937	Hamlet	ST	25	43	1	Arm B	1	No	Field	Yes	Yes	Male	---	1	15 Feb 14	Yes	No	No	Yes	Yes	Once				1	Yes	Yes	No	No	Once				No	1	Yes
-.46		-.71				-1.4		-1.38		-1.3		31jul2014	871fe79c-0075-4e5c-b535-a1421ce67844	Hamlet	ST	20	74	2	Arm A	1	No	Field	No	Yes	Female	---	1	02 Aug 14	Yes	Yes	No	Yes	Yes	Once	No			1	Yes	Yes	No	Yes	Once	No				1	Yes
		.73		-.9400000000000001		-2.03		-1.1		-2.29		28dec2014	3fe1dd2a-42be-4097-919e-4be7e22a95ff	Main Village	ST	20	91	2	Arm B	2	No	Field	No	Yes	Male	---	1	31 Dec 14	Yes	Yes	No	No	Yes	3 Times	No			1	Yes	Yes	No	No	Twice	No			No	1	Yes
-.99		2.03		-.93		-1.81		-2.6		-2.61		29jul2014	202cf122-053d-49ab-92cc-5f993f2acc10	Main Village	ST	28	41	1	Arm A	3	No	Field	Yes	No	Male	---	1	03 Aug 14	Yes	Yes	No	No	No	Twice				1	Yes	No	No	No	Never	No			No	1	Yes
-1.83		-1.11		-.23		-1.34		-1.57		-2.28		19jan2015	087e4c64-0fb2-4ebe-9b74-d418971398e6	Main Village	ST	25	79	2	Arm A	6	Yes	Field	No	No	Female	---	1	19 Jan 15	Yes	No	No	No	No	Once	No			1	Yes	No	No	No	3 Times	No			No	1	Yes
-2.3		-.65		.01								01dec2013	b86772e1-ec41-4a85-adb4-94fdf4bd5dd2	Hamlet	ST	20	108	2	Arm B	3	Yes	Field	No	No	Female	---	1	03 Dec 13	Yes	No	No	No	No	Never				1	Yes	No	No	Yes	Never	No			No	1	No
1.06		-.73		-.8300000000000001		-.14		-1.68		-1.13		19jun2014	e00c4d55-cd39-4e41-b393-e7c687076c05	Main Village	ST	26	23	1	Arm A	2	Yes	Field	Yes	Yes	Male	---	1	21 Jun 14	Yes	No	No	No	No	Never				1	Yes	No	No	No	Once	No			No	1	Yes
-2.26										.36		23jun2014	4c45dd31-f139-4091-8fca-1fd35cefa3fb	Main Village	ST	18	80	2	Arm B	1	No	Field	No	Yes	Female	---	1	25 Jun 14
		-.16		-.72		-1.76		-1.7		-1.7		25sep2014	5c02dec3-0166-4b48-b7f4-527275ae1132	Hamlet	OBC	26	91	2	Arm B	1	No	Field	No	No	Female	---	1	27 Sep 14	Yes	Yes	No	No	No	Twice	No			1	Yes	No	No	Yes	Once	No			No	1	Yes
		3.21		-1.03		-1.1		-2.33		-1.71		10mar2014	282a6edb-3978-4861-aeb4-7ebac70600a7	Hamlet	ST	24	51	1	Arm A	1	Yes	Field	Yes	Yes	Female	---	1	22 Mar 14	Yes	No	No	No	No	Twice				1	Yes	No	No	Yes	Once				No	1	Yes
-.22		.23		.85		.03		.42		-1.5		23dec2014	7ef996d5-4678-4553-a973-0e1ba8e4e2d8	Hamlet	ST	20	62	2	Arm B		No	Field	No	Yes	Female	---	1	25 Dec 14	Yes	Yes	No	No	No	3 Times	No			1	Yes	Yes	Yes	No	Twice	No			No	1	Yes
				-2.25		-1.86		-2.51		-2.39		27feb2014	bb426144-5178-4c02-a26c-7a924be140a4	Main Village	ST	20	83	2	Arm B	1	No	Field	No	No	Male	---	1	08 Mar 14											Yes	No	Yes	Yes	Once	No			No	1	Yes
-1.18		-1.13		.29		.23		-.5600000000000001		-.3		08jun2014	4a3e87b6-f306-400b-b718-4898fe0fa4c3	Hamlet	ST	25	111	2	Arm B	2	No	Field	No	Yes	Female	---	1	10 Jun 14	Yes	Yes	Yes	No	Yes	Once	No			1	Yes	No	No	Yes	Twice	No			No	1	Yes
-1.26		1.09		-.92		.8200000000000001		-.96		-.17		21jun2014	83455e61-c9cc-43ab-9a2b-784297da3ba2	Main Village	ST	25	49	1	Arm B	2	No	Field	Yes	No	Male	---	1	25 Jun 14	Yes	No	No	No	No	Never				1	Yes	No	Yes	No	Once	No			No	1	Yes
-.79		-2.4		-3.93				-1.37		-1.63		21jun2014	d245cae9-5668-4eec-bf5e-5cc615cf37af	Hamlet	ST	15	109	2	Arm B		No	Field	Yes	No	Female	---	1	23 Jun 14	Yes	Yes	No	No	No	Never	No			1	Yes	No	No	No	Never	No			No	1	Yes
-1.02		-3.1		-2.83		-3.26		-3.27		-3.17		30jan2015	b1f5571c-ce00-4ecc-ad2a-103d7689cd8d	Hamlet	OBC	30	96	2	Arm A	1	No	Field	No	No	Female	---	1	05 Feb 15	Yes	Yes	No	Yes	Yes	3 Times	No			1	Yes	Yes	No	Yes	Twice	No			No	1	Yes
		-2.35		-2.46		-1.44		-.8200000000000001		-.59		26mar2014	21e7e2f0-7121-49f0-b431-ac8a89f3b1f5	Main Village	OBC	20	98	2	Arm A		No	Field	No	Yes	Male	---	1	03 Apr 14	Yes	Yes	Yes	No	No	Never				1	Yes	No	Yes	Yes	Twice	No			No	1	Yes
-2.14		-1.75		-2.8						-2.23		11nov2013	30037703-86ca-4d7b-8819-709b6ffe6ab6	Hamlet	ST	21	54	1	Arm B	2	No	Field	Yes	Yes	Female	---	1	14 Nov 13	Yes	No	No	No	No	Twice	No			1	Yes	No	No	No	3 Times	No			No	1	Yes
-.87		-1.06		-.38		-.17		-1.13		-1.9		31mar2014	67b27b5a-76da-46d2-8e98-4443b72d0c6d	Main Village	ST	25	44	1	Arm A	1	No	Field	No	No	Male	---	1	01 Apr 14	Yes	No	No	No	Yes	Twice				1	Yes	No	Yes	No	Twice				No	1	Yes
		-.73		-.45		-1.28		-1.74		-1.35		14jul2014	b25bb220-7349-4cc8-87fb-0152828976f7	Main Village	OBC	30	34	1	Arm A	2	No	Field	Yes	Yes	Female	---	1	23 Jul 14	Yes	No	No	No	Yes	Once				1	Yes	No	Yes	Yes	Twice	No			No	1	Yes
				-2.36		-.9400000000000001		-.91		-.65		07feb2014	b261e3ef-bdcf-42bb-b5ce-5ea66e8f1a1c	Main Village	ST	20	9	1	Arm B	1	No	Field	No	Yes	Female	---			Yes	No	No	No	No	Twice				1	Yes	No	No	Yes	Never				No	1	Yes
		.46		-2.01		-1.97		-2.54		-2.66		25jan2014	b26484bd-64a8-487a-a3b9-b9cf0ed16342	Main Village	ST	33	118	2	Arm A	2	No	Field	No	Yes	Male	---	1	26 Jan 14	Yes	No	No	No	Yes	Twice	No			1	Yes	No	Yes	Yes	3 Times	No			No	1	Yes
-.25		.46		.3		.07		-.7000000000000001		-.61		01jan2015	510cfc07-8f59-48ba-bfc8-1c636159a02d	Hamlet	OBC	20	113	2	Arm A	2	No	Field	No	No	Female	---	1	06 Jan 15	Yes	Yes	Yes	No	No	3 Times	No			1	Yes	No	No	No	Once	No			No	1	Yes
1.29		-1.18		-.9		-1.17		-2.43		-2.46		30oct2014	2fe2c672-1344-403a-93ff-ed960f1c74f7	Hamlet	ST	21	39	1	Arm B	2	No	Field	Yes	No	Male	---	1	01 Nov 14	Yes	No	No	No	No	Never	No			1	Yes	Yes	Yes	No	Never	No			No	1	Yes
2.39		.05				-1.09		-1.49		-1.92		09dec2014	a5c394d4-d6d2-4f98-a547-f4e2b5cc2420	Main Village	ST	25	7	1	Arm B	2	No	Field	Yes	No	Male	---	1	15 Dec 14	Yes	Yes	No	No	No	Once	No			1											Yes
2.13		5.86	1	-.64		-.96		-.9400000000000001				09mar2014	15691280-97fd-428a-b2d9-527c0cbc3f45	Main Village	ST	35	10	1	Arm A	8	No	Field	Yes	No	Male	---	1	12 Mar 14	Yes	No	No	No	No	Once				1	Yes	No	No	No	Never				No	1	Yes
.02		2.25		-1.27				-4.34				27sep2014	21da0c85-5365-49e7-ae9e-098b67551a08	Hamlet	ST	32	45	1	Arm A	4	No	Field	No	Yes	Male	---	1	27 Sep 14	Yes	Yes	No	No	No	Never	No			1	Yes	No	No	No	Twice	No			No	1	Yes
-1.1		-1.66		-1.84				-2.64		-1.93		01aug2014	1cf0c577-6447-4012-ad73-ff5739d15526	Hamlet	ST	21	66	2	Arm B	1	No	Field	Yes	Yes	Male	---	1	06 Aug 14	Yes	Yes	No	No	No	Once				1	Yes	No	No	No	Never	No			No	1	Yes
.64		.13		-.78		-.66		-.8		-1.18		10aug2014	851aa452-eb8f-477e-a80a-c193b21cc8e2	Main Village	ST	27	89	2	Arm A	1	No	Field	No	Yes	Female	---	1	12 Aug 14	Yes	Yes	No	No	No	Once				1	Yes	No	No	Yes	3 Times	No			No	1	Yes
-3.74		.84		-2.41		-1.94		-1.43		-1.37		06feb2014	84d1a864-991d-4f55-b95a-140fe0a71873	Main Village	ST	19	53	1	Arm B		No	Field	No	Yes	Male	---	1	08 Feb 14	Yes	No	No	No	No	3 Times	No			1	Yes	No	Yes	Yes	Twice	No			No	1	Yes
-.36		-1.51		-1.03		-1.3		-1.7		-2.33		07jan2015	e90fbe88-1572-4fc0-b3c5-35f5eee1f03e	Hamlet	OBC	23	61	2	Arm B	1	No	Field	No	Yes	Male	---	1	11 Jan 15	Yes	No	No	No	No	3 Times	No			1	Yes	No	No	No	3 Times	No			No	1	Yes
-.9500000000000001		-1.07		-1.07		-1.49		-1.23		-1.26		15jun2014	0d870da5-313a-4187-8ba2-6195e984ff33	Main Village	ST	20	58	1	Arm A		No	Field	No	Yes	Male	---	1	17 Jun 14	Yes	Yes	No	No	No	Twice				1	Yes	No	No	No	Never	No			No	1	Yes
-1.24		-1.29		-3.53		-3.11		-3.18		-3.1		17nov2013	326864af-1ebc-498f-9266-e6e380877571	Main Village	ST	26	10	1	Arm A	4	No	Field	Yes	Yes	Female	---	1	21 Nov 13	Yes	No	No	No	No	Twice				1	Yes	No	No	No	Twice				No	1	Yes
-.98		-3.45		-2.21		-1.55		-1.4		-1.31		13apr2014	50790074-ea36-4ab9-819c-8ba8786db492	Hamlet	ST	18	9	1	Arm B	1	No	Field	No	Yes	Female	---	1	15 Apr 14	Yes	No	No	No	No	Never				1	Yes	No	No	Yes	Never				No	1	Yes
-1.6		-1.75		-2.38		-3		-3.29		-3.6		05nov2013	2fb9d9e4-f6ee-4d41-bb87-409a04f73537	Hamlet	ST	32	52	1	Arm A	5	No	Field	Yes	Yes	Male	---	1	07 Nov 13	Yes	Yes	No	No	No	Twice				1	Yes	No	No	No	Never				No	1	Yes
-1.23		.06		-.49		-.87		-.39		-.88		07nov2013	5c734842-6b5d-4fff-b1c8-7fbabd463bba	Hamlet	ST	17	43	1	Arm B		No	Field	No	Yes	Male	---	1	09 Nov 13	Yes	No	Yes	No	Yes	3 Times				1	Yes	No	Yes	No	3 Times				No	1	Yes
		.09		.1		-.9500000000000001		-1.16		-1.74		27feb2014	b8a13c80-c8f3-485b-873c-5d169e92cdf5	Hamlet	ST	24	92	2	Arm B		No	Field	No	Yes	Female	---	1	01 Mar 14	Yes	Yes	No	No	No	Never				1	Yes	No	No	No	Never				No	1	Yes
-1.65		-1.15		-4.48		-4.69		-4.23		-4.17		17oct2013	b36257f6-b3f4-4141-915b-622bed19c2ee	Main Village	ST	32	64	2	Arm B	2	No	Field	No	Yes	Male	---	1	19 Oct 13	Yes	Yes	No	No	No	3 Times	No			1	Yes	No	Yes	Yes	More than 3 Times	No			No	1	Yes
				-3.78		-1.61		-1.51		-2.31		22nov2014	7e9ee0fb-04ac-47d8-a835-29984f62503c	Main Village	ST	20	87	2	Arm A		No	Field	No	Yes	Female	---	1	24 Nov 14	Yes	Yes	Yes	No	No	Twice	No			1	Yes	No	Yes	No	3 Times	No			No	1	Yes
-.64		-1.11		-1.21				-1.24		-3.28		07jul2014	724b0465-ada8-43b5-94fc-2e2fa421a320	Hamlet	ST	30	107	2	Arm A	5	Yes	Field	Yes	Yes	Female	---	1	10 Jul 14	Yes	No	No	No	Yes	Never				1	Yes	No	No	No	Never	No			No	1	Yes
-1.26		-1.23				-.49		-.6		-.64		06feb2014	550a06cc-91c2-4361-88b3-ac562198adc2	Main Village	ST	27	112	2	Arm A	2	No	Field	Yes	Yes	Female	---	1	08 Feb 14	Yes	Yes	No	No	Yes	Once	No			1											Yes
						-1.96		-2.04		-2.59		03apr2014	d44f08b4-a112-4a6f-b3a9-4fb9128e8d74	Hamlet	ST	20	17	1	Arm A		No	Field	No	Yes	Female	---																							Yes
-1.98		-2.71		-2.14		-3.02		-3.08		-2.47		11oct2013	b393e995-c988-4b90-8cb7-a43b26e28fe7	Main Village	ST	30	67	2	Arm B	1	No	Field	No	Yes	Male	---	1	17 Oct 13	Yes	Yes	Yes	No	No	Twice				1	Yes	No	No	No	Twice				No	1	Yes
								-2.76		-2.56		12may2014	3f0e65df-d482-46db-a920-b9fdd49ed25d	Hamlet	ST	26	110	2	Arm A	1	No	Field	No	Yes	Male	---	1	14 May 14	Yes	Yes	No	No	No	Never				1											Yes
		1.22				-2.05		-2.6		-2.5		30jul2014	b3f4e018-a267-4a15-bee5-85fd235dd174	Hamlet	ST	19	16	1	Arm A		No	Field	No	Yes	Female	---	1	09 Aug 14	Yes	Yes	No	No	Yes	Twice				1											Yes
-.44		.38		1.18		1.28		-.67		.02		15may2014	d4e23f5f-1147-4b77-80fd-1f217bb2e0fa	Hamlet	ST	28	8	1	Arm B		No	Field	Yes	Yes	Female	---	1	21 May 14	Yes	Yes	No	Yes	No	Once	No			1	Yes	Yes	No	No	Twice	No			No	1	Yes
		-.52		-1.06		-.65		-1.1		-.29		02feb2014	1efa810c-8eb6-4b1f-9df2-8118bc758097	Main Village	OBC	21	104	2	Arm A	2	No	Field	No	No	Female	---	1	04 Feb 14	Yes	Yes	No	No	No	3 Times				1	Yes	No	Yes	No	Twice				No	1	Yes
		.49		-.34		1.16		-.19		-.32		10jan2014	a963436e-2462-4a2a-b62b-21b79a44d16d	Main Village	ST	22	74	2	Arm A		No	Field	No	Yes	Male	---	1	12 Jan 14	Yes	Yes	No	No	No	Once	No			1	Yes	No	No	Yes	Once	No			No	1	Yes
-1.98		-2.31		-1.46		-.8300000000000001				-.41		20nov2014	9017b4a3-6bb5-41f5-99d1-5c2bfa7be66f	Main Village	ST	26	102	2	Arm A		No	Field	No	Yes	Female	---	1	23 Nov 14	Yes	Yes	Yes	No	No	3 Times	No			1	Yes	No	No	No	3 Times	No			No	1	Yes
1.1		1.68		.01		.87		.18		-.3		25sep2014	628b5da8-8ef6-4230-bb5a-ed30ac7d2e57	Main Village	ST	28	10	1	Arm A	5	No	Field	Yes	Yes	Male	---	1	01 Oct 14	Yes	Yes	No	No	No	Never	No			1	Yes	No	No	No	Never	No			No	1	Yes
-1.28		-2.14		-2.75		-3.56		-2.79		-3.62		13jan2015	05d5cec1-0a93-4094-985e-b9c296fcb3aa	Main Village	ST	22	87	2	Arm A		No	Field	No	Yes	Male	---	1	15 Jan 15	Yes	Yes	No	Yes	No	3 Times	No			1	Yes	No	No	No	Twice	No			No	1	Yes
-.25		.53		-1.12		-1.98		-2.5				16feb2014	fbbb8ed4-4a53-4ac3-bc7c-bcea14bd0428	Hamlet	ST	25	63	2	Arm B	1	No	Field	No	Yes	Male	---	1	19 Feb 14	Yes	Yes	No	Yes	No	Never	No			1	Yes	No	No	No	3 Times	No			No	1	Yes
		1.79		.71		-.12		-.35		-.37		13mar2014	57543fa0-82fd-40e5-b453-940b0b049b2f	Hamlet	ST	30	71	2	Arm A	4	Yes	Field	No	No	Female	---			Yes	Yes	No	No	Yes	Never	No			1	Yes	No	No	Yes	Once				No	1	Yes
-.4		.37		-.48		-2.05		-3.43		-2.4		23may2014	65a37064-b7c3-4f6a-a342-3f6edd8e517d	Hamlet	ST	36	14	1	Arm B		No	Field	Yes	Yes	Female	---	1	25 May 14	Yes	Yes	No	No	Yes	Once				1	Yes	No	No	Yes	Once	No			No	1	Yes
				-1.71		-1.4				-2.05		30mar2014	2277d95c-b297-4910-b082-0bdea8ddfea5	Main Village	ST	25	11	1	Arm B	3	No	Field	Yes	Yes	Female	---	1	07 Apr 14											Yes	No	No	No	Twice				No	1	Yes
		2.99		1.58				.15		.29		18feb2014	14570392-a8d0-40f6-a308-3f569dc84de8	Main Village	ST	24	2	1	Arm B	2	No	Field	Yes	Yes	Male	---	1	19 Feb 14	Yes	No	No	No	Yes	Once	No			1	Yes	No	No	No	Never	No			No	1	Yes
		-.63		-.96		-.22		-.13		-.41		08feb2014	45c5bf42-2d8a-4034-a0b8-85e36e2f97a2	Main Village	OBC	20	104	2	Arm A		No	Field	No	Yes	Male	---	1	10 Feb 14	Yes	Yes	Yes	No	No	Twice				1	Yes	No	No	No	Twice				No	1	Yes
		.41		-2.5		-2.37		-1.61				08nov2013	dd688e1a-6284-46cd-b37c-4d32e7f81613	Main Village	ST	35	119	2	Arm B	3	Yes	Field	No	Yes	Male	---	1	12 Nov 13	Yes	No	No	No	Yes	Never				1	Yes	No	No	Yes	Never	No			No	1	Yes
-.79				-3.14		-1.73		-1.56		-.58		29dec2014	0d6abc84-92d5-4558-917b-4e17864c1d5f	Main Village	ST	22	27	1	Arm A		No	Field	No	No	Female	---	1	01 Jan 15											Yes	No	No	No	Never	No			No	1	Yes
-1.91		-2.69		-1.6		-2.79		-2.22		-3.27		09dec2013	a6221e7d-13de-44ec-a1d5-5f0e4e69d396	Hamlet	ST	23	55	1	Arm B		No	Field	No	Yes	Male	---	1	12 Dec 13	Yes	No	No	No	No	Twice	No			1	Yes	No	No	No	3 Times				No	1	Yes
-.04		-.02		-.11		-.58		-.98		-.59		10sep2014	ca63df9d-fde7-4cfe-9949-2658dfe3460b	Hamlet	ST	22	52	1	Arm A	1	No	Field	Yes	No	Female	---	1	14 Sep 14	Yes	No	No	No	No	Once	No			1	Yes	No	No	No	Once	No			No	1	Yes
1.31		-4.56				.02		-3.02		-1.42		21mar2014	bcef2393-179c-443e-96d6-bd23aaeb2b84	Main Village	SC	27	25	1	Arm B	2	No	Field	No	Yes	Female	---	1	23 Mar 14	Yes	No	No	No	No	3 Times				1											Yes
.35		-.64		-1.96		-3.09		-3		-2.75		25sep2014	79a73b65-db5c-40b7-8efd-7b2bfbf821a3	Main Village	ST	26	10	1	Arm A	4	No	Field	Yes	Yes	Female	---	1	01 Oct 14	Yes	Yes	No	No	No	Never	No			1	Yes	No	No	Yes	Never	No			No	1	Yes
		-.52		.14		-.29		-.45		-.92		26sep2014	f68f923e-e668-4d86-94e4-2f7a9993d438	Main Village	ST	22	75	2	Arm A		No	Field	No	Yes	Male	---	1	03 Oct 14	Yes	Yes	No	No	Yes	3 Times	No			1	Yes	No	No	Yes	Once	No			No	1	Yes
.22				-.42		-.68		-.9400000000000001		-.63		19oct2014	eda9afba-086b-43ea-9ccb-4ef3e7754c45	Main Village	ST	20	67	2	Arm B	1	No	Field	No	No	Male	---	1	21 Oct 14											Yes	No	No	Yes	Twice	No			No	1	Yes
-.91		.73		-.75		-.98		-2.47		-.9500000000000001		03aug2014	2c6e98e9-7e22-4546-a79a-367f0ac5837f	Main Village	ST	16	102	2	Arm A	1	No	Field	No	Yes	Female	---	1	06 Aug 14	Yes	Yes	No	Yes	No	Twice				1	Yes	No	No	Yes	Twice	No			No	1	Yes
-1.26		-.7000000000000001		-.96		-1.66		-1.41		-1.61		17oct2014	b596bec4-1917-426c-a679-510228a72730	Main Village	ST	26	85	2	Arm B	1	No	Field	No	Yes	Male	---	1	19 Oct 14	Yes	Yes	No	No	No	Twice	No			1	Yes	No	No	No	3 Times	No			No	1	Yes
		-.68		.53		-2.16				-1.67		28nov2013	84d48cc8-eab8-427a-b531-75fb83c20d2c	Hamlet	ST	32	45	1	Arm A	4	No	Field	Yes	Yes	Female	---			Yes	No	Yes	No	No	Once	No			1	Yes	No	No	Yes	Once	No			No	1	Yes
-3.21		-1.9		-2.4		-1.16		-1.09		-.8200000000000001		30jun2014	b5dd0c10-ee7f-47a0-8125-a276914e2be0	Main Village	ST	30	24	1	Arm B		No	Field	No	No	Female	---	1	02 Jul 14	Yes	No	No	No	No	Once				1	Yes	No	No	No	Never	Yes	No		No	1	Yes
		-.43		-1.45		-1.44		-1.77		-1.01		04aug2014	a759f735-4e11-4a85-9320-74f7b759edce	Main Village	ST	24	39	1	Arm B	1	No	Field	Yes	Yes	Female	---	1	15 Aug 14	Yes	No	No	No	No	Never	No			1	Yes	Yes	Yes	No	Never	No			No	1	Yes
-1.16		-1.3		-2.3		-2.35		-2.11		-2.14		02jul2014	b5f0c614-f675-4de0-afcf-6f084f0ca728	Main Village	ST	22	74	2	Arm A		No	Field	No	Yes	Male	---	1	04 Jul 14	Yes	Yes	No	Yes	Yes	Once	No			1	Yes	No	No	Yes	3 Times	No			No	1	Yes
-2.36		-2.61		-2.2		-2.29		-.98		-2.06		23mar2014	dad6b07b-b014-41ff-bcaa-53b44f3509d3	Hamlet	ST	18	3	1	Arm A	1	Yes	Field	Yes	Yes	Female	---	1	30 Mar 14	Yes	No	No	No	No	Never	No			1	Yes	No	No	Yes	Never				Yes	1	Yes
-1.12		.38		.97		.41		-.76		.18		04jun2014	a7ab8bce-8e0a-48f5-8a8d-a1eb78896c48	Main Village	OBC	35	32	1	Arm B	5	No	Field	No	Yes	Male	---	1	05 Jun 14	Yes	Yes	No	No	No	Twice	No			1	Yes	No	No	Yes	3 Times	No			No	1	Yes
-.41		1.67		-1.12		-3.24		-2.27		-3.12		04nov2014	7f12a3cc-79a3-48f6-b223-552e8c233603	Hamlet	ST	22	51	1	Arm A		No	Field	Yes	No	Female	---	1	04 Nov 14	Yes	No	No	No	No	Twice	No			1	Yes	No	No	No	Twice	No			No	1	Yes
-1.15		-.52				-2.05		-1.91		-2.23		25apr2014	11c58d52-21b4-4e20-85cf-5de1323f7e90	Hamlet	ST	30	17	1	Arm A	6	No	Field	Yes	Yes	Female	---	1	02 May 14	Yes	Yes	No	No	No	3 Times				1											Yes
-2.25		-.26		-1.57		-2		-2.21		-2.6		17oct2013	8b2a4c45-1b25-4b26-be08-360550699aa9	Hamlet	ST	24	61	2	Arm B		No	Field	No	Yes	Male	---	1	19 Oct 13	Yes	Yes	No	No	No	3 Times	No			1	Yes	No	No	No	3 Times	No			No	1	Yes
		-.2		-1.74		-2.66		-2.76		-2.51		06jan2014	c95e671e-6ba5-43eb-af49-8f4c6ffbc7ed	Main Village	OBC	25	59	1	Arm B	2	Yes	Field	No	Yes	Male	---	1	06 Jan 14	Yes	Yes	No	No	No	Twice	No			1	Yes	No	No	Yes	Once	No			No	1	Yes
1.21		-.47		0				-.9400000000000001		-.6900000000000001		15apr2014	92894a0b-336e-4d5f-be9f-a417b6daff4d	Main Village	ST	27	6	1	Arm B	4	Yes	Field	Yes	Yes	Female	---	1	22 Apr 14	Yes	No	No	No	No	Twice	No			1	Yes	No	No	Yes	Twice				No	1	Yes
-.64				.37		-.25				-2.47		20may2014	5542e94d-1e0a-4a3f-91b6-12470c27dc59	Hamlet	ST	21	86	2	Arm B		No	Field	No	Yes	Male	---	1	22 May 14											Yes	No	Yes	Yes	Once	No			No	1	Yes
		-.44		-1.1		-2.97		-3.34		-3.84		26may2014	6b2f9091-ab57-497f-a8aa-881026dc5280	Main Village	ST	25	29	1	Arm B	4	No	Field	Yes	Yes	Male	---	1	05 Jun 14	Yes	Yes	Yes	Yes	No	Once				1	Yes	No	No	No	3 Times	No			No	1	Yes
-2.29		.45		-.66		-.89		-.59		-1.73		10dec2014	0ad05faf-7fc5-4e36-9ee5-e7b0086c761f	Hamlet	SC	24	63	2	Arm B	2	No	Field	No	Yes	Female	---	1	12 Dec 14	Yes	Yes	No	No	No	3 Times	No			1	Yes	No	No	No	3 Times	No			No	1	Yes
-1.72		.65		-1.61		-1.35		-1.29		-1.72		12nov2013	afe24cfb-7047-427c-8b30-da7d85a26cbb	Hamlet	ST	26	7	1	Arm B		No	Field	Yes	Yes	Female	---	1	14 Nov 13	Yes	No	Yes	No	No	3 Times				1	Yes	No	Yes	Yes	3 Times	No			No	1	Yes
		-.78		-.73		-.48		-.63		-1.16		22oct2014	07b9ebb5-1e03-4ac1-a658-dc688cabb7bf	Hamlet	ST	16	109	2	Arm B		No	Field	No	Yes	Female	---	1	23 Oct 14	Yes	Yes	Yes	No	No	Never	No			1	Yes	No	No	No	Never	No			No	1	Yes
		-1.09		-1.06		-.47		-.79		-.41		05aug2014	e6927472-4b7b-4271-a88c-670b2dcdc3d4	Main Village	ST	30	69	2	Arm A	1	No	Field	No	Yes	Female	---	1	13 Aug 14	Yes	Yes	No	No	No	Twice				1	Yes	No	No	No	3 Times	No			No	1	Yes
.75		-.2		-.42		-1.08		-1.11		-1.39		28jul2014	59b40d98-89b8-40e0-8283-efcfa2b617c1	Hamlet	ST	23	55	1	Arm B	1	No	Field	Yes	Yes	Male	---	1	31 Jul 14	Yes	No	No	No	No	Twice	No			1	Yes	No	No	No	3 Times	No			No	1	Yes
-1.07		-2.44		-1.29		-2.09		-1.9		-1.64		28mar2014	ac504530-5679-47b4-a774-c4a80771c232	Main Village	SC	25	65	2	Arm B	1	No	Field	No	Yes	Male	---	1	30 Mar 14	Yes	Yes	No	No	No	Twice				1	Yes	No	No	No	Twice	No			No	1	Yes
		-3.98		-.87		-1.72		-1.71		-2.05		13oct2014	6f7094fe-3956-4858-aa51-28267813fdea	Main Village	ST	20	30	1	Arm A		No	Field	No	No	Male	---			Yes	Yes	No	No	No	Never	No			1	Yes	No	Yes	Yes	Never	No			No	1	Yes
-1.49		-.89		-1.19		-1.28		-.92		-1.61		23nov2013	f95476c8-5262-421f-b77f-14ac993c686a	Main Village	OBC	25	60	1	Arm B	1	No	Field	No	Yes	Female	---	1	26 Nov 13	Yes	Yes	No	No	No	Twice	No			1	Yes	No	No	No	Twice	No			No	1	Yes
		-1.93		-2.84				-3.16		-2.87		19may2014	b5cc220d-413c-4bc6-bfbb-000d209e22ab	Main Village	OBC	20	74	2	Arm A		No	Field	No	Yes	Male	---	1	20 May 14	Yes	Yes	No	No	Yes	Twice	No			1	Yes	No	No	Yes	3 Times				No	1
.04		-.72		-.66		-.75		-.72		-.99		03dec2013	876e94ef-3405-411e-84e4-94cbc9f7183e	Hamlet	ST	27	8	1	Arm B	6	No	Field	Yes	Yes	Female	---	1	08 Dec 13	Yes	Yes	No	Yes	Yes	Twice				1	Yes	Yes	No	Yes	Once	No			No	1	Yes
		-.37		-2.04		-1.82		-3.77		-2.02		08jun2014	94a6f38d-79f4-483f-8049-904df908c987	Hamlet	ST	28	12	1	Arm A	4	No	Field	Yes	Yes	Female	---			Yes	Yes	No	No	Yes	Once				1	Yes	No	No	No	3 Times	No			No	1	Yes
-1.18		-1.25		-2.04		-3.29		-1.8		-4.23		23feb2014	93b2d396-7e50-4a15-a0b3-fa89b3ed4203	Main Village	ST	24	114	2	Arm B	2	No	Field	No	No	Male	---	1	25 Feb 14	Yes	Yes	No	Yes	No	3 Times	No			1	Yes	No	Yes	No	3 Times	No			No	1	Yes
		-1.93		-1.7		-3.01		-6.02	1	-2.47		09may2014	db14fb76-fb10-443c-8b9c-56701338cac4	Hamlet	ST	22	12	1	Arm A	1	No	Field	Yes	Yes	Male	---			Yes	No	No	No	No	Twice				1	Yes	No	No	Yes	Once	No			No	1	Yes
-.37		-1.03				-.64		-1.48		-2.11		29apr2014	6110bad6-ead5-4c15-a558-1f664300d1d7	Hamlet	ST	48	45	1	Arm A	6	No	Field	Yes	Yes	Male	---	1	02 May 14	Yes	Yes	No	Yes	Yes	Never	No			1											Yes
-.75		-.63		-2.37		-2.17		-2.5		-1.76		28oct2014	178f98b0-d50c-4c36-ba12-3545eebb17c3	Hamlet	ST	26	67	2	Arm B	5	No	Field	Yes	Yes	Male	---	1	30 Oct 14	Yes	Yes	No	No	No	Never	No			1	Yes	No	No	No	Twice	No			No	1	Yes
1.39												27nov2013	a8db19e7-4dec-44b2-be68-0a82433e5616	Main Village	ST	24	63	2	Arm B	1	No	Field	No	Yes	Male	---	1	30 Nov 13	No
		-3.93				-2.25		-1.99		-2.93		08dec2013	d8d9a3a7-7f74-469f-b003-4dd6dc76602a	Main Village	SC	25	6	1	Arm B	2	Yes	Field	No	Yes	Female	---	1	10 Dec 13	Yes	Yes	No	No	No	Twice	No			1											Yes
-2.14		-2.68		-2.93				-2.07		-2.77		02jan2014	efdc6dd2-15ff-4144-b4a7-bda470485087	Main Village	ST	18	53	1	Arm B		No	Field	No	Yes	Female	---	1	02 Jan 14	Yes	No	No	No	No	Twice	No			1	Yes	Yes	No	No	Twice	No			No	1	Yes
-.24		-2.53				-4.61		-3		-3.26		30oct2014	4f56b280-8511-4317-98e4-fbbe05bda49e	Main Village	ST	27	16	1	Arm A	2	No	Field	No	No	Male	---	1	02 Nov 14	Yes	No	No	No	No	Never	No			1											Yes
-.12		1.37		-1.48		-2.07		-1.66		-2.21		10nov2013	abf7652d-27b5-451a-9f41-0c52057ce192	Hamlet	ST	26	52	1	Arm A	2	No	Field	Yes	Yes	Male	---	1	12 Nov 13	Yes	Yes	No	No	No	3 Times				1	Yes	No	No	No	3 Times				No	1	Yes
.93		.51		-.85		-.47		-.92		-.9500000000000001		17feb2014	8c2d0a97-fb97-48df-89bd-3271dcf5a441	Main Village	ST	22	104	2	Arm A	1	No	Field	No	Yes	Female	---	1	18 Feb 14	Yes	Yes	No	No	Yes	Twice				1	Yes	No	No	No	Once				No	1	Yes
-.27		-.22		-1.56		-1.26		-1.53		-.36		04aug2014	bd2c1db8-0dde-4807-b66b-e6b6b171c154	Hamlet	ST	24	32	1	Arm B	3	No	Field	No	Yes	Female	---	1	06 Aug 14	Yes	Yes	No	No	Yes	3 Times				1	Yes	Yes	No	No	Once	No			No	1	Yes
-.87		-.02		-1.09		-1.49		-2.61		-2.96		18jan2015	b89b25e2-6c60-43f9-8463-73aae7170578	Main Village	OBC	20	89	2	Arm A		No	Field	No	Yes	Male	---	1	20 Jan 15	Yes	Yes	No	No	No	3 Times	No			1	Yes	No	No	No	3 Times	No			No	1	Yes
-.64		-1.16				-.24		-4.74		-1.01		27mar2014	b3414381-cabf-4e4b-9949-25693fb84ff1	Main Village	SC	17	86	2	Arm B		No	Field	No	No	Male	---	1	29 Mar 14	Yes	No	No	Yes	No	Once	No			1	Yes	No	No	No	Once	No				1	Yes
		.43		.1		.05		-.52		-1.13		25may2014	2279cb4e-c7d2-4752-8b40-2d68cb0e90db	Main Village	ST	19	79	2	Arm A		No	Field	Yes	Yes	Female	---	1	01 Jun 14	Yes	No	No	No	No	3 Times	No			1	Yes	No	No	No	Twice	No			No	1	Yes
		-1.41		-.84		-1.27		-.73		-.4		29may2014	610ff5cd-cedf-456d-a05b-fa5a0b572d3c	Main Village	OBC	21	7	1	Arm B	2	No	Field	Yes	Yes	Female	---	1	12 Jun 14	Yes	No	No	No	No	Twice				1	Yes	Yes	No	No	3 Times	No			No	1	Yes
		-.34						-.86		-1.94		03jun2014	b07b7640-a82a-497e-916c-8df0bfa2342a	Hamlet	ST	29	3	1	Arm A	5	Yes	Field	Yes	Yes	Male	---	1	14 Jun 14	Yes	Yes	No	Yes	Yes	Never				1
-7.02	1			-1.87				-1.12		-.03		17sep2014	23eb14bc-83b7-48e4-82e5-a9f5e5b961d9	Hamlet	ST	25	72	2	Arm B		No	Field	No	No	Male	---	1	18 Sep 14											Yes	No	No	Yes	Once	No			No	1	Yes
.61		-.36		-1.1		-2.32				-1.15		20dec2013	261b6028-b045-42da-b48e-8eef6c954bd9	Main Village	ST	26	31	1	Arm B	3	Yes	Field	Yes	Yes	Male	---	1	23 Dec 13	Yes	No	No	No	No	Never	No			1	Yes	No	No	No	Never	No			No	1	Yes
		-2.08		-2.27		-3.59		-2.38		-1.89		18dec2014	074ef75b-d1a8-4fdc-aa1c-55e09cfc4d1a	Main Village	ST	19	20	1	Arm A		No	Field	Yes	Yes	Female	---			Yes	Yes	No	No	No	Never	No			1	Yes	No	No	No	Twice	No			No	1	Yes
-2.77		-.91		-.64		-.99		-1.68		-2.58		15jan2014	e4f42707-1ee3-463d-8046-a2c01cb96e79	Main Village	OBC	25	101	2	Arm A	2	Yes	Field	No	No	Male	---	1	18 Jan 14	Yes	Yes	No	Yes	No	3 Times	No			1	Yes	Yes	Yes	Yes	Once	No			No	1	Yes
-.37		-1.58						-2.33		-3.4		13oct2013	ba088317-7bdf-47cc-90a6-95abffd475b4	Main Village	ST	20	108	2	Arm B		No	Field	No	Yes	Male	---	1	19 Oct 13	Yes	Yes	Yes	Yes	Yes	Never	No			1	Yes	Yes	Yes	Yes	Never	No				1	Yes
-.99		-3.4		-3.76		-2.19		-4.84		-3.01		23oct2013	ab1f5120-0a31-49e9-b503-dc169b34ce61	Hamlet	ST	39	54	1	Arm B	3	No	Field	No	Yes	Female	---	1	26 Oct 13	Yes	No	No	No	No	Twice	No			1	Yes	No	No	No	3 Times	No			No	1	Yes
-1.34		.21		.42		-.89		-.8100000000000001		-3.39		17mar2014	840e7d45-05a6-48a9-9b82-982a7296a5bb	Main Village	ST	19	7	1	Arm B		No	Field	Yes	Yes	Female	---	1	24 Mar 14	Yes	No	No	No	No	Twice				1	Yes	No	No	Yes	Twice	No			No	1	Yes
.9		1.7						-2.15		-2.06		27jul2014	c195161f-a720-4c18-8cbd-4857510c4de8	Hamlet	ST	26	3	1	Arm A	3	No	Field	Yes	Yes	Female	---	1	29 Jul 14	Yes	No	No	No	No	Twice	No			1
-1.13				-.88		-1.28		-1.72		-1.79		04mar2014	2186f95e-4072-4608-b47e-0c240df685eb	Main Village	ST	28	118	2	Arm A	4	Yes	Field	Yes	Yes	Female	---	1	07 Mar 14	Yes	Yes	No	No	No	Once	No			1	Yes	No	No	No	More than 3 Times	No			No	1	Yes
		-3.59		-1.01		-1.57		-1.96		-2.53		01oct2014	6ca8b5d3-7680-405c-a7b6-e798b9714d94	Hamlet	ST	20	72	2	Arm B		No	Field	No	No	Female	---			Yes	Yes	No	Yes	Yes	Never	No			1	Yes	No	No	No	Never	No			No	1	Yes
		0		-1.41		-3.12		-3.42				27jul2014	22109b76-59a8-4a04-9c85-30bb4ec38153	Hamlet	ST	21	114	2	Arm B	1	No	Field	Yes	Yes	Female	---	1	06 Aug 14	Yes	Yes	Yes	Yes	No	Never				1	Yes	Yes	No	No	Never	No			No	1	Yes
-.48		-.07		-1.18		-2.06		-2.01		-3.74		03nov2013	b6b68771-d8d6-4c3a-bebe-c2af7f09bb75	Main Village	ST	24	51	1	Arm A	1	No	Field	Yes	Yes	Male	---	1	05 Nov 13	Yes	Yes	No	No	No	3 Times				1	Yes	No	No	No	More than 3 Times				No	1	Yes
		-.9400000000000001		-1.37		-1.38						13nov2013	3ee28b51-2405-4041-a74a-7f6b6494f150	Main Village	OBC	17	119	2	Arm B		No	Field	No	Yes	Male	---	1	15 Nov 13	Yes	Yes	No	No	No	Once				1	Yes	No	No	No	3 Times	No			No	1	Yes
-1.35		-1.41		-2.01		-.23		-2.13		-2.79		14feb2014	ff583a97-a1ef-4799-866e-7b3e14de4dd8	Main Village	ST	28	31	1	Arm B	5	No	Field	Yes	No	Female	---	1	17 Feb 14	Yes	No	No	No	No	Never				1	Yes	No	No	No	Never				No	1	Yes
-1.12		-1.19		-.96		-1.11		-1.85		-1.38		14aug2014	a127acdb-89d7-4352-99a0-a59c0a0bb559	Hamlet	ST	25	66	2	Arm B	2	No	Field	Yes	Yes	Female	---	1	17 Aug 14	Yes	Yes	No	No	No	Once	No			1	Yes	No	No	No	Twice	No			No	1	Yes
-.2		-.11		-1.02		-2.05		-2.08		-1.91		10feb2014	bac0ab59-aee2-452d-bd57-5fbca6943b5f	Hamlet	ST	28	72	2	Arm B	3	No	Field	No	Yes	Male	---	1	15 Feb 14	Yes	Yes	No	No	No	Never				1	Yes	No	No	Yes	Never				No	1	Yes
-1.08		-1.2		-.96						-1.18		22nov2014	23db81b6-9730-46cf-81b9-24051318992e	Main Village	ST	23	38	1	Arm A	1	No	Field	Yes	No	Female	---	1	26 Nov 14	Yes	No	No	No	No	Once	No			1	Yes	No	No	No	Never	No			No	1
-.38		.12		1.24		2.71		1.75		1.56		13may2014	27af5ac0-c4b1-4832-82a4-8ee9c6bd3788	Main Village	ST	22	74	2	Arm A		No	Field	No	Yes	Female	---	1	13 May 14	Yes	Yes	No	Yes	No	3 Times	No			1	Yes	No	No	Yes	3 Times	No			No	1	Yes
		-1.46		-1.11		-1.88		-2.56		-1.96		14may2014	cb81a008-2c1f-4018-bc10-807ffbc9c782	Main Village	SC	29	25	1	Arm B	4	No	Field	No	Yes	Female	---	1	22 May 14	Yes	No	No	No	Yes	Once				1	Yes	No	No	No	3 Times	No			No	1	Yes
-.5		-.85		-1.07		-1.22		-1.35		-.8100000000000001		22aug2014	22036c20-1b0e-4252-bd08-a0725f9c3a98	Hamlet	ST	22	43	1	Arm B		No	Field	Yes	No	Female	---	1	29 Aug 14	Yes	Yes	No	No	No	Once	No			1	Yes	No	No	No	3 Times	No			No	1	Yes
		.9		-1.49		-1.96		-1.98		-1.95		25oct2013	4793b6f5-f1d7-45fc-a474-b38c427e3ff2	Main Village	ST	25	21	1	Arm A	2	No	Field	No	Yes	Female	---	1	30 Oct 13	Yes	No	Yes	No	No	Never				1	Yes	Yes	Yes	Yes	Never				No	1	Yes
		-.5700000000000001		-.71		-.9		-.88		-1.38		30dec2014	9a65ad93-c246-4f35-bda4-535f4cce3a53	Main Village	OBC	20	120	2	Arm A	1	No	Field	No	Yes	Female	---	1	08 Jan 15	Yes	Yes	No	No	No	Never	No			1	Yes	No	Yes	No	Once	No			No	1	Yes
				-2.29				-1.9		-1.6		01mar2014	93f59910-40c4-420f-b210-78852094ef34	Hamlet	ST	31	4	1	Arm B	5	Yes	Field	Yes	Yes	Female	---			Yes	No	No	Yes	Yes	Never	No			1	Yes	No	Yes	Yes	Never				Yes	1
-.6		-1.92		-2.87		-2.4		-3.42		-3.34		20apr2014	aadf90b6-8f97-42ed-85f7-e7f50282fc28	Hamlet	ST	27	57	1	Arm B	6	Yes	Field	Yes	Yes	Male	---	1	22 Apr 14	Yes	Yes	No	No	No	Twice				1	Yes	Yes	Yes	No	Once	No			No	1	Yes
-.03		-.48		-3.4								08mar2014	8598d22e-1dfa-4620-8936-3b99638909a0	Hamlet	ST	27	35	1	Arm B	3	Yes	Field	Yes	Yes	Male	---	1	11 Mar 14	Yes	Yes	No	No	No	Twice	No			1	Yes	No	No	Yes	Twice				Yes	1	No
-1.68		-2.44		-2.8		-3.53						07dec2013	b314eacd-378e-4ea3-b36e-6a0f51991d3c	Main Village	ST	27	4	1	Arm B	3	No	Field	Yes	Yes	Male	---	1	09 Dec 13	Yes	No	Yes	Yes	No	Never				1	Yes	No	No	Yes	Never	No			Yes	1	Yes
.25		-1.54		-.75						-2.88		03feb2015	bb7db0c0-d322-4f52-8611-4fc14aa0482d	Main Village	OBC	27	89	2	Arm A		No	Improved	No	Yes	Male	---	1	10 Feb 15	Yes	Yes	No	No	No	Never	No			1	Yes	No	No	No	3 Times	No			No	1	Yes
-1.13		-4.13		-2.69		-1.93		-2.35		-2.92		14oct2013	29e2ca88-91f3-4e24-923a-1626dca357e8	Hamlet	ST	27	73	2	Arm B	2	No	Field	Yes	Yes	Male	---	1	15 Oct 13	Yes	Yes	No	No	No	Never	No			1	Yes	No	No	No	Twice				No	1	Yes
-1.61		-.39		-2.5		-2.68		-2.08		-2.46		07oct2014	b2d80a2c-ae9f-4e8a-9dbd-734c50194840	Main Village	OBC	24	78	2	Arm A	1	No	Field	No	Yes	Male	---	1	09 Oct 14	Yes	Yes	No	No	No	Never	No			1	Yes	No	No	No	3 Times	No			No	1	Yes
.55		-.06		-.49		.09		-2.11		-.18		12jun2014	1ff929d2-0265-4122-ac1f-637bd3b1be1b	Hamlet	ST	24	31	1	Arm B	1	No	Field	Yes	Yes	Male	---	1	13 Jun 14	Yes	No	No	No	No	Never				1	Yes	No	No	No	Never	No			No	1	Yes
-.79		-1.12		-1.62		-.76		-1.97		-1.15		08jun2014	5dadf8bb-ae01-4a7c-b73c-b8bec48c0e3b	Main Village	ST	34	89	2	Arm A	3	No	Field	No	Yes	Female	---	1	09 Jun 14	Yes	Yes	No	Yes	Yes	Twice				1	Yes	Yes	No	No	3 Times	No			No	1	Yes
		-2.39		-.02		-.14		-.25		.38		10jul2014	9cb8d44b-3cd4-40f9-b313-c2cd71cccc3a	Main Village	ST	23	42	1	Arm A	1	No	Field	Yes	No	Female	---			Yes	Yes	Yes	Yes	Yes	Never				1	Yes	Yes	Yes	No	Once	No			No	1	Yes
		1.26		1.62		1.29		1.08		.64		06may2014	d5113e3e-af09-4766-8e63-b4825135be2e	Hamlet	OBC	22	87	2	Arm A		No	Field	No	Yes	Female	---	1	07 May 14	Yes	Yes	No	No	No	Never				1	Yes	No	No	No	Never				No	1	Yes
-4.99		-2.24		-3.12		-2.87		-2.21		-2.19		21dec2014	1781b0b7-5d04-4ae0-9de3-af9f507a3aa7	Main Village	OBC	19	41	1	Arm A	1	No	Field	No	No	Male	---	1	24 Dec 14	Yes	No	No	No	No	Once	No			1	Yes	Yes	No	No	Never	No			No	1	Yes
-1.84		-.76		-1.45		-1.52		-2.46		-1.83		18aug2014	35147599-e6ed-42b5-a7f9-5d07464ed9f7	Hamlet	ST	20	63	2	Arm B	1	No	Field	No	Yes	Male	---	1	22 Aug 14	Yes	Yes	No	No	No	3 Times	No			1	Yes	No	No	No	3 Times	No			No	1	Yes
		-1.9		-2.46		-2.36		-2.91		-2.7		25oct2014	5a0b4724-08e9-4155-8326-27a1c1b1a292	Hamlet	ST	25	109	2	Arm B	1	No	Field	Yes	No	Male	---	1	26 Oct 14	Yes	Yes	No	No	No	Never	No			1	Yes	No	No	No	Never	No			No	1	Yes
		-2.46		-.24				-1.28		-2.64		02mar2014	faad5bed-18de-472b-886c-42901ddbda10	Hamlet	ST	18	108	2	Arm B		No	Field	No	Yes	Female	---	1	04 Mar 14	Yes	Yes	Yes	Yes	Yes	Twice	No			1	Yes	Yes	No	No	Never	No			No	1
-.48		.07		.65		-1.55		-1.59		-1.44		25jun2014	248b03a2-fa1e-4026-ba15-cfb47f1b2160	Main Village	ST	22	106	2	Arm A	2	No	Field	Yes	Yes	Male	---	1	01 Jul 14	Yes	Yes	No	No	No	3 Times				1	Yes	No	Yes	No	Twice	No			No	1	Yes
.42		-2.1		-2.26		-3.5		-1.93		-2.24		20dec2013	bc93066c-3968-4155-b0d8-4b5d70d09096	Main Village	ST	25	50	1	Arm B	1	No	Field	Yes	Yes	Female	---	1	23 Dec 13	Yes	Yes	No	No	No	More than 3 Times	Yes	Yes	Yes	1	Yes	No	No	No	More than 3 Times				No	1	Yes
		1.15		-2.05		-.39		-3.12		-3.05		29dec2014	488e68e7-322e-4795-bb4f-f0547eb2b635	Main Village	OBC	22	56	1	Arm A	1	No	Field	No	Yes	Female	---			Yes	Yes	No	Yes	Yes	Twice	No			1	Yes	No	No	No	3 Times	No			No	1	Yes
		.77		-.7000000000000001		-1.22		-1.6		-2.44		10nov2014	76f71b6e-550e-4808-afa4-f7389e2f3a0f	Main Village	ST	28	76	2	Arm B	2	No	Field	Yes	Yes	Male	---	1	14 Nov 14	Yes	Yes	No	No	No	Twice	No			1	Yes	No	No	Yes	3 Times	No			No	1	Yes
-.19		-1.37		-1.75		-2.26		-2.08		-1.78		29nov2014	bd0038e0-5b59-45ac-b66c-91fbf85ced96	Hamlet	ST	28	112	2	Arm A	3	No	Field	Yes	Yes	Female	---	1	03 Dec 14	Yes	Yes	No	No	No	Once	No			1	Yes	No	No	Yes	3 Times	No			No	1	Yes
		-.74		-1.45		-1.72		-2.21		-2.86		25mar2014	120dcd33-7936-43c5-9576-1872c3830f73	Main Village	ST	20	96	2	Arm A		No	Field	No	Yes	Male	---	1	26 Mar 14	Yes	Yes	No	No	No	Once	No			1	Yes	No	No	No	Never	No			No	1	Yes
-.78		-.12		.48		-.45		-1.24		-1		25apr2014	8926d995-f8c6-45a6-af10-94b549e3a79c	Main Village	ST	22	21	1	Arm A	2	Yes	Field	Yes	Yes	Male	---	1	27 Apr 14	Yes	No	No	No	No	Never				1	Yes	No	No	No	Once				No	1	Yes
				-2.35		-1.68		-2.27		-2.44		07may2014	2ab57fb9-4d94-4cd1-b6da-9edbd676998c	Hamlet	OBC	21	19	1	Arm B	1	No	Field	No	Yes	Female	---													Yes	No	Yes	Yes	Never	No			No	1	Yes
-1.19		-2.36		-2.01		-2.62		-1.82		-1.54		03jul2014	9ba06fc7-76e8-4c68-b923-a8282442915d	Main Village	ST	31	97	2	Arm B	3	No	Field	Yes	No	Female	---	1	04 Jul 14	Yes	No	No	No	No	Once	No			1	Yes	No	No	No	Never	No			No	1	Yes
-2.38		.2		-.64		-1.06		-2.21		-1.11		31may2014	174061da-1e73-4d31-83bc-e497eb2acb73	Main Village	ST	22	30	1	Arm A	2	Yes	Field	Yes	Yes	Female	---	1	02 Jun 14	Yes	Yes	No	No	No	3 Times				1	Yes	No	No	No	Never	No			No	1	Yes
		-.7000000000000001		-1.04		-.8100000000000001		-2.01		-1.84		27mar2014	e77f3cd9-a8d9-496f-9091-a000669c1ac4	Main Village	ST	20	104	2	Arm A	3	No	Field	No	Yes	Female	---	1	29 Mar 14	Yes	Yes	No	No	No	Once	No			1	Yes	No	No	No	Twice				No	1	Yes
-.22		-1.18		-1.81		-1.15		-.77		-1.65		24jan2015	99fdc1ba-13df-4174-af81-9977f9673e9c	Main Village	ST	28	93	2	Arm B	1	No	Field	No	Yes	Male	---	1	25 Jan 15	Yes	Yes	No	No	No	Once	No			1	Yes	Yes	Yes	Yes	Twice	No			No	1	Yes
		-3.26		-3.22		-4.14		-3.28		-4.56		08dec2014	fe12b2ec-ea21-4d45-b654-3c22a1b6b821	Main Village	ST	32	29	1	Arm B	6	No	Field	Yes	Yes	Male	---	1	10 Dec 14	Yes	Yes	No	No	No	Once	No			1	Yes	No	No	No	Once	No			No	1	Yes
-1.5		-.92		-2.69		-2.56		-2.84		-3.39		20apr2014	bdae03a6-a08a-42a5-a23a-862e0eb971e6	Main Village	ST	18	65	2	Arm B		No	Field	No	Yes	Male	---	1	23 Apr 14	Yes	Yes	No	Yes	No	More than 3 Times				1	Yes	No	Yes	Yes	Twice	No			No	1	Yes
		-1.79		-1.46		-1.63		-3.16		-1.87		07mar2014	26e7f4b7-46c8-456c-ad2a-90a22755b344	Main Village	ST	17	58	1	Arm A	1	No	Field	Yes	Yes	Female	---	1	11 Mar 14	Yes	Yes	No	No	No	Twice				1	Yes	No	No	No	Never				No	1	Yes
		-1.48		-1.14		-1.45		-2.83		-1.14		11oct2014	f94d8eb6-2275-4905-966d-0c1b011f73e8	Main Village	OBC	18	115	2	Arm A		No	Field	No	Yes	Male	---	1	13 Oct 14	Yes	Yes	No	No	No	Never	No			1	Yes	Yes	Yes	No	Twice	No			No	1	Yes
		-1.49										29oct2013	439d8033-34ad-4e6f-9667-dc8657136c39	Hamlet	OBC	26	27	1	Arm A	2	No	Field	Yes	Yes	Female	---	1	31 Oct 13	Yes	No	No	No	No	Never				1	Yes	No	No	Yes	Twice	No			No	1	Yes
-2.29		-2.5		-2.57				-2.34		-2.36		18mar2014	1a938538-5cf3-41b5-84c7-428afb39e9e3	Main Village	OBC	22	41	1	Arm A	1	No	Field	Yes	Yes	Female	---	1	20 Mar 14	Yes	Yes	Yes	No	No	Never				1	Yes	No	No	Yes	Never				No	1
.23				.37		-.43		-3.75		-3.93		28apr2014	9f6c404d-79b6-4826-9e3b-e0eb119eef49	Hamlet	ST	26	51	1	Arm A	2	Yes	Field	Yes	Yes	Male	---	1	03 May 14	Yes	No	No	No	Yes	3 Times				1	Yes	No	No	No	Twice				No	1	Yes
-.28		-.72		-1.17		-2.82		-1.38		-.96		01jan2014	be607eea-9dfd-4694-9d12-c98cd4e2d788	Main Village	ST	20	58	1	Arm A	2	No	Field	Yes	Yes	Female	---	1	04 Jan 14	Yes	Yes	Yes	No	Yes	Once				1	Yes	Yes	Yes	Yes	Never				No	1	Yes
.6900000000000001		.27		-.6900000000000001		-1.75		-2.23		-2.28		03mar2014	05b2942b-a9fb-46f8-99fa-fb7ba4c109a2	Main Village	ST	21	103	2	Arm B		No	Field	No	No	Male	---	1	06 Mar 14	Yes	Yes	No	Yes	No	Never	No			1	Yes	Yes	No	Yes	More than 3 Times	No			No	1	Yes
-.5600000000000001		-1.47		-3.29		-2.97		-2.11		-2.56		09dec2014	ec1a81da-bcef-45cc-a9a8-b7ca9a266655	Hamlet	ST	26	18	1	Arm A	3	No	Field	Yes	No	Female	---	1	11 Dec 14	Yes	Yes	No	No	No	Never	No			1	Yes	Yes	No	No	Once	No			No	1	Yes
		-1.53				-1.73		-2.28		-2.35		04dec2014	b286b76b-85b6-4b3b-804d-57c4082ab8b7	Hamlet	ST	20	66	2	Arm B	1	Yes	Field	Yes	Yes	Male	---	1	06 Dec 14	Yes	No	No	No	No	Once	No			1											Yes
		-1.1		-.21				-1.39		-2.12		24feb2014	11979c72-6326-420a-b432-3bc1599d7295	Hamlet	ST	20	34	1	Arm A	1	No	Field	No	Yes	Female	---	1	10 Mar 14	Yes	Yes	Yes	Yes	Yes	Twice				1	Yes	No	No	No	Twice				No	1	Yes
-.14		-.61		-.9500000000000001		-2.43		-1.51		-1.65		13aug2014	8282b02b-6c6c-4e68-bdb3-1cc404684151	Main Village	ST	24	87	2	Arm A	2	No	Field	Yes	Yes	Male	---	1	20 Aug 14	Yes	Yes	No	No	No	Twice				1	Yes	No	No	No	Twice	No			No	1	Yes
		.23		-.71		-.9500000000000001		-1.18		-2.53		07feb2014	f39d3ef4-4940-4b8e-aacc-f5a9717cec66	Main Village	SC	27	75	2	Arm A	2	Yes	Field	No	Yes	Male	---	1	18 Feb 14	Yes	Yes	No	No	No	Never	No			1	Yes	No	No	No	Twice	No			No	1	Yes
-1.14		-1.6		-1.61				-2		-1.6		24mar2014	3c0db512-2b75-4b9e-87bc-f2081caa0041	Hamlet	ST	22	30	1	Arm A	3	No	Field	Yes	Yes	Male	---	1	27 Mar 14	Yes	No	No	No	No	Once				1	Yes	No	No	Yes	Never				No	1	Yes
-1.35		.29		-1.57		-.44		-.15		-.14		19nov2013	6eeb717e-e8ad-4c73-8502-504cead750d1	Main Village	OBC	21	94	2	Arm B		No	Field	No	Yes	Female	---	1	20 Nov 13	Yes	Yes	Yes	Yes	Yes	Twice	No			1	Yes	Yes	No	Yes	Twice	No			No	1	Yes
-.63		-.8100000000000001		.35		0		.35		-.84		14aug2014	31a01ab2-b8e8-4ce5-95e5-24155719be18	Hamlet	ST	29	62	2	Arm B	3	No	Field	No	Yes	Female	---	1	18 Aug 14	Yes	No	No	No	No	3 Times				1	Yes	Yes	No	No	Never	No			No	1	Yes
-1.58		-2.23				-1.1		-.97		-2.31		09nov2014	63e7e4a2-bb64-4aff-8401-ff87f6802b43	Hamlet	ST	21	110	2	Arm A	1	Yes	Field	Yes	Yes	Female	---	1	15 Nov 14	Yes	Yes	No	No	No	Never	No			1	Yes	Yes	No	No	Never	No				1	Yes
1.52		-1.29		-1.41		-1.58		-1.81		-1.11		19apr2014	0653f1a3-5918-4c85-808e-c7a0c078eb51	Main Village	ST	27	83	2	Arm B	2	Yes	Field	No	Yes	Female	---	1	19 Apr 14	Yes	Yes	No	No	No	Never	No			1	Yes	No	Yes	No	Never	No			No	1	Yes
-.17		2.18		-.91				-.2		.03		05jul2014	c034b835-a881-4c3c-afed-c7ead4587d7e	Hamlet	ST	29	8	1	Arm B	4	No	Field	Yes	Yes	Male	---	1	05 Jul 14	Yes	No	No	No	Yes	Never	No			1	Yes	Yes	Yes	No	Twice	No			No	1	Yes
						-1.34		-.6900000000000001		-1.03		21dec2013	c03dba34-baaf-4079-9b6f-bf860a5b9f87	Main Village	ST	22	27	1	Arm A		No	Field	Yes	Yes	Female	---	1	24 Dec 13	Yes	No	No	Yes	No	Once				1	Yes	No	No	Yes	Never					1	Yes
		-1.2		-.84		-1.69		-1.65		-1.07		19dec2014	ce618038-6151-4446-b60a-e63ffc035570	Hamlet	ST	23	115	2	Arm A	1	No	Field	No	Yes	Male	---			Yes	No	No	Yes	No	Never	No			1	Yes	No	No	No	Never	No			No	1	Yes
		-.41		-3.16		-.65		-.4		-1.24		13feb2014	06868267-31f8-4e16-a747-88212e2e266b	Main Village	ST	25	23	1	Arm A	5	No	Field	Yes	Yes	Male	---			Yes	No	No	No	Yes	Twice				1	Yes	No	No	Yes	Never				No	1	Yes
		-1.67		-5.84	1	-1.33		-1.94		-1.62		21jan2014	a68c2ef1-d0f1-4829-b5e5-fd7384fae7e0	Main Village	ST	21	111	2	Arm B	1	No	Field	No	Yes	Male	---	1	23 Jan 14	Yes	Yes	No	No	No	Twice	No			1	Yes	No	No	No	Once	No			No	1	Yes
-1.53		-3.13		-3.38		-3.51				-3.27		16jan2015	09031bec-4d09-4024-a8cf-6c0f4550e223	Hamlet	ST	21	36	1	Arm A	1	Yes	Field	Yes	Yes	Female	---	1	18 Jan 15	Yes	No	No	No	Yes	3 Times	No			1	Yes	Yes	No	No	Twice	No			No	1	Yes
		.4		1.19				.66		.04		17apr2014	82e48b36-5a73-407a-aded-4af438fa8210	Main Village	SC	16	86	2	Arm B		No	Field	No	Yes	Female	---	1	01 May 14	Yes	Yes	No	Yes	Yes	Once	No			1	Yes	No	No	No	Twice	No			No	1	Yes
		-.98		.08		-1.94		-2.05		-1.75		09jul2014	c0ab8072-a4a9-4c81-b108-eba732c2c303	Hamlet	ST	23	46	1	Arm B	1	No	Field	No	Yes	Female	---	1	12 Jul 14	Yes	Yes	No	No	Yes	Twice				1	Yes	No	No	Yes	Once	No			No	1	Yes
		-.67		-.03		-3.12		-2.38		-2.11		21dec2013	68fda30b-11a5-4b64-82b6-79def59e0203	Main Village	ST	28	109	2	Arm B	3	No	Field	Yes	No	Female	---	1	27 Dec 13	Yes	No	No	No	No	Never	No			1	Yes	No	Yes	Yes	Once				No	1	Yes
-1.27		-.18		-.52		.71		-.62		.09		12jan2015	e199395a-1e1b-46f1-8150-b70686b2f741	Hamlet	ST	24	14	1	Arm B	1	No	Field	No	Yes	Female	---	1	16 Jan 15	Yes	No	No	No	No	Once	No			1	Yes	No	No	No	Once	No			No	1	Yes
.5700000000000001		.59		.12		0		-.39		-.98		04dec2014	0f8a71a0-3662-497f-9c04-af51aeef482b	Main Village	ST	25	104	2	Arm A	2	No	Field	No	No	Male	---	1	07 Dec 14	Yes	Yes	No	No	No	Twice	No			1	Yes	Yes	No	No	Once	No			No	1	Yes
-2.91		-.26		-1.09		-1.23		-1.03		-2.07		15oct2014	a254ba8e-5de0-440f-ad7e-26b465ae7353	Main Village	ST	35	35	1	Arm B	2	No	Field	Yes	No	Male	---	1	19 Oct 14	Yes	No	No	No	Yes	Once	No			1	Yes	Yes	Yes	No	Never	No			No	1	Yes
-.67		.05		.6		-1.47				-.35		19jun2014	982e6aee-68d1-4d58-9317-ba7a5b4de81e	Main Village	OBC	21	50	1	Arm B		No	Field	No	Yes	Male	---	1	26 Jun 14	Yes	No	No	No	Yes	Once				1	Yes	No	No	No	3 Times	No			No	1	Yes
				-1.31				-1.32		-2.21		01jan2015	8795c33f-fac9-4bff-8eb0-ee003c30e7ab	Hamlet	ST	17	43	1	Arm B		No	Field	Yes	No	Female	---	1	11 Jan 15											Yes	No	No	No	Twice	No			No	1
.55		-2.76		-2.51		-2.26		-4.23				26oct2013	6a0a5515-07be-407f-9c37-99ea22f6d477	Hamlet	ST	26	71	2	Arm A	4	No	Field	Yes	Yes	Male	---	1	28 Oct 13	Yes	Yes	No	No	No	Twice	No			1	Yes	Yes	Yes	Yes	Once				No	1	Yes
-2.94		-1.1		-2.64						-2.1		24jul2014	8ed5c308-c314-4b33-9d1b-6fa67e25b34d	Hamlet	ST	23	112	2	Arm A	2	No	Field	Yes	Yes	Female	---	1	26 Jul 14	Yes	Yes	No	No	No	Never				1	Yes	Yes	No	No	Never	No			No	1	Yes
.08		.89		-.29		.3		-.07		-1.27		25dec2013	f032861a-7de9-4611-971f-3745bda00b04	Hamlet	SC	23	8	1	Arm B	2	Yes	Field	No	Yes	Male	---	1	26 Dec 13	Yes	No	No	No	No	3 Times				1	Yes	No	No	No	Twice				No	1	Yes
-1.19				-1.56						-2.29		26dec2014	fd765e04-4e63-4886-a8db-3a3042247bf7	Main Village	ST	25	118	2	Arm A		No	Field	No	No	Male	---	1	28 Dec 14											Yes	No	Yes	Yes	Never	No			No	1
-2.38		-.42		-2.02		-2.42		-2.55		-1.67		17dec2014	c1264f7e-e6cd-4680-9197-3763f2578f77	Main Village	ST	25	36	1	Arm A	3	Yes	Field	No	Yes	Male	---	1	21 Dec 14	Yes	No	No	No	Yes	Twice	No			1	Yes	No	No	Yes	3 Times	No			No	1	Yes
-.77		-.75		-2.62				-3.68		-3.16		26apr2014	c12c46ed-f65c-4726-ae58-f1bee3450541	Hamlet	ST	22	110	2	Arm A	2	No	Field	Yes	No	Male	---	1	28 Apr 14	Yes	No	Yes	No	No	Never				1	Yes	No	Yes	Yes	Never				No	1
						-.72		-1.18		-.33		07apr2014	a8a8fddb-fccb-41a3-bbb9-a8c4f18de020	Main Village	SC	19	65	2	Arm B		No	Field	No	Yes	Male	---	1	18 Apr 14											Yes	Yes	No	No	Never	No				1	Yes
.11				-2.74		-3.17		-3.19		-1.05		08nov2014	4a60278a-5356-41b9-96e8-c2f243bc43f4	Hamlet	ST	31	55	1	Arm B	2	No	Field	No	No	Female	---	1	11 Nov 14	Yes	No	No	No	No	3 Times	No			1	Yes	No	No	No	Never	No			No	1	Yes
		-.7000000000000001		-1.6		-1.09		-1.96		-1.82		01may2014	18ca8a4d-8d83-4c1f-b858-5baffbfdb636	Hamlet	SC	32	110	2	Arm A	4	Yes	Field	No	Yes	Female	---	1	04 May 14	Yes	Yes	No	Yes	No	Never	No			1	Yes	Yes	Yes	Yes	Never	No			No	1	Yes
-.73		.36				.55		.31				17apr2014	8de0586b-0bb9-47d3-8a82-01595a34688d	Main Village	OBC	22	77	2	Arm A		No	Not Improved	No	Yes	Female	---	1	23 Apr 14	Yes	Yes	No	Yes	No	Never	No			1											Yes
.43		-.87		-2.16		-3.4		-4.27		-3.08		28feb2014	c19b5e62-65ac-4d97-af27-ed0ca17b6c3c	Hamlet	ST	39	5	1	Arm A	4	Yes	Field	Yes	No	Male	---	1	03 Mar 14	Yes	No	No	Yes	Yes	Once	No			1	Yes	No	Yes	No	Twice				No	1	Yes
-1.27		-.58		-1.86		-2.5		-2.23		-1.98		20mar2014	0bc63b8e-3715-46a4-85fc-fd84b6782d59	Main Village	ST	21	106	2	Arm A	1	Yes	Field	No	Yes	Male	---	1	22 Mar 14	Yes	Yes	No	No	Yes	3 Times				1	Yes	No	Yes	No	Once				No	1	Yes
.9400000000000001		-3.81		-.65		.87		-.19		-.3		05mar2014	1c5d53d6-4f11-4e52-b422-032296eb0262	Main Village	ST	30	62	2	Arm B	4	No	Field	No	Yes	Female	---	1	08 Mar 14	Yes	Yes	No	No	No	3 Times	No			1	Yes	No	Yes	Yes	More than 3 Times	No			No	1	Yes
		-1.41		-1.92				-3.45				24oct2014	f25a3d52-2b6f-4c59-96d5-9663c3580d64	Hamlet	ST	20	43	1	Arm B		No	Field	Yes	No	Female	---	1	02 Nov 14	Yes	Yes	No	No	No	3 Times	No			1	Yes	No	Yes	No	Never	No			No	1
		-.09		-.13				-.14		-.75		30nov2014	f479ebff-fe96-452e-a119-c06ea4dc47e9	Main Village	ST	21	4	1	Arm B	2	No	Field	No	Yes	Female	---			Yes	No	No	No	Yes	Never	No			1	Yes	No	No	Yes	Never	No			No	1	Yes
-1.8		-.16		-2.2		-1.64		-2.38		-2.21		08apr2014	57d71166-7526-41ab-99e1-9b2b7140ad18	Main Village	ST	20	58	1	Arm A	1	Yes	Field	Yes	No	Female	---	1	12 Apr 14	Yes	Yes	No	No	No	Never				1	Yes	No	Yes	Yes	Never				No	1	Yes
-.5		-.01		-.97		-.21		-.23		-.61		10nov2014	471f8ec8-282f-45be-b5d4-128ac99ea08f	Main Village	OBC	25	88	2	Arm A	1	No	Field	No	Yes	Female	---	1	14 Nov 14	Yes	Yes	No	No	No	3 Times	No			1	Yes	Yes	No	No	Twice	No			No	1	Yes
		-1.3		-.36		-1.54		-3.06		-2.79		10jul2014	4c81654a-549f-4952-bb1a-e293bc0a7eb4	Main Village	OBC	28	40	1	Arm A	3	No	Field	No	Yes	Male	---	1	22 Jul 14	Yes	No	No	No	No	Never	No			1	Yes	No	No	No	Never	No			No	1	Yes
-.52				-2.5		-2.87		-2.69		-3.41		26oct2014	e1aa015e-3a7c-4777-8519-62a3798b3aea	Hamlet	OBC	21	69	2	Arm A	1	Yes	Field	No	Yes	Male	---	1	29 Oct 14	Yes	Yes	No	No	No	Twice	No			1	Yes	No	Yes	Yes	3 Times	No			No	1	Yes
		-.34		.3		-.19		-.79		-.5600000000000001		29may2014	5a269fb8-2808-4d05-8373-f4341eccb989	Main Village	ST	22	99	2	Arm B	1	No	Field	No	Yes	Female	---	1	06 Jun 14	Yes	Yes	No	No	Yes	Once				1	Yes	No	No	No	3 Times	No			No	1	Yes
-1.5				-.04		-2.35		-2.87		-2.21		21aug2014	8c8bcaf3-49c5-4ce9-8201-0a2ff3bf2cbd	Hamlet	ST	26	16	1	Arm A	3	Yes	Field	Yes	Yes	Male	---	1	23 Aug 14	Yes	No	No	No	No	Once	No			1	Yes	No	No	No	Once	No			No	1	Yes
		-1.81		-2.66		-2.85		-3.48		-3.68		20feb2014	9548dabd-8008-4003-b1f0-818377c38a2a	Main Village	ST	25	105	2	Arm B	3	No	Field	Yes	Yes	Male	---	1	28 Feb 14	Yes	Yes	Yes	No	No	3 Times	No			1	Yes	Yes	Yes	No	Twice	No			No	1	Yes
				-2.37		-1.76		-1.91		-2.9		06dec2013	fc898cc1-b4f0-4be5-8201-2e5647b179bf	Main Village	ST	20	79	2	Arm A	1	No	Field	Yes	Yes	Male	---	1	08 Dec 13											Yes	Yes	No	No	Once				No	1	Yes
-1.72		.3		.61		-1.43		-1.14		-1.09		21jun2014	2da057d2-561c-494f-af7e-f3b1fe07333e	Hamlet	ST	25	49	1	Arm B		No	Field	Yes	No	Male	---	1	23 Jun 14	Yes	No	No	No	No	Never				1	Yes	No	No	Yes	Once	No			No	1	Yes
-.6900000000000001		1.06		-1.24		-2.2		-2.23		-2.68		24jan2015	0317fc93-7c5a-436d-8d6d-5b956d23bdac	Main Village	SC	28	59	1	Arm B	2	No	Field	No	No	Female	---	1	29 Jan 15	Yes	Yes	No	No	No	Once	No			1	Yes	No	No	No	Once	No			No	1	Yes
-1.77		-1.21		-1.93		-1.93		-2.6		-2.03		24sep2014	c670f7cf-cb60-4051-af19-bffdd35812ee	Main Village	ST	21	97	2	Arm B	1	No	Field	No	Yes	Male	---	1	27 Sep 14	Yes	Yes	No	No	Yes	Twice	No			1	Yes	Yes	No	No	3 Times	No			No	1	Yes
		-1.98				-1.94		-2.98		-4.15		31mar2014	54dafb4c-34d4-44ab-9d14-be56a26b7176	Hamlet	ST	25	33	1	Arm A	5	Yes	Field	Yes	Yes	Female	---	1	08 Apr 14	Yes	No	No	No	No	Once				1	Yes	No	No	Yes	Once					1	Yes
-.39						-1.41		-1.96		-2.92		14oct2014	ae83489e-55d7-4d17-93a9-060e6fe13566	Hamlet	ST	18	78	2	Arm A		No	Field	Yes	No	Male	---	1	16 Oct 14	Yes	No	No	Yes	Yes	Twice	No			1											Yes
								-2.77		-2.55		12sep2014	0fb4759e-1f72-4c81-9fa4-810b768c428a	Main Village	OBC		15	1	Arm B	3	Yes	Field	Yes	No	Male	---																							Yes
						-1.77		-1.68				20apr2014	310c3ac6-58ca-465b-9120-20cfe7826ff5	Hamlet	ST	39	3	1	Arm A	4	Yes	Field	Yes	Yes	Male	---	1	29 Apr 14											Yes	No	Yes	Yes	Never					1	Yes
		-1.84		-3.86				-2.99		-2.49		23mar2014	4c0e0d45-fd79-421f-866a-2d1358b50a10	Main Village	ST	23	1	1	Arm A		No	Field	Yes	Yes	Male	---	1	30 Mar 14	Yes	Yes	Yes	Yes	Yes	3 Times				1	Yes	No	No	Yes	Twice	No			No	1	Yes
-1.84		-1.16		-1.13		-1.13		-.91		-1.84		12dec2013	ab1f38c7-a96a-49b9-a55e-2f836f7cb86c	Main Village	OBC	23	78	2	Arm A	1	No	Field	No	Yes	Male	---	1	13 Dec 13	Yes	Yes	No	No	Yes	Twice				1	Yes	No	No	No	Twice				No	1	Yes
-2.59		-.98		-1.69		-2.22		-2.73		-2.57		31oct2014	8cd03871-21fa-4bcf-8df9-b060b421ef13	Main Village	ST	19	35	1	Arm B		No	Field	Yes	No	Female	---	1	03 Nov 14	Yes	No	No	No	Yes	Once	No			1	Yes	No	Yes	Yes	Once	No			No	1	Yes
-2				-1.37		-2.44				-1.89		02jul2014	41f22bc2-48e3-4bb2-bddf-d9f09a832c2a	Main Village	ST	24	80	2	Arm B	3	No	Field	No	Yes	Female	---	1	05 Jul 14											Yes	No	No	No	Twice	No			No	1	Yes
		2.13		-.23		-.68		-1.12		-3.58		02aug2014	71897e42-ab93-4ff1-8b9f-5d9e08d8d86b	Hamlet	OBC	20	114	2	Arm B	2	No	Field	No	Yes	Male	---	1	15 Aug 14	Yes	Yes	No	Yes	No	Once				1	Yes	Yes	Yes	No	Never	No			No	1	Yes
-2.56		-1.99		-2.93		-3.12		-3.79		-3.82		22sep2014	03e8f7d2-7ab7-4396-bb9f-ca28e2da5e4c	Main Village	ST	21	96	2	Arm A	2	No	Field	No	Yes	Male	---	1	25 Sep 14	Yes	Yes	No	No	No	3 Times	No			1	Yes	No	Yes	No	Twice	No			No	1	Yes
-.89		.24		-1.85						-.58		11dec2013	a159251e-2632-4749-8e18-1785990db9a0	Main Village	ST	20	119	2	Arm B	1	No	Field	No	Yes	Female	---	1	13 Dec 13	Yes	Yes	No	No	Yes	Once	No			1	Yes	No	No	No	3 Times	No			No	1	Yes
-1.2		-1.86		-1.62		-1.85		-1.97		-2.47		08jun2014	712f3f82-4575-425e-a04c-202540adfd29	Main Village	ST	23	27	1	Arm A		No	Field	Yes	Yes	Female	---	1	12 Jun 14	Yes	Yes	No	Yes	Yes	Once				1	Yes	No	Yes	No	Twice	No			No	1	Yes
-.8		.5		-.12		-.59		1.34		-.55		23jan2015	16a03a07-6f34-4f07-b30e-739c0af2a97d	Hamlet	OBC	28	71	2	Arm A		No	Field	No	Yes	Female	---	1	27 Jan 15	Yes	Yes	No	No	No	Once	No			1	Yes	No	Yes	Yes	Once	No			No	1	Yes
-2.76		-1.27		-1.15		-2.06		-2.72		-2.15		19may2014	65efce32-1087-436d-9112-6d692b05971a	Hamlet	ST	26	69	2	Arm A	1	No	Field	No	No	Female	---	1	21 May 14	Yes	No	No	No	No	Once				1	Yes	No	No	No	Never				No	1	Yes
				-2.13						-1.1		04dec2014	0f512fe9-c543-490c-9cd4-041d3c240c03	Main Village	SC	26	71	2	Arm A	1	No	Field	No	No	Male	---	1	18 Dec 14											Yes	No	Yes	No	Never	No			No	1
-.78		-.06		-.9400000000000001		.5700000000000001		-1.22		-1.65		01apr2014	d41a22ca-d2c0-4b34-8f53-4d2a607e82c6	Hamlet	OBC	23	2	1	Arm B	1	No	Field	Yes	No	Male	---	1	02 Apr 14	Yes	Yes	Yes	No	No	Never				1	Yes	No	Yes	Yes	Never				No	1	Yes
		.33		.3		-.27		.06		-.47		26jul2014	08bdad4e-2ae9-4134-895f-0ace00881b91	Main Village	ST	18	104	2	Arm A	2	Yes	Field	No	Yes	Male	---	1	07 Aug 14	Yes	Yes	No	No	No	3 Times				1	Yes	No	Yes	No	Twice	No			No	1	Yes
		-1.77		-1.14		-1.09		-1.8		-1.38		09jul2014	abdaf65a-b98f-4959-a644-a473e2441198	Hamlet	SC	24	65	2	Arm B	1	No	Field	No	Yes	Male	---	1	17 Jul 14	Yes	Yes	No	No	Yes	More than 3 Times	No			1	Yes	No	No	No	Never	No			No	1	Yes
		-1.38		-1.46		-2.55		-2.45		-1.79		16jan2015	12382824-73f9-41d9-bf31-ba83bdd5774a	Main Village	ST	25	30	1	Arm A	2	No	Field	Yes	Yes	Female	---	1	29 Jan 15	Yes	Yes	No	No	No	Never	No			1	Yes	No	No	No	Once	No			No	1	Yes
-2.55		-1.53		-3.07		-2.01		-2.81		-2.31		08oct2013	2284e232-03aa-472a-8f9b-c3bc0447382f	Main Village	ST	23	58	1	Arm A	4	No	Field	Yes	Yes	Male	---	1	10 Oct 13	Yes	Yes	No	No	No	Never				1	Yes	No	No	No	Once				No	1	Yes
						-4.22		-3.7		-2.56		05aug2014	71a1e67f-22e7-4e6d-87cf-5c135ebc548a	Hamlet	ST	22	31	1	Arm B	1	Yes	Field	Yes	Yes	Male	---													Yes	No	No	No	Never	No				1	Yes
.08		.25		-.09		-.55		-.59		-2.05		30nov2014	394e4303-ba0c-4c8d-ac8e-cee7fd7c32ac	Hamlet	ST	19	90	2	Arm B		No	Field	No	Yes	Female	---	1	01 Dec 14	Yes	Yes	No	Yes	No	Once	No			1	Yes	No	No	No	Once	No			No	1	Yes
-1.91		-.6900000000000001		-.44		-.99		-1.09		-.33		04sep2014	b56a38b6-24ee-44ea-bd97-9c64eef8b7cd	Main Village	OBC	18	60	1	Arm B		No	Field	No	Yes	Male	---	1	08 Sep 14	Yes	Yes	No	No	Yes	Twice	No			1	Yes	No	No	No	Never	No			No	1	Yes
.48				-3.32		.25		-1.96		-.78		18aug2014	4d6dad78-2a3c-4fd3-9349-676cbc7986e0	Hamlet	ST	22	14	1	Arm B	1	No	Field	Yes	No	Male	---	1	25 Aug 14	Yes	No	No	No	No	Once	No			1	Yes	No	No	No	Never	No			No	1	Yes
-2.01		.35		-.6900000000000001		-3.14						04feb2014	fcb3f0b7-1441-499c-b857-0d1167c537b5	Hamlet	ST	18	108	2	Arm B		No	Field	Yes	No	Female	---	1	05 Feb 14	Yes	No	Yes	Yes	Yes	Never	No			1	Yes	No	No	No	Once				No	1	Yes
-3.58		-1.41		-1.79		-2.85		-2.29		-1.97		15oct2013	1b7976cc-06cd-4338-aa50-bd6051114732	Main Village	ST	20	2	1	Arm B		No	Not Improved	Yes	Yes	Male	---	1	15 Oct 13	Yes	No	No	No	No	Twice	No			1	Yes	No	Yes	Yes	More than 3 Times	No			No	1	Yes
.5600000000000001		.09		-.1		-.6		-1.29		-.19		07jun2014	5065e4f6-516f-4ec0-a8a1-da07c6a86a6f	Main Village	SC	25	87	2	Arm A	5	No	Field	No	Yes	Female	---	1	08 Jun 14	Yes	Yes	No	Yes	Yes	3 Times				1	Yes	No	No	No	3 Times	No			No	1	Yes
-.8100000000000001				-.1		-.48		-.08		-1.07		25jan2015	c20f7524-0cb2-4f67-b955-35b6a9c775b6	Main Village	OBC	23	117	2	Arm A	1	No	Field	No	Yes	Female	---	1	27 Jan 15											Yes	No	Yes	No	Never	No			No	1	Yes
				-.44		-.73		-1.44		-2.19		24oct2014	28a1fb7c-10e6-447b-9839-25171447e555	Main Village	OBC	20	76	2	Arm B	2	No	Field	No	Yes	Male	---	1	27 Oct 14											Yes	Yes	No	No	Never	No			No	1	Yes
-.37		-.03		-1.31		-.35		-2.05		-3.8		24nov2013	cb2d99cd-4823-4f53-9ae1-14849995acd7	Hamlet	ST	22	52	1	Arm A		No	Field	Yes	No	Male	---	1	26 Nov 13	Yes	No	No	No	No	3 Times				1	Yes	No	No	No	More than 3 Times				No	1	Yes
-4.77		-1.57		-1.71		-1.17				-2.02		14mar2014	38bd5389-2764-4756-9676-64a1c8fb0b14	Main Village	ST	26	39	1	Arm B	2	No	Field	Yes	Yes	Female	---	1	20 Mar 14	Yes	No	No	No	No	Never	No			1	Yes	No	No	No	Never	No			No	1	Yes
-.8300000000000001		-1.05		-1.06				-1.21		-1.84		20jan2014	054a1551-8238-42bb-989e-7055d0905e50	Hamlet	ST	25	108	2	Arm B		No	Field	No	Yes	Female	---	1	22 Jan 14	Yes	Yes	No	No	Yes	Never	No			1	Yes	No	No	No	Twice	No			No	1	Yes
.17		-1.01		-2.31		-2.04		-2.75		-2.44		02dec2014	90c82fb3-44ac-4948-83fc-6cf68f560a5b	Main Village	OBC	20	53	1	Arm B		No	Field	No	No	Female	---	1	04 Dec 14	Yes	Yes	No	No	No	3 Times	No			1	Yes	No	No	No	Never	No			No	1	Yes
		-1.2		-1.29		-1.34		-1.64		-2.22		18feb2014	030c2dcf-dde5-4e95-a930-8104289fd346	Main Village	OBC	21	101	2	Arm A		No	Field	No	No	Female	---	1	22 Feb 14	Yes	No	Yes	Yes	Yes	Never	No			1	Yes	No	Yes	Yes	3 Times	No			No	1	Yes
		-2.94		-2.33		-2.33		-2.03		-1.34		18nov2014	4c72726a-af9d-4bf5-988e-ad4f479f617b	Hamlet	ST	40	111	2	Arm B	6	No	Field	Yes	No	Male	---			Yes	No	Yes	No	No	Once	No			1	Yes	No	No	No	Once	No			No	1	Yes
		-1.76		-1.41		-1.63		-2.21		-2.78		26jan2015	c63d47d5-81e3-4223-9248-6648ac796917	Main Village	ST	20	85	2	Arm B		No	Field	No	Yes	Male	---	1	27 Jan 15	Yes	Yes	No	No	No	Once	No			1	Yes	No	No	No	3 Times	No			No	1	Yes
-1.03		.28		.02		-.88		-1.09		-.8		20feb2014	f62ebd86-9de9-4a00-8e48-b6699fff61c6	Main Village	OBC	17	61	2	Arm B		No	Field	No	Yes	Female	---	1	22 Feb 14	Yes	Yes	No	No	No	Never	No			1	Yes	No	No	No	Twice	No			No	1	Yes
		-1.84						-1.04				13jan2014	dba5e2a0-3b97-44f6-a68c-adc7ad1ec787	Hamlet	OBC	18	57	1	Arm B		No	Field	No	Yes	Female	---			Yes	Yes	No	No	No	Twice	No			1
-2.11		-1.1		-1.24		-1.38		-2.07		-2.73		10jan2015	3ae25239-eee4-42c0-ad9c-b1893870bdc7	Main Village	OBC	24	99	2	Arm B	1	No	Field	No	Yes	Male	---	1	12 Jan 15	Yes	Yes	No	No	No	Twice	No			1	Yes	No	No	No	3 Times	No			No	1	Yes
-2.35		-.58		-.91		-.6900000000000001		-1.03		-.99		12apr2014	6133d4e3-9692-48c2-a5bc-809f0138db06	Hamlet	ST	24	101	2	Arm A		No	Field	No	Yes	Female	---	1	15 Apr 14	Yes	Yes	No	No	No	Never	No			1	Yes	No	No	No	Once	No			No	1	Yes
										-2.3		19oct2014	374343dc-8797-4d0c-932e-a0841d6ea295	Main Village	ST	21	76	2	Arm B		No	Field	No	Yes	Female	---	1	20 Oct 14
-2		.44		-.12				-1.67		-2		17apr2014	a49f1ce0-7c71-41c4-a6c8-afe6e8de15f6	Hamlet	OBC	19	51	1	Arm A		No	Field	No	Yes	Male	---	1	21 Apr 14	Yes	Yes	No	No	No	Twice				1	Yes	No	No	No	Twice				No	1	Yes
-2.06		-2.35		-2.9		-2.51		-2.46		-2.55		03feb2015	114765fe-90f6-46aa-a2d6-ff5ead6f88ff	Hamlet	ST	20	33	1	Arm A		Yes	Field	Yes	Yes	Female	---	1	09 Feb 15	Yes	Yes	No	No	No	Never	No			1	Yes	No	Yes	No	Twice	No			No	1	Yes
0		-.27				-1.91		-2.46		-3.15		07jan2014	b52cd164-efbb-408f-8234-102bd4a8410e	Main Village	OBC	19	117	2	Arm A		No	Field	No	Yes	Male	---	1	12 Jan 14	Yes	Yes	No	Yes	Yes	Never	No			1	Yes	No	Yes	Yes	More than 3 Times	No				1	Yes
-.59		.4		-.84		-1.5		-.91		-.93		01oct2014	091f0a8f-c928-4484-929e-11065ad8c43a	Main Village	ST	18	104	2	Arm A		No	Field	No	No	Female	---	1	05 Oct 14	Yes	Yes	Yes	Yes	No	Twice	No			1	Yes	No	Yes	No	Once	No			No	1	Yes
		-.18		-2.13		-2.32		-2.68		-4.32		08sep2014	78cd9383-5688-4487-9883-17e99f1081ee	Main Village	ST	20	88	2	Arm A		No	Field	No	Yes	Male	---	1	10 Sep 14	Yes	Yes	No	No	No	Twice	No			1	Yes	No	No	No	Once	No			No	1	Yes
-.41		.24		.8200000000000001		.75		-.18		-.32		17mar2014	d33846c0-3d72-42d8-85a5-7abc41262c61	Main Village	ST	25	78	2	Arm A	1	No	Field	No	Yes	Male	---	1	19 Mar 14	Yes	Yes	Yes	No	No	3 Times				1	Yes	No	Yes	No	3 Times				No	1	Yes
		-.8200000000000001		-1.5		-2.02		-1.4		-1.18		17dec2014	aee7eac8-d244-4cf4-98e0-5ba7b299aaf2	Main Village	ST	30	69	2	Arm A	4	Yes	Field	No	No	Female	---	1	20 Dec 14	Yes	Yes	No	No	No	Twice	No			1	Yes	No	No	No	3 Times	No			No	1	Yes
		-1		-1.78		-1.51		-1.83		-2.21		10dec2014	70d8e9ca-cb29-451d-9f06-8f9e20f6b643	Main Village	OBC	24	98	2	Arm A	1	No	Field	No	Yes	Male	---	1	11 Dec 14	Yes	Yes	No	Yes	Yes	Twice	No			1	Yes	No	No	No	3 Times	No			No	1	Yes
-.79		-2.44		-1.72		-1.3		-1.94		-1.93		05oct2014	7fd946c7-291a-4528-ad6f-1c48d082659d	Hamlet	ST	28	114	2	Arm B	7	Yes	Field	Yes	Yes	Female	---	1	06 Oct 14	Yes	Yes	Yes	No	No	Once	No			1	Yes	Yes	No	No	3 Times	No			No	1	Yes
		.21		.48		.37		-.01		-.79		29oct2014	5dd16bfb-114a-4651-abb1-5ba087ad09bd	Main Village	OBC	23	119	2	Arm B	1	No	Field	No	Yes	Male	---			Yes	Yes	No	No	No	Once	No			1	Yes	No	Yes	Yes	Once	No			No	1	Yes
-.64		-1.34		-1.84		-3.03		-1.97		-2.79		09jan2015	eaa25ee3-2cbb-49f1-81bd-3bd3329216cc	Main Village	ST	22	102	2	Arm A	1	No	Field	No	Yes	Male	---	1	12 Jan 15	Yes	Yes	No	Yes	No	Twice	No			1	Yes	Yes	Yes	Yes	Once	No			No	1	Yes
-2.8		-1.42		-1.23		-2.39		-.89		-.53		06jun2014	7f6a3617-c5b4-4df8-91fc-d439f9f680af	Main Village	OBC	22	27	1	Arm A		No	Field	No	Yes	Male	---	1	13 Jun 14	Yes	No	No	No	Yes	Never				1	Yes	No	No	No	Never	No			No	1	Yes
		-1.58		-2.44		-2.59		-3.3		-3.64		01feb2015	43c94382-8728-4b29-a840-b09eca9510b8	Hamlet	ST	19	69	2	Arm A		No	Field	No	No	Male	---	1	11 Feb 15	Yes	Yes	No	No	No	Twice	No			1	Yes	No	No	No	Twice	No			No	1	Yes
		-.29		.84		-.06		-.09		.27		12jan2015	61d9b872-2f7f-46fe-bc87-7f65c5d4b145	Hamlet	ST	18	67	2	Arm B	1	Yes	Field	No	No	Male	---			Yes	Yes	No	No	No	Twice	No			1	Yes	No	No	No	Once	No			No	1	Yes
		1.4		-.36		-3.42		-2.39		-3.39		04nov2014	51a1ae83-4272-4d64-b0f8-eb2e59021d96	Main Village	ST	30	51	1	Arm A	6	No	Field	Yes	No	Female	---	1	17 Nov 14	Yes	No	No	No	No	Twice	No			1	Yes	No	No	No	Twice	No			No	1	Yes
		.01		.29		.04		-.39		-.97		07jan2014	c84520e1-441c-407c-8278-15857d0adf0e	Main Village	OBC	21	47	1	Arm A	1	Yes	Field	No	Yes	Female	---	1	21 Jan 14	Yes	Yes	No	No	Yes	Twice	No			1	Yes	No	No	No	More than 3 Times	No			No	1	Yes
-2.33		-1.79		-1.03		-1.46		-1.95		-2		08may2014	a816f574-9846-4e95-86d2-7d8e7fe7b753	Main Village	ST	25	102	2	Arm A	1	No	Field	No	Yes	Female	---	1	10 May 14	Yes	Yes	Yes	No	No	3 Times				1	Yes	Yes	Yes	Yes	3 Times				No	1	Yes
-1.69		-1.51		-1.86		-.9		-1.43		-.26		18sep2014	b2d771ef-7e3b-4722-9f95-baf6e6d75ce1	Main Village	ST	28	38	1	Arm A	5	No	Field	Yes	No	Female	---	1	25 Sep 14	Yes	No	No	No	Yes	Never	No			1	Yes	No	No	No	Once	No			No	1	Yes
-1.08		-1.51		-1.91		-1.41		-2.36		-3.08		04mar2014	694357fa-20e6-43cd-a196-eab6659c8b4f	Main Village	ST	23	27	1	Arm A		No	Field	Yes	Yes	Male	---	1	08 Mar 14	Yes	No	No	No	Yes	Twice				1	Yes	No	No	Yes	Twice				No	1	Yes
								-3.24		-3.34		29nov2013	7aebbaf9-0ce8-425e-a52e-5fedcc8e725e	Main Village	ST	26	16	1	Arm A	3	No	Field	Yes	Yes	Male	---	1	30 Nov 13	Yes	No	Yes	No	No	Twice				1	Yes	Yes	No	No	Once					1	Yes
		-.8100000000000001										28mar2014	23cb6e8b-7a92-43df-86ec-bf7e5c5b4571	Hamlet	OBC	20	47	1	Arm A		No	Field	No	No	Male	---	1	05 Apr 14	Yes	No	No	No	No	Twice				1
		-5.25	1	-1.73		-1.18		-1.99		-1.74		10apr2014	818c4c42-7ca2-45aa-81ab-58ec6560f020	Hamlet	ST	20	70	2	Arm A		No	Field	No	Yes	Male	---	1	18 Apr 14	Yes	Yes	No	Yes	Yes	Twice				1	Yes	No	No	No	Twice				No	1	Yes
		-5.08	1	-.85		.07		-1.63		-.61		23dec2013	f63ef096-f72c-4ba0-9c50-62a255de7b07	Main Village	ST	22	105	2	Arm B	3	No	Field	No	Yes	Female	---	1	24 Dec 13	Yes	Yes	No	No	No	Twice				1	Yes	Yes	No	No	Twice				No	1	Yes
-.51		-1.32		-.63		-.5700000000000001		-.6900000000000001		-1.09		06nov2014	da7128fb-c178-49b3-a425-4ef070665d04	Hamlet	OBC	29	88	2	Arm A	2	No	Field	No	Yes	Female	---	1	07 Nov 14	Yes	Yes	No	No	No	3 Times	No			1	Yes	No	No	Yes	Twice	No			No	1	Yes
		.84		.68		.45		.26		-.01		24jun2014	0c2e72a0-8686-4e56-89c6-1a58eeb93f37	Main Village	ST	25	118	2	Arm A	1	No	Field	No	Yes	Female	---	1	02 Jul 14	Yes	Yes	No	No	No	Once	No			1	Yes	No	No	No	Twice	No			No	1	Yes
		1.05		.68		.3		.51		.26		12jun2014	c9a89317-ec21-43d9-b3ad-5ce7cd8f0e05	Hamlet	ST	22	73	2	Arm B		No	Field	No	Yes	Female	---			Yes	Yes	No	No	No	Once				1	Yes	No	No	No	Twice	No			No	1	Yes
-.48		-1.59				-2.07		-2.54		-3		04feb2014	66ec8594-ed1b-4b3b-b111-ee10ecb874e5	Main Village	ST	30	50	1	Arm B	6	Yes	Field	Yes	Yes	Male	---	1	08 Feb 14	Yes	No	No	No	No	Twice	No			1	Yes	No	Yes	No	Twice					1	Yes
		-1.06		-2.77		-1.77				-2.7		02mar2014	c9e07083-b8ae-4736-92ae-faf2747eb955	Main Village	ST	26	89	2	Arm A	1	Yes	Field	No	Yes	Male	---	1	04 Mar 14	Yes	Yes	No	No	No	Once				1	Yes	No	No	No	Twice				No	1	Yes
		-1.9		-.97		-.49		-.72		-1.51		02oct2014	11bd7331-64ff-4fcd-b629-9c7c92c7c6bc	Hamlet	ST	18	73	2	Arm B		No	Field	No	Yes	Male	---	1	09 Oct 14	Yes	Yes	No	No	No	Once	No			1	Yes	No	Yes	No	Once	No			No	1	Yes
-2.45		.06		-1.92		-2.09		-1.32		-1.33		05dec2014	af59a11d-2a2e-4693-ba9c-e8afefe10b15	Main Village	ST	23	24	1	Arm B		No	Field	Yes	No	Male	---	1	11 Dec 14	Yes	No	No	No	No	Never	No			1	Yes	No	No	No	Once	No			No	1	Yes
-4.33		-.9		-.98		-.64		-.84		-1.85		20jan2015	bba1d132-7c13-4149-a637-4262d50674c0	Main Village	OBC	19	66	2	Arm B		No	Field	No	No	Male	---	1	24 Jan 15	Yes	Yes	No	No	No	Twice	No			1	Yes	No	No	No	3 Times	No			No	1	Yes
-1.19		-.76		-2.61		-2		-1.4		-2.1		02nov2014	e2088850-4ef9-41ab-90a7-71c09c634378	Main Village	ST	13	11	1	Arm B	1	No	Field	No	Yes	Male	---	1	07 Nov 14	Yes	Yes	No	No	Yes	Never	No			1	Yes	No	No	Yes	Twice	No			No	1	Yes
-1.14		-2.76		-1.08		-.63		-1.04		-.64		19jun2014	5251d3b9-93e3-4765-8bc6-7fa66bc54458	Hamlet	ST	27	66	2	Arm B	3	No	Field	No	Yes	Female	---	1	21 Jun 14	Yes	Yes	No	No	No	Once				1	Yes	No	No	No	Once	No			No	1	Yes
		-1.17		-2.88		-3.35		-2.63		-2.92		11dec2013	d30d3ba6-317f-4375-ad87-d001fe716602	Main Village	ST	21	21	1	Arm A	2	No	Field	Yes	Yes	Male	---	1	17 Dec 13	Yes	Yes	No	Yes	Yes	Never				1	Yes	No	No	Yes	Never				No	1	Yes
-1.76		-1.99		-1.71		-1.31		-1.52				29may2014	7deac909-f97a-4e72-afa5-43204a81a368	Main Village	ST	20	41	1	Arm A	1	No	Field	Yes	No	Female	---	1	30 May 14	Yes	Yes	Yes	No	Yes	Never				1	Yes	No	No	No	Never	No			No	1	Yes
-1.53				-.8300000000000001		-1.66		-2.19		-1.78		20sep2014	ca6305b6-a1a7-4fa2-8b25-53086aafe667	Hamlet	ST	27	31	1	Arm B	3	Yes	Field	Yes	Yes	Female	---	1	22 Sep 14	Yes	Yes	No	No	No	Never	No			1	Yes	No	No	No	Never	No			No	1	Yes
		-1.75		-2.4		-2.29		-2.37		-2.31		20feb2014	f552015b-8ab2-4308-98f2-88d5d9429a11	Hamlet	ST	21	78	2	Arm A		No	Field	Yes	Yes	Female	---	1	22 Feb 14	Yes	Yes	No	No	No	3 Times	No			1	Yes	Yes	No	Yes	Once				No	1	Yes
-.37		.79		-.48		-1.54		-1.71		-1.97		12dec2013	ca93ba83-bd2c-449c-b69d-f0f1c232ea26	Hamlet	ST	20	69	2	Arm A	1	No	Field	No	Yes	Male	---	1	13 Dec 13	Yes	Yes	No	No	No	3 Times				1	Yes	No	No	No	Twice	No			No	1	Yes
-.97		-.87		-2.15		-1.58		-2.14		-2.57		13nov2014	b27467e9-1590-451f-a32d-a4da667eaf95	Hamlet	ST	24	78	2	Arm A	1	No	Field	Yes	Yes	Male	---	1	16 Nov 14	Yes	Yes	No	No	No	Once	No			1	Yes	No	No	No	Twice	No			No	1	Yes
-.13		-.48		.03		.68		-.26		-.16		26jun2014	8a447e3b-67cc-4ab8-88eb-31087a8a1aa9	Main Village	SC	24	59	1	Arm B	1	No	Field	No	Yes	Female	---	1	01 Jul 14	Yes	Yes	No	No	No	Twice				1	Yes	No	No	No	3 Times	No			No	1	Yes
		-.8100000000000001		-.6		.46		.46		-.22		05feb2014	3f93653c-507f-4e39-a4a1-b143d05b3e16	Main Village	OBC	33	66	2	Arm B	3	Yes	Field	No	Yes	Female	---	1	14 Feb 14	Yes	Yes	No	No	No	Never	No			1	Yes	No	No	No	Once	No			No	1	Yes
.35		1.44		-1.3		1.18		-.8100000000000001		-2.11		09dec2013	caf19958-906f-473a-95d3-f38bd70a2745	Hamlet	ST	23	14	1	Arm B		No	Field	Yes	Yes	Male	---	1	15 Dec 13	Yes	No	No	No	No	3 Times	No			1	Yes	No	No	No	Twice				No	1	Yes
.8300000000000001										-1.27		15sep2014	6d257ef0-f046-4399-ad11-b51ac7191c9f	Main Village	ST	23	60	1	Arm B	2	Yes	Field	Yes	No	Male	---	1	18 Sep 14
		-2.94		-1.8		-.84		-1.47		-1.7		02mar2014	017e352c-2d8e-4812-b648-97891cb38cde	Main Village	ST	27	112	2	Arm A	3	No	Field	No	Yes	Female	---	1	06 Mar 14	Yes	Yes	No	No	No	Never	No			1	Yes	No	No	No	Never	No			No	1	Yes
-.7000000000000001		.27		-.89				-1.7		-1.15		19apr2014	564ebcfe-2123-415d-b3c0-be4503bf4178	Main Village	ST	21	51	1	Arm A	1	Yes	Field	Yes	No	Male	---	1	21 Apr 14	Yes	No	No	No	No	Once				1	Yes	No	Yes	No	Twice				No	1	Yes
-2.07		-1.08		-1.83		-2.58		-2.27		-2.72		25dec2013	7469d55b-0797-4be2-898c-24e17d8fccd2	Main Village	ST	20	49	1	Arm B		No	Field	Yes	Yes	Male	---	1	27 Dec 13	Yes	No	No	No	Yes	Twice				1	Yes	No	No	Yes	Never				No	1	Yes
		-.58		-.86		-1.32		-1.09		-1.84		15dec2013	3bbdda13-a150-4506-8603-b16fc96a6dbd	Main Village	ST	19	91	2	Arm B	3	No	Field	No	No	Male	---	1	17 Dec 13	Yes	Yes	No	No	No	Twice	No			1	Yes	Yes	No	Yes	Twice				No	1	Yes
1.64		3.79		3.68		-.2		-5.95	1	-.33		07mar2014	0027c592-9988-4dea-957d-56fb9fa30265	Hamlet	ST	18	108	2	Arm B	1	No	Field	No	No	Female	---	1	12 Mar 14	Yes	Yes	No	No	No	Never	No			1	Yes	No	Yes	No	Never	No			No	1	Yes
				-2.11		-2.11		-1.21		-1.83		04apr2014	76458aed-f4ca-4e09-828d-0d96bfeabb21	Hamlet	ST	20	71	2	Arm A		No	Field	Yes	Yes	Male	---													Yes	No	Yes	No	Twice				No	1	Yes
		.17		.61		-.6900000000000001		-.88		-1.26		27jul2014	3568d688-38be-42ec-9bae-0b0f75e798b6	Main Village	OBC	25	89	2	Arm A	1	No	Field	No	Yes	Female	---	1	29 Jul 14	Yes	Yes	No	No	No	Once				1	Yes	No	No	No	Twice	No			No	1	Yes
-.52				-.45		-1.29		-1.56		-1.9		14jan2015	cbb3de85-94cd-451b-86fa-637b567caab7	Hamlet	SC	25	110	2	Arm A	4	Yes	Field	No	Yes	Female	---	1	16 Jan 15	Yes	Yes	No	No	No	Never	No			1	Yes	Yes	Yes	Yes	Never	No			No	1	Yes
-.42		-1.06		-1.36		-1.41		-1.34		-2.06		09mar2014	b969f43a-68c1-4146-911a-b7ab6e13db8c	Main Village	OBC	19	57	1	Arm B		No	Field	No	Yes	Male	---	1	11 Mar 14	Yes	Yes	No	No	No	3 Times	No			1	Yes	No	No	No	Never	No			No	1	Yes
-.7000000000000001		-2.48		-3.24		-2.4		-2.21		-1.12		15oct2013	1f416213-8fba-4bf2-96d2-e083eaa1989c	Main Village	OBC	28	9	1	Arm B	3	No	Field	Yes	Yes	Male	---	1	17 Oct 13	Yes	No	No	No	Yes	Twice				1	Yes	No	No	No	3 Times				No	1	Yes
-1.33		-.77		-1.88		-3.47		-3.89		-2.71		29sep2014	5442056b-9f56-42e3-a573-acb59db85e06	Main Village	ST	23	10	1	Arm A	4	No	Field	Yes	Yes	Male	---	1	01 Oct 14	Yes	Yes	No	No	No	Never	No			1	Yes	No	No	No	Never	No			No	1	Yes
-1.04		-.62		-.65		-1.23		-1.92		-.7000000000000001		12aug2014	67301e4b-3546-4200-adcc-5169fe83c596	Hamlet	ST	26	18	1	Arm A	1	No	Field	Yes	Yes	Female	---	1	15 Aug 14	Yes	Yes	No	No	No	Once				1	Yes	No	Yes	Yes	Twice	No			No	1	Yes
		-.37		-1.06				.07		-.67		28dec2013	4b71ce14-ea9e-4b69-9901-5e2d1e87e300	Main Village	ST	22	111	2	Arm B	1	No	Field	No	Yes	Female	---	1	29 Dec 13	Yes	Yes	No	No	No	Never	No			1	Yes	No	No	No	Once	No			No	1
-.68				-1.85		-2.25		-2.53		-2.47		27nov2014	cc055e88-32ce-409c-8e89-824ef66fcda3	Main Village	ST	26	81	2	Arm B	1	No	Field	Yes	No	Female	---	1	28 Nov 14	Yes	No	No	No	No	Twice	No			1	Yes	No	No	No	Twice	No			No	1	Yes
-.64		-.62		-.3		-.54		-.86		-1.64		03mar2014	8b493c26-477f-425b-bfe0-8f996b9824e4	Main Village	ST	28	52	1	Arm A	8	Yes	Field	Yes	Yes	Female	---	1	06 Mar 14	Yes	No	No	No	No	Once				1	Yes	No	No	No	Never				No	1	Yes
-1.31		-2.1		-2.2				-1.87		-1.9		12may2014	cca9f172-1a1a-40be-8f8b-568754c6d8c4	Main Village	ST	24	28	1	Arm B	2	Yes	Field	Yes	Yes	Female	---	1	17 May 14	Yes	No	No	No	Yes	Never				1	Yes	No	No	Yes	Once	No			No	1	Yes
-.97		-.5700000000000001				-1.15		-.49		-.45		01aug2014	d88ff8a4-aa4b-4215-a50c-c4af29eab559	Hamlet	SC	25	78	2	Arm A	2	No	Field	No	Yes	Female	---	1	03 Aug 14	Yes	Yes	No	No	No	Once	No			1											Yes
-.11		-.15				.3		.08		-.14		01jun2014	52313116-8a52-40eb-beb2-ee5556b4a1a1	Main Village	OBC	23	90	2	Arm B	1	No	Field	No	Yes	Female	---	1	04 Jun 14	Yes	Yes	No	No	No	Twice	No			1	Yes	No	No	No	3 Times	No				1	Yes
-1.6		.73		-1.37		-.65				-1.47		15nov2013	4e41ffc5-1676-4423-940d-b73534e195e7	Main Village	ST	23	79	2	Arm A	2	No	Field	No	Yes	Male	---	1	16 Nov 13	Yes	Yes	No	No	Yes	3 Times	No			1	Yes	No	No	No	Twice				No	1	Yes
1.55		-.13		-.32		-.08		-.52		-.62		07dec2014	41600b25-05cb-474e-8605-93c394dc0ed7	Hamlet	ST	26	31	1	Arm B	1	No	Field	Yes	Yes	Female	---	1	10 Dec 14	Yes	Yes	No	No	No	Never	No			1	Yes	No	No	No	Never	No			No	1	Yes
-1.04		.53										05mar2014	e301e596-235c-47c9-b318-f9b675c5e60f	Main Village	ST	20	119	2	Arm B		No	Field	No	Yes	Male	---	1	06 Mar 14	Yes	Yes	No	No	Yes	Once	No			1	Yes	No	Yes	Yes	Once	No				1	No
		.98		1.04		-.52		-.21		.18		01aug2014	afce09ce-220d-43df-9b33-eeb74f583844	Hamlet	ST	24	115	2	Arm A	3	No	Field	Yes	No	Male	---	1	04 Aug 14	Yes	Yes	Yes	Yes	Yes	Once				1	Yes	No	No	No	Never	No			No	1	Yes
-2.64		-2.05		-2.45		-.9500000000000001		-1.59		-1.19		03apr2014	1c59f70d-5ee8-40bc-9afc-1f645a179c78	Main Village	OBC	24	105	2	Arm B	3	No	Field	No	Yes	Female	---	1	04 Apr 14	Yes	Yes	No	No	Yes	3 Times	No			1	Yes	No	No	No	3 Times	No			No	1	Yes
-.6900000000000001		-.99		-1.53		-2.47				-2.05		01jan2014	98b7278b-dad8-445a-bfc4-a2daa7651d72	Main Village	ST	32	27	1	Arm A	4	Yes	Field	Yes	No	Male	---	1	04 Jan 14	Yes	No	No	No	No	Once				1	Yes	No	No	Yes	3 Times				No	1	Yes
		-4.04		-2.34		-2.64		-2.74		-1.85		09jun2014	0fe0d783-9d19-47b4-b764-989a321a2877	Hamlet	ST	28	112	2	Arm A	2	No	Field	Yes	No	Male	---	1	18 Jun 14	Yes	Yes	No	No	Yes	Never	No			1	Yes	No	No	No	Never	No			No	1	Yes
-1.56		-1.67		.35		-1.02		-1.77		-1.67		07jan2014	cd4d974d-e576-41d4-bb30-0b8d0d29d7cd	Hamlet	ST	25	33	1	Arm A		No	Field	No	Yes	Female	---	1	10 Jan 14	Yes	Yes	No	Yes	No	Once				1	Yes	No	Yes	No	3 Times	No			No	1	Yes
		-.93		-1.66		-1.51		-2.19		-2.07		20dec2013	510b7b74-26e1-4c3b-bb34-c3f372829b9b	Main Village	ST	22	4	1	Arm B		No	Field	Yes	Yes	Female	---	1	31 Dec 13	Yes	Yes	No	No	Yes	Once	No			1	Yes	No	No	Yes	Once	No			Yes	1	Yes
-.37		2.3		.06						-1.24		09dec2013	a1adb6ae-b420-41ee-b694-ab24ca8eba28	Hamlet	SC	22	120	2	Arm A	1	No	Field	No	Yes	Male	---	1	11 Dec 13	Yes	Yes	No	No	Yes	Never	No			1	Yes	No	Yes	Yes	Twice	No			No	1
-.15		.71		.08		-.03		-.64		-.89		19jan2015	8b5bf21f-d85e-4487-9b0b-6565aafdf8c5	Main Village	ST	28	102	2	Arm A	1	No	Field	Yes	Yes	Female	---	1	21 Jan 15	Yes	Yes	No	No	No	3 Times	No			1	Yes	No	No	No	3 Times	No			No	1	Yes
-.88		-1.84		1.18				4.72				07jul2014	e8744135-47fa-4e91-9054-3d0c18f1e37a	Main Village	ST	25	114	2	Arm B	3	Yes	Field	No	Yes	Male	---	1	11 Jul 14	Yes	Yes	No	Yes	No	3 Times				1	Yes	No	Yes	No	3 Times	No			No	1
-.62		-.79		-1.55		-1.97		-2.58		-2.36		29apr2014	f79e8543-0580-44d4-8828-60399156d318	Main Village	OBC	32	94	2	Arm B	3	No	Field	No	Yes	Male	---	1	29 Apr 14	Yes	Yes	Yes	Yes	No	Twice	No			1	Yes	No	Yes	No	Never	No			No	1	Yes
-1.04		.5		2.21		-.02		-1.97		-2.75		18oct2014	c38cf0d4-0733-4184-a397-d78ff3ac86d9	Hamlet	SC	22	71	2	Arm A	1	No	Field	No	Yes	Male	---	1	23 Oct 14	Yes	Yes	No	No	No	Once	No			1	Yes	No	No	No	Once	No			No	1	Yes
-.29		-.84		-3.69		-3.43		-2.37		-2.13		18nov2013	8a09138d-c1d5-4809-b426-bd351fc7f0fc	Main Village	OBC	19	98	2	Arm A		No	Field	No	Yes	Male	---	1	20 Nov 13	Yes	Yes	Yes	Yes	Yes	Never	No			1	Yes	No	Yes	Yes	Twice	No			No	1	Yes
.72		.55				-.2		.76				01jan2014	cdf3dc46-1d0e-4596-acf6-2671749ea9fd	Main Village	ST	24	119	2	Arm B	3	No	Field	Yes	Yes	Female	---	1	04 Jan 14	Yes	No	No	No	Yes	Once	No			1	Yes	No	Yes	Yes	Twice	No				1	Yes
-2.56		-1.66		-1.03		-2.5		-1.96		-2.01		21feb2014	d67b7d55-b2aa-482f-818b-c186d9c599e7	Main Village	ST	23	37	1	Arm A	1	No	Field	Yes	Yes	Male	---	1	24 Feb 14	Yes	No	No	No	No	3 Times	No			1	Yes	Yes	No	No	Never	No			No	1	Yes
		-1.35		-.76		-.11		-.67				30oct2014	3046ab23-a7e7-4286-9376-32966c0c5654	Main Village	ST	25	78	2	Arm A		No	Field	No	Yes	Female	---			Yes	Yes	No	No	No	Once	No			1	Yes	No	No	No	Twice	No			No	1	Yes
-.44		-2.09						-2.46				06aug2014	4ee543f2-2f62-419b-9587-56fc778e71a3	Hamlet	SC	23	86	2	Arm B	3	No	Field	No	Yes	Male	---	1	09 Aug 14	Yes	Yes	No	Yes	Yes	Never	No			1
				-.71		-1.33		-1.53		-1.56		18jul2014	e2db40f4-f55e-48a3-9303-39f3a5ae4d23	Hamlet	ST	24	47	1	Arm A	1	No	Field	No	Yes	Male	---			Yes	No	No	No	No	Never				1	Yes	No	No	Yes	3 Times	No			No	1	Yes
-4.63		-2.07		-.39		-2.57		-2.09		-2.27		24dec2013	8213a639-efa1-4027-97f1-6a8f0f666992	Hamlet	ST	30	108	2	Arm B	7	Yes	Field	Yes	Yes	Female	---	1	27 Dec 13	Yes	Yes	No	No	No	Never				1	Yes	Yes	No	No	Never	No			No	1	Yes
		-1.15				-.5		-.32		-.13		13sep2014	4c019503-1f97-42b3-b4cd-8160bac3195a	Hamlet	ST	23	67	2	Arm B	1	No	Field	No	Yes	Female	---	1	25 Sep 14	Yes	No	No	No	No	Never	No			1											Yes
		.07		-1.22				-1.15		-2.15		28mar2014	c049dffa-59fc-4fdf-8766-6955c3601115	Main Village	ST	20	71	2	Arm A		No	Field	Yes	No	Female	---	1	08 Apr 14	Yes	Yes	No	Yes	No	Never	No			1	Yes	No	No	No	Never				No	1	Yes
-1.2		.37		-.39		-1.54		-.87		-1.84		15nov2013	0fae3ffd-caf2-49af-a889-4ef8a0b04084	Main Village	ST	25	31	1	Arm B	1	No	Field	No	Yes	Female	---	1	18 Nov 13	Yes	No	No	No	No	Never	No			1	Yes	No	No	No	Never	No			No	1	Yes
-2.25		-.04		2.29		-1.01		-1.6		-.58		18oct2013	ae515179-035b-4a3b-9e21-c3bc78698538	Main Village	OBC	20	25	1	Arm B		No	Field	No	Yes	Male	---	1	24 Oct 13	Yes	Yes	No	No	Yes	Twice	Yes	Yes	Yes	1	Yes	No	No	Yes	Twice	No			No	1	Yes
-.3		.06		.5700000000000001		.36		-.1		.12		26dec2014	cf48feb7-4431-4ae1-8862-3568827f2ecf	Main Village	OBC	22	104	2	Arm A	1	No	Field	No	Yes	Female	---	1	30 Dec 14	Yes	No	No	No	No	Once	No			1	Yes	No	Yes	No	Twice	No			No	1	Yes
		-.45		-1.26		-1.76				-2.86		20jan2015	269eb2ec-1280-40ba-8251-9589af4591b2	Hamlet	ST	23	96	2	Arm A	1	No	Field	No	No	Female	---	1	20 Jan 15	Yes	Yes	No	Yes	No	3 Times	No			1	Yes	No	No	No	3 Times	No			No	1	Yes
		-1.24		-2.04		-2.68		-2.34		-3.41		05dec2014	cf89a7cc-b76e-439d-aba5-2733eb3a935e	Main Village	ST	18	108	2	Arm B		No	Field	No	Yes	Female	---	1	08 Dec 14	Yes	Yes	No	Yes	Yes	Never	No			1	Yes	Yes	Yes	No	Never	No			No	1	Yes
-1.91		-.9500000000000001		.01		-1.34		-1.36		-1.83		20sep2014	0eab50e9-d408-444c-951d-776d8b27b6a6	Hamlet	ST	18	62	2	Arm B		No	Field	No	Yes	Male	---	1	22 Sep 14	Yes	Yes	No	No	No	3 Times	No			1	Yes	No	No	No	Once	No			No	1	Yes
		-.4		-1.68						-2.58		02dec2014	ee25cd8c-d46e-4110-af18-64a5720da91d	Main Village	ST	25	96	2	Arm A	1	No	Field	No	Yes	Male	---	1	12 Dec 14	Yes	Yes	No	No	No	3 Times	No			1	Yes	No	Yes	Yes	Never	No			No	1
1.24		1.24		-2.3		-3.26		-2.83		-2.5		20jan2014	cfbc131e-f8d4-46f2-a461-da9f931dad62	Main Village	ST	28	86	2	Arm B	5	No	Field	Yes	Yes	Male	---	1	21 Jan 14	Yes	No	Yes	No	No	Once	No			1	Yes	No	No	No	Twice	No			No	1	Yes
										-2.7		28nov2014	0055d79e-245d-4535-b043-c6965728fe7e	Main Village	ST	30	6	1	Arm B	4	Yes	Field	Yes	No	Female	---	1	01 Dec 14	Yes	No	No	No	No	3 Times	No			1	Yes	No	No	No	Twice	No				1
-1.09		-1.5		-2.45		-1.62		-2.67		-2.2		23nov2013	dfc86223-6974-4ffb-a805-047352d15899	Main Village	ST	26	49	1	Arm B	3	No	Field	No	Yes	Female	---	1	26 Nov 13	Yes	Yes	No	No	No	Never				1	Yes	No	No	No	Never				No	1	Yes
		-.33								-2.57		17jun2014	c11a6b8c-91b2-4403-9cb0-456a54e89367	Hamlet	ST	25	108	2	Arm B	2	No	Field	Yes	Yes	Female	---	1	01 Jul 14	Yes	No	No	Yes	Yes	Never	No			1	Yes	No	No	No	Once	No				1	Yes
		-.86		-2.7		-2.93		-2.51		-2.67		03may2014	cff57786-4467-4598-9adb-41d9144046e0	Hamlet	ST	20	63	2	Arm B		No	Field	No	Yes	Male	---	1	06 May 14	Yes	Yes	No	No	No	Never	No			1	Yes	No	No	No	Twice				No	1	Yes
-.31		-2.25		-1.53		-1.74		-2.15		-2.92		01mar2014	f1b7daed-03cd-42fb-a768-fbe543bad95f	Main Village	ST	25	44	1	Arm A	1	No	Field	Yes	Yes	Female	---	1	03 Mar 14	Yes	Yes	No	No	Yes	3 Times				1	Yes	Yes	Yes	No	Never				No	1	Yes
1.21		-1.06		-2.28		-3.51		-4.38		-3.11		09sep2014	0cda26ca-7685-4779-a59a-ef79d67a6a55	Hamlet	ST	23	31	1	Arm B	4	Yes	Field	Yes	Yes	Male	---	1	11 Sep 14	Yes	Yes	No	Yes	No	Never	No			1	Yes	No	No	No	Never	No			No	1	Yes
								.36		-2.98		27oct2013	24c8fe55-1692-4232-8323-b28f18edf50b	Main Village	ST	27	14	1	Arm B	5	Yes	Field	Yes	No	Female	---	1	29 Oct 13
-2.51		-1.83		-1.77		-2.35		-2.56		-1.83		05jan2014	d03bb8fd-d423-477e-9d7b-c55dcb30f7ce	Hamlet	ST	23	47	1	Arm A		No	Improved	No	Yes	Male	---	1	09 Jan 14	Yes	Yes	No	No	No	Twice				1	Yes	No	No	Yes	Twice	Yes	Yes	No	Yes	1	Yes
-1.5		-1.51		-1.44		-1.66		-1.54		-1.58		21sep2014	d0c15ec7-1485-40e0-8702-e36ef0e271cd	Main Village	ST	24	80	2	Arm B		No	Field	No	Yes	Male	---	1	24 Sep 14	Yes	Yes	No	No	No	Never	No			1	Yes	No	No	No	Twice	No			No	1	Yes
-1.32		-2.1		-1.43		-2.39		-2.85		-1.41		03jul2014	9f2c0a2f-f40b-4693-b302-aca253629cb4	Main Village	ST	26	38	1	Arm A	1	No	Field	Yes	Yes	Male	---	1	09 Jul 14	Yes	No	No	No	No	Never	No			1	Yes	No	No	No	3 Times	No			No	1	Yes
-.98				.04		.02		-.09		-.42		06nov2014	f197c8ce-4beb-4d88-868b-a9d8bab5eab6	Main Village	ST	18	82	2	Arm A		No	Field	No	No	Female	---	1	09 Nov 14	Yes	Yes	Yes	No	No	Twice	No			1	Yes	No	Yes	Yes	Once	No			No	1	Yes
-.8		1.02		.3		-.23		-.84		-1.07		21nov2014	017da0e3-5c71-4996-9979-6a6a34a8ae2f	Main Village	ST	20	42	1	Arm A		No	Field	No	No	Male	---	1	24 Nov 14	Yes	Yes	No	No	Yes	Twice	No			1	Yes	No	No	No	Never	No			No	1	Yes
		-.19		.55				-.32		-.8200000000000001		06aug2014	138c0350-15f8-4298-ac3c-30694268d463	Main Village	ST	23	41	1	Arm A	1	No	Field	No	Yes	Male	---	1	15 Aug 14	Yes	Yes	No	No	No	Once				1	Yes	No	No	No	3 Times	No			No	1
-1.22		-.12				.1				-.3		06jan2014	08b75b1e-dd83-4f66-b120-e8a2a13da1cc	Main Village	OBC	25	43	1	Arm B		No	Field	No	Yes	Female	---	1	12 Jan 14	Yes	No	No	No	No	3 Times	No			1											Yes
		-1.79		-2.03		-2.59		-2.13		-1.95		20mar2014	7ef5d5ef-fc59-4a68-bbea-1d7ced37f2df	Main Village	ST	23	81	2	Arm B	5	Yes	Field	Yes	Yes	Female	---	1	21 Mar 14	Yes	No	No	No	Yes	Never				1	Yes	No	No	No	3 Times				No	1	Yes
-.93		-1.27		-1.12		-1.66		-1.66		-1.32		05jul2014	b117f648-af61-4869-8202-9093570274bb	Main Village	ST	29	37	1	Arm A	1	No	Field	Yes	Yes	Male	---	1	07 Jul 14	Yes	No	No	No	No	Twice	No			1	Yes	No	No	No	Never	No			No	1	Yes
-.24		-2.3		-2.5		-2.53		-2.76		-3		27oct2014	97c0d7cf-a1ec-48d4-b026-43cb35db8cb5	Main Village	ST	23	68	2	Arm A	1	No	Field	Yes	Yes	Male	---	1	29 Oct 14	Yes	Yes	No	No	No	Twice	No			1	Yes	No	No	No	Twice	No			No	1	Yes
-3.04		-.72		-.66		-1.21		-2.16		-1.77		31mar2014	53ada802-a09e-4a7b-b122-bfd9c2018f61	Main Village	ST	24	65	2	Arm B	1	No	Field	No	Yes	Female	---	1	02 Apr 14	Yes	Yes	No	No	No	More than 3 Times				1	Yes	No	Yes	Yes	3 Times	No			No	1	Yes
-.91				-1.45		-1.19				-1.27		06dec2013	6d0973e5-522c-4980-98dd-5e4cbc2dde05	Hamlet	ST	20	57	1	Arm B	1	No	Field	Yes	Yes	Female	---	1	10 Dec 13											Yes	No	No	No	Twice	No			No	1	Yes
				-.52		-2.59		-3.07		-3.2		01dec2013	4da6cfa0-ee2c-4bda-a093-7689aca13a28	Main Village	ST	20	5	1	Arm A		No	Field	Yes	No	Male	---	1	09 Dec 13	Yes	No	No	No	No	Never				1	Yes	No	No	No	Once				No	1	Yes
				-3.29		-3.61		-2.76		-2.49		12may2014	02fd79c5-82ad-4507-9d0f-2055dc2c61a1	Main Village	ST	19	7	1	Arm B		No	Field	No	No	Male	---	1	22 May 14											Yes	No	Yes	Yes	Once	Yes	No		No	1	Yes
-2.31		-.59		-1.11		-.87		-2.53		-1.78		30apr2014	3d11cb2c-50b4-41bd-8333-fdbf434acc15	Main Village	SC	23	2	1	Arm B	3	Yes	Field	No	Yes	Male	---	1	03 May 14	Yes	Yes	No	Yes	No	Twice				1	Yes	No	Yes	Yes	Twice				No	1	Yes
		-.8200000000000001		-2.59		-1.95		-2.36		-2.02		01sep2014	f6c76af1-95a2-4620-9df3-905c59e2aeea	Hamlet	ST	20	7	1	Arm B		No	Field	No	Yes	Female	---	1	06 Sep 14	Yes	No	Yes	No	No	Once	No			1	Yes	No	No	No	Once	No			No	1	Yes
		-.55		-.98								12nov2013	bd6b4eb7-3eb6-4c85-a472-c162441625ca	Hamlet	ST	25	108	2	Arm B	4	Yes	Field	No	No	Male	---	1	14 Nov 13	Yes	No	No	Yes	No	Never				1	Yes	No	Yes	No	Never	No			No	1	Yes
.05		-.53		1.29		-1.05		-.92		-1.19		27dec2014	d1be0df8-fe85-4057-8fab-42f00101197d	Main Village	ST	24	7	1	Arm B	3	Yes	Field	Yes	Yes	Male	---	1	29 Dec 14	Yes	No	No	No	No	Twice	No			1	Yes	No	No	No	More than 3 Times	No			No	1	Yes
-.6		-1.05		-.84		-1		-.8300000000000001		-.61		12may2014	f3c3bc9e-90f7-4281-a9c8-a874fc65fd13	Main Village	ST	30	75	2	Arm A	5	Yes	Field	No	Yes	Female	---	1	13 May 14	Yes	Yes	No	No	No	3 Times	No			1	Yes	No	No	No	3 Times	No			No	1	Yes
		-2.99		-3.23		-.75						03may2014	f480d27f-3d2b-4461-8ffc-e5c362449304	Hamlet	ST	15	110	2	Arm A	6	No	Field	Yes	Yes	Female	---	1	04 May 14	Yes	No	Yes	No	No	Never				1	Yes	Yes	Yes	Yes	Never				No	1	Yes
-1.37		.42		-.74		-1.55		-1.39		-1.82		14jan2015	1c075651-b95b-4d97-9372-676e21150da2	Main Village	SC	23	25	1	Arm B		No	Field	No	Yes	Female	---	1	21 Jan 15	Yes	No	No	No	No	Twice	No			1	Yes	No	No	No	Never	No			No	1	Yes
-.97		-2.06						-1.8		-2.09		19may2014	797d3874-1e6c-4987-938c-877e2037eb7f	Hamlet	ST	22	52	1	Arm A		No	Field	Yes	Yes	Male	---	1	23 May 14	Yes	No	No	No	No	Once				1	Yes	No	No	No	Twice	No				1	Yes
-1.8		-.76		-.8200000000000001		-1.47		-1.06		-1.33		23jun2014	8314e556-a6c7-4fbd-9969-9028da420ffe	Main Village	ST	19	81	2	Arm B	1	No	Field	No	Yes	Male	---	1	25 Jun 14	Yes	Yes	No	No	No	3 Times				1	Yes	No	No	Yes	Never	No			No	1	Yes
.38		-.73		-1.3		-1.52		-2		-2.02		09mar2014	1eb86542-15b8-46bc-97fe-26282bb6c34d	Hamlet	ST	24	18	1	Arm A	1	No	Field	Yes	Yes	Male	---	1	11 Mar 14	Yes	Yes	No	No	No	Once				1	Yes	No	No	No	Never				No	1	Yes
		.77		1.12		-.11		.49		-.38		14aug2014	b2e77052-b614-4e42-909f-d33dbd817e3d	Main Village	SC	35	67	2	Arm B	2	No	Field	No	Yes	Male	---			Yes	Yes	No	Yes	Yes	Once	No			1	Yes	No	No	No	Twice	No			No	1	Yes
		1.25		.7000000000000001		.12		-.96		-1.88		13jul2014	3d082de7-8981-4752-8af9-921a8b26385a	Hamlet	ST	28	28	1	Arm B		No	Field	Yes	Yes	Male	---	1	15 Jul 14	Yes	Yes	No	Yes	No	Never				1	Yes	No	No	No	Never	No			No	1	Yes
				-5.23	1	-.85		-.84		-1.15		07may2014	d8d64d7b-ccf9-4f22-8c2f-8fc64511c6dc	Main Village	ST	20	71	2	Arm A	1	No	Field	No	No	Female	---													Yes	No	Yes	No	3 Times				No	1	Yes
.29		.3		1.19		.73		-.17		.11		08apr2014	3487b303-cec4-4870-ba00-833dbf6f96ec	Main Village	ST	22	65	2	Arm B		No	Field	No	Yes	Female	---	1	10 Apr 14	Yes	Yes	No	No	No	Never	No			1	Yes	No	No	No	More than 3 Times	No			No	1	Yes
-1.46		-.36		.41		.1				-.2		07feb2015	f3c5b079-cc60-499e-b2b1-fb0ccf339601	Hamlet	OBC	23	65	2	Arm B	1	No	Field	No	Yes	Female	---	1	10 Feb 15	Yes	Yes	No	No	No	3 Times	No			1	Yes	No	No	No	Twice	No			No	1	Yes
-.61		-1.81		-1.9		-2.07		-1.63		-2.17		13mar2014	d7b1dd3d-5eff-4c70-8f40-3e2424c3a900	Main Village	ST	21	65	2	Arm B		No	Field	No	Yes	Female	---	1	15 Mar 14	Yes	Yes	No	No	No	Never				1	Yes	No	Yes	Yes	Never	No			No	1	Yes
-.99		-1.49		-1.42		-1.08		-1.72		-2.61		19mar2014	cb54ec4c-f385-4b01-8c83-952cddaa50aa	Main Village	ST	18	104	2	Arm A		No	Field	No	Yes	Male	---	1	21 Mar 14	Yes	Yes	Yes	Yes	No	Twice				1	Yes	No	No	No	Twice				No	1	Yes
		.21		-.93		-1.87		-2.04		-3.04		15nov2013	9899b91e-748b-470c-b63b-d240e0c72874	Hamlet	ST	19	75	2	Arm A		No	Field	No	Yes	Male	---	1	16 Nov 13	Yes	Yes	No	No	No	Twice	No			1	Yes	No	No	No	Once	No			No	1	Yes
-1.6		-1.9		-1.65		-2.12		-1.53		-1.8		31may2014	3398ac1b-b7d8-410a-b121-5788f740e37e	Main Village	OBC	18	7	1	Arm B		No	Field	Yes	Yes	Female	---	1	04 Jun 14	Yes	Yes	Yes	Yes	Yes	Twice	No			1	Yes	No	Yes	No	3 Times	No			No	1	Yes
-.28		-3.19		-3.43		-3.29		-2.75		-3.66		15dec2014	b0a052a5-9bfd-4d60-834c-2956e7aaa8a5	Main Village	ST	29	38	1	Arm A	6	Yes	Field	Yes	Yes	Male	---	1	15 Dec 14	Yes	No	No	No	No	Never	No			1	Yes	No	No	No	Never	No			No	1	Yes
-1.74				-1.33				-.36		-1.66		17apr2014	19de9613-564f-4c05-bccd-0e2014b51d8b	Hamlet	OBC	25	19	1	Arm B		No	Field	No	Yes	Female	---	1	21 Apr 14	Yes	Yes	No	No	No	Twice				1	Yes	No	Yes	Yes	Never	No			No	1
-1.1		-1.53		-2.32		-1.84		-2.71		-2.82		30dec2014	44521d0e-f087-4464-85e8-d0d428019cea	Main Village	OBC	20	120	2	Arm A	1	No	Field	No	Yes	Male	---	1	05 Jan 15	Yes	Yes	No	No	No	Never	No			1	Yes	No	No	No	Twice	No			No	1	Yes
-1.1		-.28		.78		-.5700000000000001		-.5700000000000001		-.49		09aug2014	c9e1ed22-1053-4ea9-81b8-955d79e4b970	Main Village	ST	18	45	1	Arm A	1	No	Field	No	Yes	Male	---	1	11 Aug 14	Yes	Yes	No	No	No	Never	No			1	Yes	No	No	No	3 Times	No			No	1	Yes
.15		.15				-.42		-2.03		-2.68		08mar2014	048cc03f-3d33-4ba4-a435-2d4d56724b69	Hamlet	ST	30	66	2	Arm B	6	Yes	Field	Yes	No	Male	---	1	10 Mar 14	Yes	No	No	No	No	Once	No			1											Yes
				.07		-1.15		-1.09		-2.52		22dec2013	71ff1955-a44f-47b3-adfb-aa645f24003d	Main Village	ST	26	11	1	Arm B	5	No	Field	Yes	Yes	Male	---													Yes	No	No	No	Never				No	1	Yes
		-.19		-1.01		-1.45		-2.57		-1.48		03nov2014	3561ef4c-1e9c-4d1b-9f44-b23037c6eb68	Hamlet	ST	36	110	2	Arm A	6	Yes	Field	Yes	Yes	Female	---	1	15 Nov 14	Yes	Yes	No	No	No	Never	No			1	Yes	Yes	Yes	No	Never	No			No	1	Yes
1.04		1.31		.68				-.63		.15		03oct2014	431dc3e0-686a-4bae-9121-1ca4818abe2b	Hamlet	ST	22	111	2	Arm B	1	No	Field	No	Yes	Male	---	1	06 Oct 14	Yes	Yes	No	No	No	Twice	No			1	Yes	No	Yes	No	3 Times	No			No	1
		-2.65		-3.36		-2.69		-1.72		-2.16		29oct2013	34af2ad1-cf74-42ff-be52-3ea26b8401b7	Main Village	OBC	20	112	2	Arm A		No	Field	No	Yes	Male	---			Yes	Yes	No	No	No	More than 3 Times				1	Yes	No	No	No	Once	No			No	1	Yes
		0		.22		.23		-.44		-1.53		17aug2014	42a2bdb9-8807-4982-9726-6f96916be0fc	Main Village	ST	17	72	2	Arm B		No	Field	No	Yes	Female	---	1	27 Aug 14	Yes	Yes	No	No	No	Once	No			1	Yes	No	No	No	Never	No			No	1	Yes
1.03		-1.11		-2.47		-1.32				-1.38		24jun2014	414d70e0-3226-4c70-9fb7-19d2973b6634	Hamlet	ST	30	52	1	Arm A	5	No	Field	Yes	Yes	Male	---	1	25 Jun 14	Yes	No	No	No	No	Never				1	Yes	No	No	No	Twice	No			No	1	Yes
-.75		-.18		-.08		-.7000000000000001		-.2		-1.24		31dec2013	60807b2d-06cf-4b52-b07d-eaa293726661	Hamlet	ST	18	67	2	Arm B		No	Field	No	Yes	Female	---	1	04 Jan 14	Yes	Yes	No	No	No	Twice				1	Yes	No	No	No	Once	No			No	1	Yes
-2.15		-.01				-.54		-.12		-.8300000000000001		31dec2013	672e6b14-f7f5-4eb8-9315-7fe3bf0dea40	Main Village	ST	19	67	2	Arm B		No	Field	No	Yes	Female	---	1	04 Jan 14	Yes	Yes	No	No	Yes	Twice	No			1											Yes
1.08		-1.7		-2.76		-3.41		-2.99		-3.75		16dec2013	70e40f99-ad38-4029-af26-9e6d0b950f33	Hamlet	ST	23	90	2	Arm B	1	No	Field	No	Yes	Male	---	1	18 Dec 13	Yes	Yes	Yes	No	No	Once				1	Yes	No	No	No	Never	No			No	1	Yes
.3		2.02		2.28		.98		.55		-.8100000000000001		24nov2014	a03e82d4-104f-4989-8ac9-d8e55447cbdc	Main Village	SC	20	84	2	Arm A		No	Field	No	Yes	Male	---	1	27 Nov 14	Yes	Yes	No	No	Yes	3 Times	No			1	Yes	No	No	No	3 Times	No			No	1	Yes
		-.71		-1.61								19nov2014	2d042f9c-27c8-4a3a-9f9b-9786440704bc	Main Village	OBC	28	119	2	Arm B	1	No	Field	No	Yes	Male	---	1	28 Nov 14	Yes	Yes	No	No	No	Never	No			1	Yes	Yes	No	No	Once	No			No	1	No
-2.48		-1.52		-1.62		-2.38		-2.39		-2.03		11jul2014	32c11c19-02b6-4210-a3e0-b277fafaf5f4	Main Village	ST	19	79	2	Arm A		No	Field	Yes	Yes	Female	---	1	13 Jul 14	Yes	Yes	No	No	No	Never	No			1	Yes	No	No	No	Once	No			No	1	Yes
-1.34		-1.99				-3.57		-3.81		-3.4		25may2014	a3c2b172-40f7-43ef-8740-b827f49f7ddd	Main Village	OBC	30	119	2	Arm B	2	No	Field	No	No	Male	---	1	28 May 14	Yes	No	No	No	No	Twice	No			1	Yes	No	No	No	3 Times	No				1	Yes
-.14		-.35		-1.92				.17		.85		20nov2013	686ff9e6-7480-4b77-8dd5-cb0acb772689	Main Village	ST	20	14	1	Arm B	1	No	Field	No	Yes	Female	---	1	24 Nov 13	Yes	No	Yes	No	No	Twice				1	Yes	No	Yes	No	Twice				No	1	Yes
		-1.47		-2.09		-2.08		-2.43		-3.43		21apr2014	48c39fe7-3cf7-43c3-87c9-e6c38ea3c1fa	Main Village	ST	20	85	2	Arm B	2	Yes	Field	No	No	Male	---	1	24 Apr 14	Yes	No	No	No	No	Never	No			1	Yes	No	No	No	Twice	No			No	1	Yes
				-1.78		-1.03						03may2014	d4829ff5-af77-40db-91df-667db0b6f177	Hamlet	ST	20	63	2	Arm B		No	Field	No	Yes	Male	---													Yes	No	No	No	3 Times	No			No	1	Yes
		.41		-.55		-.84				-.75		07nov2014	a610f783-77dd-4d50-9dd2-5bbc9103ad13	Main Village	SC	25	97	2	Arm B	1	No	Field	No	Yes	Female	---	1	16 Nov 14	Yes	Yes	Yes	No	No	3 Times	No			1	Yes	No	Yes	Yes	3 Times	No			No	1	Yes
		.03		-.72		-.23		-1.09		-1.14		21feb2014	d4b9e367-0258-493f-a5e7-eb26cff0457f	Main Village	OBC	19	88	2	Arm A	1	No	Field	No	Yes	Female	---	1	23 Feb 14	Yes	Yes	No	No	No	Twice				1	Yes	Yes	No	No	Once				No	1	Yes
		-2.42		-1.45		-1.11		-1.05		-1.16		05jan2014	cce7cbd6-a565-4450-b49b-c27145879321	Main Village	OBC	32	19	1	Arm B	2	No	Field	No	Yes	Male	---	1	07 Jan 14	Yes	Yes	No	No	No	Never	No			1	Yes	No	No	No	Never				No	1	Yes
-1.97		-.35		-1.34		-.79		-.01		-1.36		26mar2014	d4e1b9e3-5e15-4fa4-b72b-cb7fc0d48382	Main Village	ST	25	23	1	Arm A	2	No	Field	Yes	Yes	Female	---	1	29 Mar 14	Yes	No	No	No	Yes	Once				1	Yes	No	No	No	Once				No	1	Yes
		-2.24		-2.32		-4.38		-3.73		-3.47		26dec2013	81c19362-b761-43ff-8df0-2f24f8399888	Main Village	ST	32	27	1	Arm A	5	Yes	Field	Yes	Yes	Male	---	1	30 Dec 13	Yes	No	No	No	Yes	Twice				1	Yes	No	No	Yes	3 Times				No	1	Yes
		-1.81		-1.41		-.13		-1.46		-1.08		05jul2014	d698071e-0a2f-41f2-a982-44b09a519e27	Hamlet	ST	20	71	2	Arm A	2	Yes	Field	Yes	No	Female	---	1	15 Jul 14	Yes	Yes	No	Yes	No	Once				1	Yes	No	Yes	No	Once	No			No	1	Yes
-2.28		-2.2		-2.39		-2.62		-2.1		-1.66		17jun2014	2daedae2-231a-48f2-92c2-6907d91bd620	Main Village	ST	25	62	2	Arm B	1	No	Field	No	Yes	Male	---	1	21 Jun 14	Yes	Yes	No	No	No	3 Times	No			1	Yes	Yes	No	No	3 Times	No			No	1	Yes
-1.14		-.59		-2.57		-3.28		-2.88		-3.17		04nov2013	25492810-ba96-4a54-b4f0-201828b9b3d6	Main Village	ST	21	37	1	Arm A	3	Yes	Field	Yes	Yes	Male	---	1	07 Nov 13	Yes	No	No	No	Yes	Once				1	Yes	No	No	Yes	3 Times				No	1	Yes
.02				-.48				-2.34		.17		06sep2014	f7457ebf-f876-4c33-95a5-cbb5b34e718b	Hamlet	ST	28	15	1	Arm B	3	No	Field	No	Yes	Male	---	1	07 Sep 14	Yes	No	No	No	No	Once	No			1	Yes	No	Yes	No	Once	No			No	1	Yes
-1.33		-.36		.33		-1.78		-.53		-1.25		09nov2013	a30a851c-dd71-4833-a69f-1afef8e08310	Hamlet	OBC	29	55	1	Arm B	3	No	Field	No	No	Female	---	1	11 Nov 13	Yes	No	No	No	No	Once				1	Yes	No	No	No	3 Times	No			No	1	Yes
.46		.06		.03		-.25		-.86		-1.42		25dec2014	c6178e51-683b-47da-a04c-98e7e24de2d9	Hamlet	ST	26	113	2	Arm A	6	Yes	Field	Yes	No	Female	---	1	30 Dec 14	Yes	No	Yes	Yes	No	Twice	No			1	Yes	No	No	No	Once	No			No	1	Yes
-.9400000000000001		-.55		-1		-1.12		-1.92		-1.95		16mar2014	40342fd2-3585-4023-9cb7-934d29301cf9	Main Village	ST	20	91	2	Arm B	2	No	Field	No	No	Male	---	1	18 Mar 14	Yes	Yes	No	Yes	Yes	3 Times	No			1	Yes	Yes	No	No	3 Times	No			No	1	Yes
		-.06		-1.88		-2.12		-1.89		-2.9		30nov2013	ed1be44a-5f5e-4c9c-a436-e82857317910	Main Village	ST	30	102	2	Arm A	2	No	Field	No	Yes	Male	---	1	02 Dec 13	Yes	Yes	No	No	No	3 Times				1	Yes	No	No	No	Never				No	1	Yes
-1.8		-2.2		-3.33		-2.9		-2.77		-1.73		30jan2015	55fa44fa-19cf-4642-b2a0-023a53f9a1d4	Main Village	ST	20	103	2	Arm B	1	No	Field	Yes	No	Male	---	1	03 Feb 15	Yes	Yes	No	No	No	Once	No			1	Yes	No	Yes	No	Never	No			No	1	Yes
-1		-1.09		-3.26		-3.54		-3.33		-3.78		26nov2014	04879094-aaca-478e-8ec8-484a32036821	Main Village	ST	27	93	2	Arm B	2	No	Field	No	Yes	Male	---	1	28 Nov 14	Yes	Yes	No	No	No	Once	No			1	Yes	No	No	Yes	Never	No			No	1	Yes
-.05						-.09		-1.12		-1.53		14jun2014	ddf44ec9-61b2-418d-a9cd-77bc550a9591	Hamlet	ST	23	19	1	Arm B	1	No	Field	No	No	Female	---	1	17 Jun 14																					Yes
2		1.07		-.96		-1.57		-1.67		-1.85		16jan2014	4a443345-63a1-4718-b508-f4949e778d16	Main Village	ST	20	75	2	Arm A	1	No	Field	Yes	No	Male	---	1	18 Jan 14	Yes	Yes	No	No	No	Twice				1	Yes	Yes	No	Yes	Twice	No			No	1	Yes
		-1.36		-1.81		-3.19						17nov2013	3816ed0a-7fdd-4024-8514-221b3db7a165	Main Village	ST	23	4	1	Arm B	2	Yes	Not Improved	Yes	No	Female	---	1	21 Nov 13	Yes	No	No	No	Yes	Once	No			1	Yes	No	Yes	Yes	Once				No	1	Yes
		-2.6		-3.65						-2.92		26feb2014	6ed7254e-5a38-47b2-961b-aabdd0fe1c48	Main Village	ST	21	109	2	Arm B		No	Field	Yes	No	Male	---	1	27 Feb 14	Yes	Yes	No	No	No	Never				1	Yes	Yes	No	No	Never				No	1	Yes
-.04		-1.14		-1.2		-1.51		-1.13		-1.44		01nov2013	7f59b437-1387-4081-8efe-45b2561b0a5c	Hamlet	ST	18	43	1	Arm B	1	No	Field	No	Yes	Female	---	1	03 Nov 13	Yes	No	Yes	No	No	Once	No			1	Yes	No	No	No	More than 3 Times				No	1	Yes
		-.63		-3.76		.58		-.17		-.8200000000000001		26dec2013	a27825db-1218-4115-af71-276605d34ca0	Main Village	ST	19	96	2	Arm A		No	Field	No	Yes	Female	---	1	29 Dec 13	Yes	Yes	No	No	No	Twice	No			1	Yes	No	No	No	3 Times	No			No	1	Yes
		-1.37		-3.96				-1.9		-1.07		31mar2014	d64f5a53-8741-4fa2-b891-e35aab6464f0	Main Village	ST	38	24	1	Arm B	2	No	Field	Yes	Yes	Female	---	1	11 Apr 14	Yes	No	No	No	Yes	Never				1	Yes	No	No	Yes	Twice				No	1
-.58		.18		-.33		-.52		-.03		-.89		25nov2013	478077e5-eed8-4d29-a091-821e579a50fe	Main Village	ST	19	86	2	Arm B	1	No	Field	No	Yes	Female	---	1	27 Nov 13	Yes	Yes	No	No	Yes	Twice	No			1	Yes	No	No	Yes	3 Times	No			No	1	Yes
		-1.04		-1.11		-1.22		-.98		-2.96		28nov2014	9763ca49-825f-4101-a155-3eb0d1ed911d	Main Village	ST	21	69	2	Arm A	1	No	Field	Yes	No	Female	---	1	11 Dec 14	Yes	Yes	No	No	No	Twice	No			1	Yes	No	No	No	Twice	No			No	1	Yes
-1.33		.2						-2.11		-2.5		27nov2013	d6802e3d-564c-4262-a452-93ebc944a2fb	Main Village	ST	18	47	1	Arm A		No	Field	No	Yes	Female	---	1	03 Dec 13	Yes	Yes	No	Yes	Yes	Never	No			1
				-1.11		-.9500000000000001				.29		22mar2014	ff7c5853-2bb5-4db4-b5e7-ed23113dec90	Main Village	OBC	24	120	2	Arm A	1	No	Field	No	Yes	Female	---	1	31 Mar 14	Yes	Yes	No	No	No	Once	No			1	Yes	No	No	No	Twice	No			No	1	Yes
-1		-2.92		-1.9		-3		-2.77		-2.26		28aug2014	9074311b-497b-4dca-80ff-5a41d8c98ed8	Hamlet	ST	37	17	1	Arm A	7	No	Improved	Yes	Yes	Female	---	1	30 Aug 14	Yes	Yes	No	No	No	Never	No			1	Yes	No	Yes	Yes	Never	No			No	1	Yes
		7	1			.29				.27		29dec2014	23817ec6-eb67-4f5c-b4e5-e5ae1ad83836	Hamlet	ST	23	116	2	Arm A	1	No	Field	No	No	Female	---	1	30 Dec 14	Yes	Yes	No	No	No	3 Times	No			1	Yes	No	Yes	No	3 Times	No				1	Yes
		.63				-.9		-1.89		-1.53		22oct2014	72d6ca0e-646d-4580-91ba-e9e512af7f51	Hamlet	ST	23	48	1	Arm B		No	Field	Yes	No	Male	---	1	30 Oct 14	Yes	No	No	No	No	Twice	No			1											Yes
-2.31		-1.5		-2.01		-1.97		-1.84		-1.19		12aug2014	7baeb2f0-8933-4097-ba4c-f869a2d2382e	Hamlet	ST	30	111	2	Arm B	5	Yes	Field	Yes	No	Female	---	1	13 Aug 14	Yes	Yes	Yes	Yes	No	3 Times	No			1	Yes	Yes	No	No	Twice	No			No	1	Yes
								.67		-.09		25may2014	9e9e9371-f24b-4713-a531-2ae283d8250b	Hamlet	SC	21	75	2	Arm A	1	No	Field	No	Yes	Female	---	1	02 Jun 14
-.8200000000000001		1.94				.14		-.36		-.39		26oct2014	fa7f4f6b-b435-434e-8acb-ca2464b87ea7	Hamlet	ST	20	36	1	Arm A	1	No	Field	No	No	Male	---	1	30 Oct 14	Yes	No	No	No	No	3 Times	No			1	Yes	Yes	No	Yes	Once	No				1	Yes
-.92		.65		-.44		.62				-1.38		30nov2013	581b8660-59aa-4860-8cd3-0d7155d7a544	Hamlet	ST	22	49	1	Arm B	2	Yes	Field	Yes	Yes	Male	---	1	03 Dec 13	Yes	No	No	No	No	3 Times	No			1	Yes	No	No	No	3 Times				No	1	Yes
.27		-.48		-.59		-.17		-1.11		-.45		20nov2013	5ab3f113-b4ee-44fb-81ab-4623bbb639ef	Hamlet	ST	19	90	2	Arm B	1	No	Field	No	Yes	Female	---	1	22 Nov 13	Yes	Yes	No	No	Yes	Once				1	Yes	No	No	No	Once				No	1	Yes
		.86		-.8		-1.05		-.51				30dec2013	6ef0bc82-f54f-4418-a33d-e7c37dd84466	Hamlet	ST	25	120	2	Arm A	2	Yes	Field	No	Yes	Male	---	1	09 Jan 14	Yes	No	No	No	No	Once	No			1	Yes	No	No	No	Once	No			No	1	Yes
-1.5		-.64		-2.4		-1.58		-1.35		-1.52		30mar2014	aa5e1512-f8e8-4bdd-9e19-59c3ea10f558	Hamlet	OBC	24	57	1	Arm B	4	Yes	Field	No	Yes	Male	---	1	05 Apr 14	Yes	Yes	No	No	No	Once	No			1	Yes	Yes	Yes	Yes	Twice				No	1	Yes
		-.1		-1.65		-2.1		-2.71		-1.81		15oct2013	69a1dce7-dd62-4b4d-bf02-a03b432a3116	Main Village	ST	31	42	1	Arm A	2	No	Field	Yes	Yes	Female	---	1	21 Oct 13	Yes	No	No	No	No	Never				1	Yes	No	No	Yes	Once				Yes	1	Yes
-.64		-.14		-1.18		-1.45		-2.57		-2.42		26dec2013	1b29bb3c-2a54-4765-bc02-0b0020c362d1	Main Village	OBC	23	84	2	Arm A		No	Field	No	Yes	Male	---	1	29 Dec 13	Yes	Yes	No	No	No	More than 3 Times	No			1	Yes	No	No	No	3 Times	No			No	1	Yes
				-1.06				-2.38		-.87		28oct2013	3a0e47a2-f568-47fe-a169-11aa64d2d296	Main Village	ST	21	1	1	Arm A		No	Not Improved	Yes	Yes	Female	---	1	30 Oct 13	Yes	No	No	No	No	Twice				1	Yes	No	No	Yes	3 Times	No			No	1
-1.37		-1.73		-2.16		-1.44		-1.23		-1.2		09nov2014	2cb83608-278c-4813-b074-5318cd5f0b92	Main Village	ST	22	3	1	Arm A	2	Yes	Field	Yes	Yes	Female	---	1	12 Nov 14	Yes	No	No	No	Yes	Once	No			1	Yes	No	No	Yes	Once	No			No	1	Yes
		-1.1		-1.64		-2.3		-1.32		-2.77		07dec2014	563518ae-2d26-4e6e-ba0d-c32758236c26	Hamlet	ST	23	72	2	Arm B	1	No	Field	No	No	Male	---	1	15 Dec 14	Yes	Yes	No	No	No	Once	No			1	Yes	No	No	No	Never	No			No	1	Yes
		1.75		.01		-3.23		-3.76		-2.72		28sep2014	41ff1611-6e52-492f-bd25-d54f6a62cde3	Hamlet	ST	23	16	1	Arm A	1	Yes	Field	No	No	Female	---			Yes	No	No	No	No	Once	No			1	Yes	No	No	No	Never	No			No	1	Yes
.06		-2.97		-2.8		-2.91		-3.34		-4.57		07apr2014	f1fba188-1cff-46ee-871d-9101e26920a7	Main Village	ST	20	79	2	Arm A		No	Field	No	Yes	Male	---	1	11 Apr 14	Yes	Yes	No	No	No	Once				1	Yes	No	No	No	3 Times				No	1	Yes
-.55				-1.14		-.65		-.64		-1.17		20oct2013	d87e6c3e-7a15-43a3-89a9-5a4264d4cb2e	Main Village	ST	21	65	2	Arm B		No	Field	No	Yes	Female	---	1	23 Oct 13	Yes	Yes	No	No	No	Never	No			1	Yes	No	No	Yes	Never	No			No	1	Yes
-2.39		-3.36		-1.44		-.9400000000000001		-1.68		-2.06		06jul2014	1eefb8d6-f513-4ce4-bd78-16ba3637a5e4	Hamlet	ST	28	19	1	Arm B	1	No	Field	Yes	Yes	Male	---	1	09 Jul 14	Yes	Yes	No	No	No	Never				1	Yes	No	No	No	Twice	No			No	1	Yes
-.86		.11		-1.02		-.49		-.9500000000000001		-.89		26sep2014	7bc462d5-753a-4838-94d9-e97aa8b52ce5	Hamlet	ST	19	55	1	Arm B		No	Field	No	No	Female	---	1	28 Sep 14	Yes	Yes	No	No	No	3 Times	No			1	Yes	No	No	No	3 Times	No			No	1	Yes
		-1.31		-2.59		-2.68		-2.89		-2.19		05nov2013	fe29d940-40b8-4f50-b39e-e55d0f0fcc0a	Main Village	SC	30	37	1	Arm A	2	No	Field	Yes	Yes	Female	---	1	07 Nov 13	Yes	No	No	No	No	Twice	No			1	Yes	No	No	No	Never				No	1	Yes
		-1.1								-1.46		07jun2014	a5c34cbb-7646-40ef-a85f-8a5195a3bc34	Main Village	ST	21	46	1	Arm B		No	Field	Yes	Yes	Female	---			Yes	Yes	No	No	Yes	Never				1
		.78		-.27		-.79		-1.57		-1.97		19aug2014	f5b2c129-5cc7-4160-a167-e8491d082aea	Main Village	ST	27	67	2	Arm B	4	No	Field	Yes	No	Female	---	1	23 Aug 14	Yes	No	No	No	No	Twice				1	Yes	No	No	No	Never	No			No	1	Yes
		.4		-1.94		-2.8		-2.28		-1.83		10jan2014	d89d6863-e4dc-4e23-a7b8-840ea1034005	Main Village	ST	21	109	2	Arm B		No	Field	No	No	Female	---	1	16 Jan 14	Yes	Yes	No	Yes	No	Twice				1	Yes	Yes	Yes	No	Twice	No			No	1	Yes
-1.38		1.09		.5		.27		-.25		-.9400000000000001		07mar2014	7d70898e-04b7-453d-9483-9baafa14d9e2	Main Village	ST	22	79	2	Arm A	1	No	Field	No	Yes	Male	---	1	10 Mar 14	Yes	No	No	No	No	Twice				1	Yes	No	No	No	3 Times				No	1	Yes
-.64		.6900000000000001		-.5		-1.03		-.72		-1.33		31aug2014	f57bb3bc-9f96-4742-b6b8-55a15b9d4eed	Hamlet	OBC	25	112	2	Arm A	1	No	Field	No	Yes	Male	---	1	02 Sep 14	Yes	Yes	No	No	No	Never	No			1	Yes	No	No	No	Never	No			No	1	Yes
-1.19		-.49		.45		.09		-1.57		-.58		06apr2014	d7d75df9-e6d5-4c64-97c0-1644b40508b5	Hamlet	ST	26	116	2	Arm A	4	No	Field	No	No	Female	---	1	08 Apr 14	Yes	No	No	No	No	Once				1	Yes	Yes	Yes	No	Never				No	1	Yes
		-.7000000000000001		-.8200000000000001		-1.28		-1.82		-2.03		14mar2014	798695c6-ff82-4634-a589-f451eb3802ca	Hamlet	ST	20	30	1	Arm A	1	No	Field	Yes	Yes	Male	---	1	27 Mar 14	Yes	No	No	No	No	Never				1	Yes	No	Yes	No	Never				No	1	Yes
		-.59		-1.22		-4.22				-3.53		15aug2014	a1606e24-8823-4bc3-8e4e-ecf1beb42795	Hamlet	ST	22	51	1	Arm A		No	Field	Yes	Yes	Female	---	1	20 Aug 14	Yes	No	No	No	No	Twice	No			1	Yes	No	No	No	Twice	No			No	1	Yes
		-.09		-.06		-.79		-1.32		-1.14		23oct2014	eaaf7b52-91e5-4512-ae08-745780cee0da	Main Village	ST	28	87	2	Arm A	2	Yes	Field	No	Yes	Female	---	1	24 Oct 14	Yes	Yes	No	No	No	3 Times	No			1	Yes	No	Yes	No	Twice	No			No	1	Yes
		-.7000000000000001		-.5		-.8200000000000001				-2.23		06jan2014	dd3f018c-6c58-416f-90ad-6712053e31c2	Main Village	ST	27	34	1	Arm A	2	No	Field	Yes	Yes	Female	---	1	09 Jan 14	Yes	Yes	No	No	No	3 Times				1	Yes	No	No	No	3 Times	No			No	1	Yes
										-.7000000000000001		06aug2014	15a097d5-5c97-4b34-88d4-883cc1be0cdf	Hamlet	ST	23	20	1	Arm A		No	Field	No	Yes	Female	---
-3.1		-1.53		-2.22		-1.98		-2.59		-3.29		02dec2014	6855bb8e-49d2-4e61-bccb-0740973165e5	Main Village	OBC	22	95	2	Arm A	2	No	Field	No	Yes	Male	---	1	09 Dec 14	Yes	Yes	No	No	No	Once	No			1	Yes	Yes	No	No	3 Times	No			No	1	Yes
-3.19		.7000000000000001		.17		-1.53		-2.87		-3.13		01oct2014	d919d853-c0be-4a05-8a28-307f581dbf8a	Main Village	ST	19	34	1	Arm A		No	Field	No	Yes	Male	---	1	03 Oct 14	Yes	No	Yes	No	No	3 Times	No			1	Yes	No	No	Yes	Never	No			No	1	Yes
		1.33		.44		.53		1.04		.23		26dec2014	949b1a2a-6eec-4a09-bff7-9c6c56e34b24	Main Village	ST	18	10	1	Arm A	1	No	Field	No	No	Female	---			Yes	No	No	No	Yes	Never	No			1	Yes	No	No	Yes	Once	No			No	1	Yes
-1.53		-.18				-1.07		-1.74		-2.21		07oct2014	93937258-1784-4508-ae55-6cb0db6c0f0e	Hamlet	ST	23	56	1	Arm A		No	Field	No	Yes	Female	---	1	09 Oct 14	Yes	No	No	No	No	Twice	No			1	Yes	No	Yes	Yes	Twice	No				1	Yes
		.72		-.96		.12		-.76		-1.35		29oct2014	6063bd52-90f9-46df-81be-dbf80b486e52	Main Village	ST	25	91	2	Arm B	1	No	Field	No	No	Male	---	1	30 Oct 14	Yes	Yes	No	No	No	3 Times	No			1	Yes	No	Yes	Yes	Twice	No			No	1	Yes
.14										-1.84		26mar2014	718b696e-9f25-48af-aa2d-a48a3acccd5c	Main Village	ST	22	107	2	Arm A		No	Field	No	Yes	Female	---	1	31 Mar 14	Yes	Yes	No	No	No	Twice				1	Yes	Yes	Yes	No	Never					1	Yes
		-1.28		-.88		-2.17		-1.82		-1.57		31oct2013	d98304ec-e988-4693-81b4-0d10c213b9e8	Main Village	ST	26	75	2	Arm A	3	No	Field	Yes	Yes	Female	---	1	09 Nov 13	Yes	Yes	Yes	No	Yes	Twice	No			1	Yes	No	No	Yes	Once				No	1	Yes
-1.11		.8300000000000001		.9400000000000001		1.02		.71		-.89		03feb2015	042a5829-1ad8-4f47-b96c-5ef27099b15b	Hamlet	ST	20	2	1	Arm B	1	Yes	Field	No	Yes	Male	---	1	06 Feb 15	Yes	Yes	No	No	No	Never	No			1	Yes	Yes	No	No	Never	No			No	1	Yes
		-.58		-1.25		-2.86		-2.94				26dec2013	37be60ae-4b42-4b4b-87f3-5894d247abe2	Main Village	ST	23	85	2	Arm B	1	No	Field	No	No	Male	---	1	29 Dec 13	Yes	Yes	No	No	Yes	Twice				1	Yes	Yes	No	No	Once	No			No	1	Yes
				-.9500000000000001		-2.76		-2.53		-1.56		09aug2014	edc78f03-e911-4ff3-86da-268d607adcc7	Main Village	ST	19	48	1	Arm B		No	Field	Yes	Yes	Male	---	1	19 Aug 14											Yes	Yes	No	No	Twice	No			No	1	Yes
		-1.53		-2.07		-2.59		-2.21		-2.7		13nov2014	49147009-bdd4-48a0-a529-a78e6568b7c1	Hamlet	ST	20	48	1	Arm B		No	Field	Yes	Yes	Male	---			Yes	No	No	No	Yes	Once	No			1	Yes	No	No	Yes	Never	No			No	1	Yes
		-2.45		-1.11		-1.4		-2.02		-3.06		09dec2013	ee966557-3d1d-4bd0-89fb-dc3134b89a51	Hamlet	ST	20	7	1	Arm B		No	Field	Yes	No	Male	---	1	14 Dec 13	Yes	No	No	Yes	Yes	Twice	No			1	Yes	No	No	Yes	3 Times	No			No	1	Yes
-.6		-.03		.45		-.35		-1.51		-1.75		04mar2014	a7384c1c-8534-459a-80d6-c877cb0bd494	Main Village	ST	27	30	1	Arm A	2	No	Field	Yes	Yes	Male	---	1	07 Mar 14	Yes	No	No	No	No	Once				1	Yes	No	No	No	Never				No	1	Yes
-.44		-2.34		-3.06		-2.66		-2.37		-3.82		26nov2014	da6ed064-f17d-48d8-8f64-779f5e8a28c0	Hamlet	OBC	24	75	2	Arm A	1	No	Field	No	Yes	Male	---	1	28 Nov 14	Yes	Yes	No	No	No	Twice	No			1	Yes	Yes	Yes	No	Twice	No			No	1	Yes
-.99		-1.12		-2.4		-2.6		-2.83		-2.37		17may2014	52b87831-cd8b-4be3-88b1-a393cc5e5e49	Main Village	OBC	21	19	1	Arm B		No	Field	No	Yes	Female	---	1	21 May 14	Yes	Yes	No	No	No	Once	No			1	Yes	No	No	No	Twice	No			No	1	Yes
		-2.64		-1.33						-1.31		10oct2014	de3d7d57-f08b-4994-870f-101280f0a70b	Main Village	ST	19	20	1	Arm A		No	Field	Yes	No	Female	---			Yes	Yes	No	No	No	Once	No			1	Yes	No	No	No	Never	No			No	1
-.53				-.5600000000000001						-2.02		17mar2014	5319707d-0525-402d-8c9d-7726124941b1	Hamlet	ST	16	114	2	Arm B		No	Field	No	Yes	Female	---	1	20 Mar 14											Yes	No	No	Yes	Twice	No			No	1
		.55		-1.22				-.79		-.96		01dec2014	70e206c7-81be-4a60-bd16-9623f5bc34bb	Main Village	ST	21	69	2	Arm A	1	No	Field	No	No	Male	---	1	03 Dec 14	Yes	Yes	No	No	No	Twice	No			1	Yes	No	No	No	Once	No			No	1
-.38		-.52		-1.04		-1.17		-1.42		-.93		29nov2013	150cf3af-59c5-47c8-b776-ae0fb13efd09	Main Village	OBC	29	119	2	Arm B	5	No	Field	No	No	Male	---	1	05 Dec 13	Yes	Yes	No	No	No	Twice				1	Yes	No	Yes	Yes	3 Times	No			No	1	Yes
-2.08		-2.14		-2.48		-3.84		-3.21		-3.37		05dec2014	c71e7429-6348-4f64-b98b-434f8b0612af	Main Village	ST	30	55	1	Arm B	3	Yes	Field	Yes	Yes	Female	---	1	07 Dec 14	Yes	Yes	No	No	No	Twice	No			1	Yes	No	No	No	Once	No			No	1	Yes
-2.11		-1.89								-2.54		09may2014	9e2b9111-0268-4f1f-bea6-12cf9c420fc6	Hamlet	ST	37	109	2	Arm B	7	Yes	Field	Yes	Yes	Female	---	1	11 May 14	Yes	Yes	Yes	No	No	Never				1	Yes	No	No	No	Never					1	Yes
-1.04		-.84		-.92		-1.33		-2.79		-1.99		04dec2014	4c8be452-8803-4d9c-8d2c-b7050a67dd39	Main Village	ST	30	80	2	Arm B	5	No	Field	No	No	Male	---	1	06 Dec 14	Yes	No	No	No	Yes	Twice	No			1	Yes	Yes	Yes	Yes	3 Times	No			No	1	Yes
-.53		-.48		-.93		-.96		-1.29		-1.7		25mar2014	fde52e16-0ed7-43b7-af81-6de3b42f3807	Main Village	OBC	34	95	2	Arm A	3	No	Field	No	No	Male	---	1	27 Mar 14	Yes	Yes	No	No	No	Twice	No			1	Yes	No	No	No	Never	No			No	1	Yes
-.43		-.47		-.9400000000000001		-.77		-.12		-1.07		27nov2014	eb48c1ec-e1e5-46de-b691-7fe3bb8117b4	Main Village	ST	20	86	2	Arm B		No	Field	No	Yes	Female	---	1	29 Nov 14	Yes	Yes	No	No	No	Twice	No			1	Yes	No	No	No	3 Times	No			No	1	Yes
.07		.23		-.21		-.52		-.3		-.09		27jun2014	27560a34-0e7c-4aaa-9ff5-6e8125573bfc	Main Village	ST	27	64	2	Arm B	2	No	Field	No	Yes	Female	---	1	29 Jun 14	Yes	No	No	No	No	Never	No			1	Yes	Yes	No	No	3 Times	No			No	1	Yes
		-1.63		-1.59		-.92		-1.09		-2.06		11apr2014	7991b917-4dbd-40ba-972e-c1e895ef5975	Main Village	SC	20	90	2	Arm B		No	Field	No	Yes	Female	---	1	19 Apr 14	Yes	Yes	No	No	No	Never	No			1	Yes	No	No	Yes	Never	No			No	1	Yes
-1.98				-.4		-1.01		-1.39		-1.79		23sep2014	db95a19f-b394-4315-8f3c-fb9f70c4b9cc	Main Village	ST	22	101	2	Arm A		No	Field	No	No	Female	---	1	27 Sep 14											Yes	No	No	No	Twice	No			No	1	Yes
		.19		-.39		-.93		-1.08		-2.12		30nov2014	9977ee6b-60b8-4c85-a8fa-bb441f0ba8ac	Hamlet	ST	23	45	1	Arm A	3	No	Field	Yes	No	Female	---			Yes	No	Yes	No	No	Once	No			1	Yes	Yes	Yes	Yes	Never	No			No	1	Yes
		-.85		-1.23		-1.33		-2.52		-1.54		09jan2014	33348734-ed7b-4529-a45b-2d4e6abdeafa	Hamlet	ST	30	7	1	Arm B	4	No	Field	Yes	Yes	Female	---	1	13 Jan 14	Yes	No	No	No	No	3 Times	No			1	Yes	No	No	No	Twice	No			No	1	Yes
-.76										-.74		02may2014	eb1d0cf7-68fe-46c5-88a0-f0d262756db9	Hamlet	ST	18	45	1	Arm A		No	Field	Yes	Yes	Male	---	1	05 May 14
-3.38		-1.61		-2		-1.61		-1.33		-.87		28feb2014	87e78d83-f98a-4d5f-9fdc-8070e6291b7e	Hamlet	ST	18	111	2	Arm B		No	Field	No	Yes	Female	---	1	04 Mar 14	Yes	Yes	No	No	No	3 Times	No			1	Yes	No	Yes	Yes	Never	No			No	1	Yes
-1.39		-1.85		-2.9		-2.62				-.96		01jun2014	c9d263be-fb9b-44d6-b00e-ce9ac3766df8	Hamlet	ST	30	8	1	Arm B	2	Yes	Field	No	Yes	Female	---	1	04 Jun 14	Yes	Yes	Yes	No	Yes	Twice				1	Yes	No	No	No	Twice	No			No	1	Yes
		1.24						-.99		-1.13		08jul2014	dbc921ee-a8a8-4bd9-b5af-3e6f66e5260b	Hamlet	ST	20	12	1	Arm A	1	No	Field	Yes	Yes	Male	---	1	17 Jul 14	Yes	Yes	No	No	Yes	Never				1
-2.97		-1.1		-.85		-1.31		-2.97		-.96		05jan2014	000c876c-65e8-4616-a671-0c54175b9031	Main Village	ST	20	53	1	Arm B		No	Field	No	Yes	Female	---	1	09 Jan 14	Yes	Yes	No	No	No	3 Times	No			1	Yes	No	No	No	Twice	No			No	1	Yes
-2.88		-1.41		-2.57		-2.34		-2.17				15sep2014	c1a02262-7934-4739-8bd4-98cf8ab51f8e	Hamlet	ST	35	110	2	Arm A	6	Yes	Field	Yes	Yes	Female	---	1	17 Sep 14	Yes	Yes	No	No	No	Never	No			1	Yes	Yes	No	No	Never	No			No	1	Yes
		-1.53		-1.05		-1.37		-1.68		-1.78		17nov2014	3ff99ae3-60c3-4d83-8fe3-6d29f11d3775	Hamlet	ST	22	25	1	Arm B		No	Field	No	Yes	Male	---			Yes	No	No	No	No	Once	No			1	Yes	No	No	No	3 Times	No			No	1	Yes
		-4.61		-4.66						-4.04		07nov2013	dc700c83-2cc1-470f-b164-58f6bf942bef	Hamlet	ST	30	39	1	Arm B	6	Yes	Field	Yes	No	Male	---	1	09 Nov 13	Yes	No	No	No	Yes	Never	No			1	Yes	No	No	No	3 Times				No	1	Yes
		-2.2		-1.64				-2.02		-1.92		14feb2014	bac9231b-b536-41d7-9a20-9b6a1c762d02	Main Village	ST	22	57	1	Arm B		No	Field	No	No	Female	---	1	22 Feb 14	Yes	Yes	No	No	No	Twice	No			1	Yes	No	No	No	Once	No			No	1
-2.32		-1.99		-.25		-2.08		-2.22		-1.72		05apr2014	dc7fa090-ef11-458c-9e38-3780741d66fe	Main Village	ST	20	37	1	Arm A		No	Field	No	No	Male	---	1	09 Apr 14	Yes	No	No	No	No	Once	No			1	Yes	No	No	Yes	Twice	No			No	1	Yes
-1.18		-2.29		-1.89		-2.29		-2.46		-2.36		10jul2014	ec5e4245-5dd4-48af-ad40-fe82e89c77f7	Main Village	ST	35	35	1	Arm B	5	Yes	Field	Yes	No	Female	---	1	12 Jul 14	Yes	No	Yes	No	No	Twice				1	Yes	Yes	No	Yes	Twice	No			No	1	Yes
-1.49						-2.21		-2.78		-2.49		10jul2014	17477f71-c5cc-4ca9-b6c0-9e731a065e90	Main Village	ST	20	104	2	Arm A		No	Field	No	Yes	Male	---	1	13 Jul 14											Yes	Yes	No	No	Twice	No				1	Yes
-1.07		-2.17		-2.12		-1.44		-1.56		-1.98		19mar2014	01838309-60d2-4a1f-9ac1-73532ae5daec	Main Village	SC	25	90	2	Arm B	2	No	Field	No	Yes	Female	---	1	21 Mar 14	Yes	No	No	No	No	Never	No			1	Yes	No	Yes	Yes	Never	No			No	1	Yes
		-1.09		.1		-.31		-1.09		-1.08		07jun2014	dd203b90-41ff-4d28-be92-6846c61f0613	Main Village	ST	19	79	2	Arm A		No	Field	No	Yes	Female	---			Yes	No	No	Yes	Yes	Twice				1	Yes	No	No	No	Once	No			No	1	Yes
		1.61		-.17		.3		-1.27		-.87		14mar2014	972546b4-34b4-4d35-9995-8e59fbdbd449	Main Village	ST	22	105	2	Arm B	1	No	Field	No	Yes	Male	---	1	23 Mar 14	Yes	Yes	No	No	No	Once				1	Yes	No	Yes	Yes	Once	No			No	1	Yes
-2.43		-1.21		-2.84		-2.78		-2.67		-2.61		29nov2014	5fdf23ba-dc19-4d30-a25d-66c5cc4c6fa0	Main Village	ST	24	97	2	Arm B	2	No	Field	No	Yes	Male	---	1	02 Dec 14	Yes	Yes	No	No	No	Twice	No			1	Yes	No	No	No	Never	No			No	1	Yes
		-1.47		-1.34		-1.97		-1.81		-2.24		09dec2013	6595a6dc-e562-4437-ae58-8ece12b43b4a	Hamlet	ST	25	35	1	Arm B		No	Field	Yes	No	Female	---	1	10 Dec 13	Yes	No	No	No	No	3 Times				1	Yes	No	No	Yes	3 Times	No			No	1	Yes
-1.01		-.5600000000000001		-1.27		-1.87		-3.36		-1.97		07oct2013	602d072b-35de-44cd-83c5-b3e965971770	Main Village	ST	20	37	1	Arm A	1	No	Field	Yes	Yes	Female	---	1	08 Oct 13	Yes	Yes	No	No	Yes	Once				1	Yes	No	No	Yes	3 Times				No	1	Yes
.43		-.1		-1.6		-1.89		-2.67		-1.35		22apr2014	c82536e5-fd64-442e-9c69-c755255ec145	Main Village	ST	30	2	1	Arm B	6	Yes	Field	Yes	Yes	Male	---	1	24 Apr 14	Yes	No	Yes	Yes	Yes	Once	No			1	Yes	No	No	No	Once				No	1	Yes
-1.36		-2.73		-2.11		-2.08		-2.18		-2.34		23apr2014	10e8d2f7-6049-41aa-83f6-b7ee58e56722	Hamlet	ST	26	8	1	Arm B	3	Yes	Field	Yes	Yes	Male	---	1	25 Apr 14	Yes	No	No	Yes	Yes	3 Times				1	Yes	No	Yes	No	Twice	No			No	1	Yes
		-3.1						-2.6		-1.81		27may2014	5a5db999-28ba-4ba5-876e-aeae59a2fab1	Hamlet	ST	35	35	1	Arm B	6	Yes	Field	Yes	Yes	Male	---	1	06 Jun 14	Yes	Yes	No	No	No	Never	Yes	Yes	No	1	Yes	Yes	Yes	Yes	Once	No			No	1
.19				-.12				-1.62		-.66		17jul2014	d44e692c-9f12-4adc-a803-40eebd5da40c	Main Village	ST	23	45	1	Arm A	1	No	Field	No	Yes	Male	---	1	19 Jul 14											Yes	No	No	Yes	3 Times	No			No	1
-1.54		-3.79		-4.04		-3.86		-3.52		-3.57		16dec2013	c9e728d6-fa22-433c-970b-d595bc630a1f	Main Village	SC	28	25	1	Arm B	2	No	Field	No	Yes	Male	---	1	23 Dec 13	Yes	Yes	No	No	Yes	Never				1	Yes	Yes	No	Yes	3 Times				No	1	Yes
-1.2		-.85		-1.65		-2.17		-1.43		-1.96		02jan2014	468dbf0f-c8f5-4bcb-a924-fc0cf1aa07c4	Main Village	ST	21	101	2	Arm A		No	Field	No	No	Female	---	1	05 Jan 14	Yes	Yes	No	No	No	3 Times	No			1	Yes	Yes	No	No	3 Times	No			No	1	Yes
1.54		-6.4	1	-3.69				-3.39		-2.74		05jul2014	e150c2ab-fce7-456d-9935-7f02d87e79c6	Hamlet	ST	32	107	2	Arm A	4	Yes	Field	No	Yes	Male	---	1	10 Jul 14	Yes	Yes	No	Yes	No	Never				1	Yes	No	No	No	Never	No			No	1	Yes
1.32		-.39		.58		-4.16		-1.47		-1.4		21mar2014	56541f0b-3c0e-473a-ad20-28a47f810ab2	Hamlet	SC	23	70	2	Arm A		No	Field	No	No	Male	---	1	27 Mar 14	Yes	Yes	No	No	Yes	Twice				1	Yes	No	No	No	Never				No	1	Yes
.46		1.23		-.09		-.63		0		-.12		14oct2013	ddbaa890-0941-42e7-af91-3412aea2f201	Main Village	OBC	21	91	2	Arm B		No	Field	No	Yes	Female	---	1	16 Oct 13	Yes	Yes	No	No	Yes	Twice				1	Yes	Yes	No	Yes	More than 3 Times				No	1	Yes
		-.86		-.45		-.99		-.99		-2.64		28feb2014	84f1fc09-12c1-4439-9eb2-66ed47823516	Main Village	ST	18	35	1	Arm B		No	Field	Yes	Yes	Male	---	1	11 Mar 14	Yes	Yes	No	No	Yes	Once	No			1	Yes	Yes	Yes	No	Twice	No			No	1	Yes
		-1.75				-.7000000000000001		-1.73		-1.51		15oct2013	fdde75f0-4186-4f00-8176-75ad63196fac	Main Village	OBC	21	25	1	Arm B		No	Field	No	Yes	Female	---	1	24 Oct 13	Yes	No	No	No	Yes	Once				1											Yes
		-2.29		-2.5		-2.04		-1.99		-2.74		13feb2014	d818d432-2aa2-4472-81ae-1c917b6ebd90	Hamlet	ST	20	24	1	Arm B		No	Field	Yes	Yes	Male	---			Yes	No	No	Yes	Yes	Twice				1	Yes	No	No	Yes	Twice				No	1	Yes
		-3.32		-3.47		-3.58		-3.87		-4.44		30dec2014	f19aaf56-d554-4780-8bf3-20c17f6a5423	Hamlet	ST	26	29	1	Arm B	4	Yes	Field	Yes	Yes	Male	---			Yes	Yes	No	No	No	Once	No			1	Yes	No	No	No	Never	No			No	1	Yes
				-.29		-1.83		-1.59		-2.32		04oct2014	b364b955-06a9-437b-9ca5-c50fcd3d80b5	Hamlet	ST	21	85	2	Arm B	1	Yes	Field	No	No	Female	---	1	06 Oct 14	Yes	Yes	No	No	Yes	Once	No			1	Yes	No	No	No	Twice	No			No	1	Yes
		-.51		-.99		-2.51		-1.63		-2.3		09sep2014	43448c7f-176c-40a2-b574-0aef6e26f2ee	Main Village	SC	24	90	2	Arm B	1	No	Field	No	Yes	Male	---			Yes	Yes	No	No	No	Once	No			1	Yes	No	No	No	Once	No			No	1	Yes
-1.56		.88		.12		-.76		-1.22		-1.09		21dec2014	d3713d46-bc36-454a-a502-4ce9bd9ed40d	Main Village	OBC	28	53	1	Arm B	2	No	Field	No	No	Male	---	1	23 Dec 14	Yes	No	No	No	No	3 Times	No			1	Yes	No	No	No	Once	No			No	1	Yes
		1		-1.24		-2.13				-1.74		01dec2013	3df2a614-e0ac-45d3-8e57-21beaf7ad326	Main Village	SC	21	25	1	Arm B		No	Field	No	Yes	Male	---	1	05 Dec 13	Yes	Yes	No	No	No	Twice	No			1	Yes	No	Yes	Yes	Once				No	1	Yes
-1.68		-2.96		-1.63		-2.84		-2.12		-1.69		28aug2014	7dfd4eac-861a-4cfb-b337-76c7c71ebfd2	Main Village	ST	18	96	2	Arm A		No	Field	No	Yes	Female	---	1	01 Sep 14	Yes	Yes	No	No	No	Twice	No			1	Yes	No	No	No	Twice	No			No	1	Yes
-.5600000000000001		-1.75		-1.05		-.84		-1.52		-.09		07may2014	dea1bdc6-ffa3-4fcd-beca-ae6f597c153d	Hamlet	ST	27	8	1	Arm B	4	Yes	Field	Yes	Yes	Male	---	1	09 May 14	Yes	No	No	No	Yes	Once	No			1	Yes	No	Yes	Yes	Twice	No			No	1	Yes
-2.73		-3.19								-3.35		16may2014	ac55930e-f148-4d76-9094-caa5203fa254	Main Village	ST	29	97	2	Arm B	3	No	Field	No	Yes	Male	---	1	19 May 14	Yes	Yes	No	No	No	Twice	No			1
		-.6						-1.46		-2.3		22mar2014	e46533d6-b7d0-40b7-beb3-e7af6e8980f1	Hamlet	ST	20	116	2	Arm A		No	Field	No	No	Male	---	1	27 Mar 14	Yes	Yes	No	Yes	No	Never				1
-1.32		-.58				-2.35		-3.21		-2.73		17jul2014	8341fc1c-5d99-4116-885e-5686183753c1	Main Village	ST	16	67	2	Arm B		No	Field	No	Yes	Male	---	1	20 Jul 14	Yes	No	No	No	No	Once	No			1	Yes	No	No	No	Twice	No				1	Yes
		-1.31		-1.78				-2.69		-3.05		07oct2013	c50ca546-b863-4ce7-a698-063666f9027b	Main Village	ST	20	10	1	Arm A	1	No	Field	Yes	Yes	Female	---	1	08 Oct 13	Yes	No	No	Yes	Yes	Never				1	Yes	No	No	No	Never				No	1	Yes
-.3		.87		-.19		-1.72		-.47		-.78		18feb2014	99cb44a6-3b8b-46e0-bd1d-e54102a406c0	Hamlet	SC	21	90	2	Arm B	1	No	Field	No	Yes	Female	---	1	20 Feb 14	Yes	Yes	No	No	No	Twice				1	Yes	No	No	No	Never				No	1	Yes
		-.25		-.33		-1.4				-.21		21jun2014	70fbb34d-b27d-4223-ae60-046a9783c064	Main Village	ST	21	41	1	Arm A		No	Field	No	No	Male	---	1	04 Jul 14	Yes	Yes	Yes	Yes	No	Never				1	Yes	Yes	Yes	No	Never	No			No	1	Yes
-.79		2.29		-.61		-1.81		-.97		-.8200000000000001		14jan2015	47698cb4-b999-40a0-a9bd-0af803479218	Main Village	ST	23	26	1	Arm B		No	Field	No	Yes	Female	---	1	15 Jan 15	Yes	No	No	No	Yes	Twice	No			1	Yes	No	No	No	Once	No			No	1	Yes
.37		-.5600000000000001		-2.98				-2.47		-2.21		29jun2014	f8be7be1-0b80-4ccc-8b06-fa1a2fd1f9a8	Hamlet	ST	38	107	2	Arm A	5	Yes	Field	No	Yes	Male	---	1	02 Jul 14	Yes	No	Yes	Yes	No	Never				1	Yes	No	No	No	Never	No			No	1
		-.12		-.04		-.68		-1.07		-.5700000000000001		08may2014	92f86701-b890-4d1b-91f1-b9764b5d1523	Main Village	ST	21	105	2	Arm B		No	Field	No	Yes	Female	---	1	10 May 14	Yes	Yes	No	No	No	3 Times	No			1	Yes	No	No	Yes	3 Times				No	1	Yes
		-.23		-.61		-2.21		-2.46		-3.42		29sep2014	dfd356e4-8600-4749-bd78-c81d64e01fb5	Hamlet	ST	30	75	2	Arm A	4	No	Field	No	Yes	Male	---	1	03 Oct 14	Yes	No	No	No	Yes	Once	No			1	Yes	No	No	No	Once	No			No	1	Yes
.64		-1.17		-2.7		-2.13		-2.14		-2.66		22mar2014	53fa38c1-8d5c-47e0-a08f-8fcbdda9f665	Main Village	ST	29	13	1	Arm A	4	No	Field	Yes	Yes	Male	---	1	23 Mar 14	Yes	No	No	No	No	Twice				1	Yes	No	No	Yes	Once				No	1	Yes
		.23		-.62		-1.61				-1.38		15oct2013	9f3a1bf6-4724-41d8-91cc-5ad45ee896a6	Hamlet	ST	25	54	1	Arm B	3	Yes	Field	Yes	Yes	Female	---	1	24 Oct 13	Yes	No	No	No	No	Once	No			1	Yes	No	No	No	3 Times	No			No	1	Yes
-2.22						-1.09		-2.64		-2.01		10nov2014	85df2648-2d41-462e-add6-86d1a0b073fc	Hamlet	ST	33	14	1	Arm B	8	Yes	Field	Yes	No	Male	---	1	13 Nov 14											Yes	No	No	No	Never	No				1	Yes
		1.42		-.64				-.67		-2.4		11dec2013	41fad39b-073d-40d2-94c2-d1bc61588c70	Main Village	SC	20	99	2	Arm B		No	Field	No	Yes	Male	---	1	13 Dec 13	Yes	Yes	Yes	No	Yes	Twice	No			1	Yes	No	Yes	Yes	Never	No			No	1
.06		-.13		-1.21		-1.47		-1.92		-2.17		26jun2014	d5b60d26-fc37-4eba-91a3-b97081138bf9	Main Village	ST	21	102	2	Arm A	1	No	Field	No	Yes	Female	---	1	29 Jun 14	Yes	Yes	No	No	No	3 Times				1	Yes	No	No	No	Twice	No			No	1	Yes
		-1.58		-1.59		-1.94		-2.02		-1.07		20nov2014	26ef3b2a-e17c-4f79-a805-da343cfdb138	Hamlet	ST	20	110	2	Arm A		No	Field	Yes	Yes	Female	---	1	21 Nov 14	Yes	Yes	Yes	No	No	Never	No			1	Yes	No	Yes	No	Never	No			No	1	Yes
		-.1		-1.01		-1.83		-1.35		-2.27		09feb2014	e04d18f8-d138-4d3a-a61a-944364e418b2	Main Village	ST	22	102	2	Arm A		No	Field	No	Yes	Male	---	1	13 Feb 14	Yes	Yes	Yes	No	Yes	Once	No			1	Yes	Yes	Yes	Yes	Never				No	1	Yes
-1.27		.34		-.75		-1.37				-2.76		14dec2013	f4aee898-4102-4ddc-96dc-9327f3468708	Main Village	ST	21	107	2	Arm A		No	Field	No	Yes	Male	---	1	17 Dec 13	Yes	Yes	No	Yes	Yes	Never				1	Yes	Yes	No	No	Never				No	1	Yes
.01				-2.31		-2.37		-1.98		-2.13		08dec2013	03e3dd13-5237-4466-a529-37672924dc88	Main Village	OBC	29	12	1	Arm A	4	No	Field	Yes	Yes	Female	---	1	12 Dec 13	Yes	Yes	No	No	No	Once				1	Yes	No	No	No	Once				No	1	Yes
-1.77		-.89		-1.04		.28		-1.89		-.97		07oct2014	7e0cc6e6-a3f8-449f-8604-8b3adb92ce65	Main Village	OBC	21	56	1	Arm A		No	Field	No	Yes	Female	---	1	09 Oct 14	Yes	Yes	No	No	No	Twice	No			1	Yes	No	No	No	3 Times	No			No	1	Yes
-.9400000000000001		.24		-.17		-.6				-1.17		17sep2014	74a22131-ab3b-4d85-8049-1b1cacbd0c5c	Hamlet	ST	25	52	1	Arm A	3	No	Field	Yes	No	Female	---	1	22 Sep 14	Yes	No	No	No	No	Twice	No			1	Yes	No	No	No	Twice	No			No	1	Yes
-1.98		-.24		-.9		-1.62		-.8		-1.01		02oct2014	8cf74477-dbfe-4d94-979f-e3e29daca054	Hamlet	ST	20	36	1	Arm A		No	Field	Yes	No	Female	---	1	07 Oct 14	Yes	No	Yes	No	Yes	3 Times	No			1	Yes	Yes	No	Yes	Once	No			No	1	Yes
-2		-.05		-.77		-1.2		-1.45		-2.44		06oct2014	6a2d4e96-e23e-4fd8-bab1-29f371b16878	Main Village	ST	25	79	2	Arm A	2	No	Field	No	No	Female	---	1	08 Oct 14	Yes	Yes	No	No	No	Once	No			1	Yes	No	No	No	3 Times	No			No	1	Yes
		-1.48						-1.32		-.8300000000000001		24may2014	8de55869-ab35-42d8-8b18-14d2bb1fc879	Main Village	ST	22	119	2	Arm B	1	No	Field	Yes	No	Male	---	1	28 May 14	Yes	Yes	No	No	No	Once	No			1	Yes	No	No	No	Once	No				1	Yes
		-1.27				-2.08		-3.08		-2.74		08aug2014	60b993d2-e009-4f01-b745-8f2a678f4694	Hamlet	ST	16	109	2	Arm B		No	Field	Yes	No	Female	---	1	12 Aug 14	Yes	No	Yes	Yes	Yes	Never	No			1	Yes	Yes	No	No	Never	No				1	Yes
1.04		-1.39		-2.35		-2.42		-2.89		-3.09		25jun2014	d91427d8-208c-4269-828d-17a690d5aa3a	Hamlet	SC	27	84	2	Arm A	4	No	Field	No	Yes	Male	---	1	26 Jun 14	Yes	Yes	No	No	No	3 Times	No			1	Yes	Yes	No	Yes	3 Times	No			No	1	Yes
-.16				-.6		-1.14		-1.4		-1.3		05mar2014	1de27659-5d37-4931-a713-7813a1ec5f31	Main Village	ST	22	117	2	Arm A	1	No	Field	No	Yes	Female	---	1	12 Mar 14	Yes	Yes	No	No	No	Once	No			1	Yes	No	No	No	3 Times	No			No	1	Yes
.15		-.79		-1.24		-1.67		-1.41		-1.59		16dec2013	9ae060c9-79a4-47a0-8b19-634b98c23139	Main Village	ST	24	59	1	Arm B	2	No	Field	Yes	Yes	Female	---	1	19 Dec 13	Yes	Yes	No	No	Yes	3 Times	No			1	Yes	No	No	No	3 Times	No			No	1	Yes
		1.97		-.84		-2.26		-.58		-1.53		24sep2014	2f925447-75e8-4d51-9343-076777f05040	Main Village	ST	27	3	1	Arm A	3	No	Field	Yes	Yes	Female	---			Yes	Yes	No	No	Yes	Never	No			1	Yes	No	No	Yes	Never	No			No	1	Yes
1.33								-1.68		-4.02		14jul2014	d7fc07f0-d47d-4063-a3b4-2a251ca405ad	Hamlet	ST	26	108	2	Arm B	2	Yes	Field	No	Yes	Male	---	1	15 Jul 14	Yes	Yes	Yes	No	Yes	Never	No			1	Yes	Yes	No	No	3 Times	No				1	Yes
		-.38		1.5		-2.05		-1.73		-1.82		13jan2015	e18e0956-8b3e-44c1-893e-1b0baf533f51	Main Village	ST	25	17	1	Arm A	3	No	Field	Yes	Yes	Male	---	1	21 Jan 15	Yes	Yes	No	No	No	Never	No			1	Yes	No	No	No	Never	No			No	1	Yes
		-2.33		-3.51		-3.78		-3.96		-3.81		15dec2013	40c13999-0971-4f26-8d51-c5ebf1bd43ae	Hamlet	ST	26	39	1	Arm B	2	Yes	Field	Yes	Yes	Female	---	1	16 Dec 13	Yes	No	No	Yes	Yes	Never				1	Yes	Yes	Yes	Yes	Once	No			No	1	Yes
-.21		-.78		-2.22		-2.6		-2.49		-3.55		25jan2014	c96ee042-8148-40a7-9fed-25a7a54f19c6	Main Village	ST	21	2	1	Arm B	1	No	Field	Yes	Yes	Female	---	1	26 Jan 14	Yes	No	No	No	Yes	Once	No			1	Yes	No	No	Yes	Never				No	1	Yes
		-2.03		-3.6		-2.68		-2.72		-3.45		09feb2014	91d9803b-de18-4d79-8cdb-dbb98bf1ef81	Main Village	ST	32	34	1	Arm A	5	Yes	Field	Yes	Yes	Female	---			Yes	Yes	No	No	No	3 Times				1	Yes	No	No	No	Twice				No	1	Yes
-2.09				-.2		-.39		-.6900000000000001		-.66		22jun2014	0241a0f6-78b1-49b0-acf0-31e87f8805a5	Main Village	ST	18	97	2	Arm B		No	Field	No	Yes	Female	---	1	25 Jun 14	Yes	Yes	No	No	Yes	Twice				1	Yes	No	Yes	Yes	3 Times	No			No	1	Yes
-1.24		-2.95		-3.12		-3.53		-3.08		-2.98		06sep2014	3bbfb82e-6084-4ccc-8c48-31ec7a59d771	Main Village	OBC	25	74	2	Arm A	3	No	Field	No	Yes	Male	---	1	07 Sep 14	Yes	Yes	No	No	Yes	Twice	No			1	Yes	No	No	No	3 Times	No			No	1	Yes
		-1.02		-.85		-1.7		-.27		-2.63		08nov2014	761350ae-a8da-4b18-9716-3b9606198b56	Hamlet	ST	25	106	2	Arm A	2	No	Field	No	Yes	Male	---			Yes	No	No	No	No	Once	No			1	Yes	No	No	No	Once	No			No	1	Yes
-1.75		.54		-.02		.28		-.37		-.18		24jul2014	a9e40f6c-f325-4f7b-b5e1-9200c8ea2069	Main Village	SC	20	96	2	Arm A	1	No	Field	No	Yes	Female	---	1	26 Jul 14	Yes	Yes	No	Yes	Yes	Twice	No			1	Yes	Yes	Yes	Yes	3 Times	No			No	1	Yes
-.04		-.48		-.9		-.75		-.78		-.66		07may2014	f3c862e5-fb78-48ad-b6da-90956b412a9b	Main Village	SC	30	77	2	Arm A	2	No	Field	No	Yes	Female	---	1	08 May 14	Yes	Yes	No	No	No	3 Times	No			1	Yes	No	No	Yes	3 Times				No	1	Yes
		1.48		.54		-.15		-.44		-1.13		08dec2013	55bf09fc-9470-401c-bb67-c7efe685ec31	Main Village	SC	20	114	2	Arm B		No	Field	No	Yes	Female	---	1	10 Dec 13	Yes	Yes	No	No	No	Twice				1	Yes	No	No	No	3 Times				No	1	Yes
.25						1.13		1.23		.27		05nov2014	537fb16b-3cce-4351-82c3-0b0325cbdd1f	Hamlet	ST	18	74	2	Arm A		No	Field	No	Yes	Female	---	1	08 Nov 14																					Yes
-3.66		-1.9		-1.24		-1.7		-.86		-1.2		05jan2014	0fe9143a-2b2d-4626-b2ad-ad541bf54071	Main Village	ST	25	21	1	Arm A	1	No	Field	Yes	Yes	Female	---	1	11 Jan 14	Yes	No	No	No	Yes	Never				1	Yes	No	No	Yes	Never				No	1	Yes
		-1.15		-1.62		-3.01		-2.65		-2.55		15nov2014	f4e0b5fd-ca17-456e-b79b-9a7598f05a17	Main Village	ST	30	34	1	Arm A	4	No	Field	Yes	Yes	Female	---	1	18 Nov 14	Yes	No	No	No	Yes	3 Times	No			1	Yes	Yes	No	Yes	Twice	No			No	1	Yes
-.76		-.99		-3.14		-2.99		-3.34		-2.49		02nov2013	75eed011-bab4-4e5c-b0c3-524d25ff4e0d	Main Village	OBC	33	105	2	Arm B	3	No	Field	No	Yes	Male	---	1	05 Nov 13	Yes	Yes	No	No	Yes	Twice				1	Yes	Yes	Yes	No	Twice	No			No	1	Yes
-.4		-.54		-1.4				-1.04		-2.06		17mar2014	3f55c98c-34cf-4725-bd63-fbb75c45879c	Main Village	ST	22	116	2	Arm A	1	No	Field	No	Yes	Female	---	1	20 Mar 14	Yes	Yes	No	No	No	Once				1	Yes	No	No	No	3 Times				No	1	Yes
-.2		-1.31		-1.72		-2.43		-2.05		-1.43		05oct2014	c774579f-8c07-44c8-9f0d-0373ac11154d	Main Village	ST	30	20	1	Arm A	5	No	Field	Yes	Yes	Female	---	1	12 Oct 14	Yes	Yes	No	No	No	Never	No			1	Yes	No	Yes	No	Never	No			No	1	Yes
.09		-3.55		-3.71		-2.57		-1.12		-1.66		15jan2014	42345f87-2af2-431f-8052-9976f7349805	Main Village	OBC	20	95	2	Arm A	1	No	Field	No	No	Female	---	1	18 Jan 14	Yes	No	No	No	Yes	3 Times	No			1	Yes	No	Yes	Yes	Once	No			No	1	Yes
2.88		1.23		1.69		1.52		2.47		1.62		11nov2013	107bc94a-ff55-4800-804f-b7735ab83b08	Hamlet	SC	20	94	2	Arm B	2	No	Field	No	Yes	Female	---	1	14 Nov 13	Yes	Yes	No	Yes	Yes	Once	No			1	Yes	No	Yes	Yes	3 Times	No			No	1	Yes
		-2.26		-2.89		-3.72		-4.01		-3.98		01feb2015	aeff0da4-7a41-4968-9f0c-97a601c5460d	Main Village	ST	20	86	2	Arm B	2	No	Field	No	Yes	Male	---	1	10 Feb 15	Yes	Yes	No	No	No	Twice	No			1	Yes	No	Yes	Yes	Twice	No			No	1	Yes
.19		.11		-1.21		-2.11		-1.16		-1.02		13oct2013	e2ceb692-f034-4117-9c49-bbe1cb61ab22	Main Village	ST	18	104	2	Arm A	1	No	Field	Yes	Yes	Male	---	1	15 Oct 13	Yes	No	No	No	No	3 Times				1	Yes	No	No	No	Once				No	1	Yes
-1.03		-1.06		-1.62		-1.81		-2.25		.21		06aug2014	7b5f62ab-23fb-4ee1-a368-85829008223d	Hamlet	SC	20	19	1	Arm B	1	No	Field	No	Yes	Male	---	1	08 Aug 14	Yes	Yes	No	No	No	Once	No			1	Yes	No	No	Yes	Never	No			No	1	Yes
-.8300000000000001		.16		-.43		-1.17		-.55		-1.73		01jan2014	f6c3eba7-f3b4-405a-8088-230b103afe25	Hamlet	ST	20	3	1	Arm A	1	Yes	Field	Yes	Yes	Female	---	1	07 Jan 14	Yes	No	Yes	No	Yes	Never	No			1	Yes	No	No	Yes	Never				No	1	Yes
		.58		-.75		-1.17		-.9		-2.32		28nov2014	d767ba8b-a9b7-4322-912b-b1643351a589	Hamlet	ST	25	36	1	Arm A		No	Field	Yes	Yes	Male	---	1	04 Dec 14	Yes	No	No	No	Yes	Twice	No			1	Yes	No	No	Yes	Twice	No			No	1	Yes
1.3		-2.96		-4.72		-3.97						18jan2014	9846e066-2c56-428c-951d-78c69b3fa6e9	Main Village	OBC	25	51	1	Arm A	2	No	Field	Yes	Yes	Male	---	1	20 Jan 14	Yes	No	No	No	No	Twice				1	Yes	Yes	Yes	No	Twice				No	1	Yes
-.8		-1.37						-3.46		-1.95		03jun2014	e30c82aa-15cc-47ec-9562-6f01a8bcc732	Hamlet	ST	20	3	1	Arm A		No	Field	Yes	No	Male	---	1	09 Jun 14	Yes	No	No	No	No	Once				1
		-5.27	1	-2.1		-3.02				-3.38		24jan2014	acddfbc7-458f-499e-96bd-05c7cb23ccd8	Main Village	ST	25	12	1	Arm A	1	No	Field	Yes	Yes	Male	---	1	06 Feb 14	Yes	No	No	No	No	3 Times				1	Yes	No	No	Yes	Once				No	1	Yes
-1		-2.96		-1.99		-2.22		-2.52		-1.78		15jun2014	76853a8c-3040-48ba-a992-f3f077c205a5	Hamlet	ST	30	111	2	Arm B	4	Yes	Field	Yes	Yes	Female	---	1	22 Jun 14	Yes	Yes	No	Yes	No	Never	No			1	Yes	No	No	No	Once	No			No	1	Yes
-1.63		-1.25		-1.83		-3.54		-2.56		-2.17		27aug2014	a75c9259-0293-40e1-a098-50be78234740	Main Village	ST	30	2	1	Arm B	3	Yes	Field	Yes	Yes	Female	---	1	28 Aug 14	Yes	No	No	No	Yes	Twice	No			1	Yes	No	No	Yes	Once	No			No	1	Yes
.34		-.25		-1.04		-2.64		-2.73		-2.22		09oct2013	55e193f1-2299-41f9-8c7b-7a984f7722d8	Main Village	OBC	25	39	1	Arm B	3	No	Field	Yes	No	Female	---	1	12 Oct 13	Yes	No	No	No	Yes	Never				1	Yes	No	No	Yes	More than 3 Times	No			No	1	Yes
				.71		.22		.15		-.39		30oct2014	94c8f903-1ce5-43e5-9f51-02c5b62eca33	Main Village	ST	23	79	2	Arm A		No	Field	No	Yes	Female	---	1	10 Nov 14											Yes	No	No	No	3 Times	No			No	1	Yes
		-.7000000000000001				-3.18		-3.2		-3.5		02feb2015	e37a5e93-3bef-4c7d-a7c1-55835a6ddf37	Hamlet	ST	28	73	2	Arm B	6	No	Field	No	No	Male	---	1	10 Feb 15	Yes	Yes	No	No	Yes	Once	No			1	Yes	No	No	No	Once	No				1	Yes
-1.21		.15		-1.28		-1.43		-1.79				24nov2014	483b989e-1f7c-470d-8c22-fc497e5e5788	Hamlet	ST	24	48	1	Arm B	6	No	Field	Yes	Yes	Male	---	1	27 Nov 14	Yes	No	Yes	No	Yes	Once	No			1	Yes	No	No	No	3 Times	No			No	1	Yes
		-.5600000000000001		-.64		-.46		-.86		-1.25		13jul2014	89401092-a6a0-4510-bd04-56f58ebb1bd9	Hamlet	ST	22	68	2	Arm A		No	Field	No	Yes	Female	---			Yes	Yes	No	No	No	Twice				1	Yes	No	No	No	3 Times	No			No	1	Yes
1.62		-2.62		-1.18		-1.43		-4.350000000000001		-3.94		23dec2014	208e78f1-61ca-4345-9d0c-6269b22a1ac1	Hamlet	ST	38	109	2	Arm B	6	Yes	Field	Yes	No	Female	---	1	23 Dec 14	Yes	No	No	No	No	Never	No			1	Yes	No	Yes	No	Never	No			No	1	Yes
-.53		-1.72		-1.36		-1.16		-2.06		-2.29		20nov2014	dd0fda8d-96fc-4335-b628-e9621427cbd2	Main Village	ST	20	42	1	Arm A	1	No	Field	Yes	No	Female	---	1	24 Nov 14	Yes	Yes	No	No	No	Twice	No			1	Yes	No	No	No	3 Times	No			No	1	Yes
-.89		.25		-1.04		-2.17		-2.85		-1.89		11jun2014	adaf75f1-6b19-45c0-95a3-f61ab849672c	Main Village	ST	27	35	1	Arm B	2	No	Field	Yes	Yes	Male	---	1	14 Jun 14	Yes	Yes	No	No	No	3 Times				1	Yes	No	No	Yes	Twice	No			No	1	Yes
-2.11		-2.85										29jan2014	cdc47902-f817-453e-80ea-cdcf3f8ad168	Main Village	ST	32	16	1	Arm A	10	Yes	Field	Yes	Yes	Male	---	1	04 Feb 14	Yes	No	No	No	No	Twice				1	Yes	Yes	No	No	Twice					1
		1.78		.47		-.23		-.1		-3.1		10jan2015	e41ba7ef-877f-4c32-90d2-04870662d117	Hamlet	ST	25	71	2	Arm A	1	No	Field	No	No	Male	---			Yes	Yes	No	Yes	No	Once	No			1	Yes	No	No	No	Once	No			No	1	Yes
				-1.79		-1.52		-2		-.25		01dec2014	238a4774-9790-41f5-b1cf-8fb5c056a36f	Hamlet	ST	20	15	1	Arm B		No	Field	No	No	Female	---	1	15 Dec 14	Yes	No	No	No	No	Never	No			1	Yes	No	No	No	Once	No			No	1	Yes
-3.49		-.65		-.73		-.99		-1.02		-.88		29aug2014	de958d54-8d84-404d-b3ca-2d0c94548373	Hamlet	OBC	18	61	2	Arm B		No	Field	No	Yes	Female	---	1	02 Sep 14	Yes	Yes	No	No	No	3 Times				1	Yes	No	Yes	Yes	Never	No			No	1	Yes
-5.2	1	-1.31		-1.69		-1.28				-1.07		22jul2014	095e75f6-5b10-4817-b85c-9d14c70c02ec	Main Village	OBC	19	113	2	Arm A		No	Field	No	Yes	Female	---	1	26 Jul 14	Yes	Yes	No	No	No	Never	No			1	Yes	No	Yes	No	Never	No			No	1	Yes
1.13		-.74		-2.31		-2.69		-1.38		-.87		21dec2013	aab5b807-ea5f-49f5-84d1-f3fbaf11f08a	Main Village	ST	30	104	2	Arm A		No	Field	No	Yes	Female	---	1	23 Dec 13	Yes	Yes	No	No	Yes	Twice				1	Yes	No	No	No	Once				No	1	Yes
-.18		-3.33		-2.19		-3.69		-3.74		-3.27		13dec2013	04048779-18a6-427c-9347-4d11120d28a6	Main Village	ST	19	37	1	Arm A		No	Field	No	No	Male	---	1	16 Dec 13	Yes	No	No	No	No	Never				1	Yes	Yes	No	Yes	Once				No	1	Yes
		.05		-1.78		-1.41		-1.42		-2		05mar2014	7ab9fc82-8b63-453e-896f-4a57dfd9df7d	Hamlet	ST	25	52	1	Arm A		No	Field	Yes	Yes	Female	---	1	16 Mar 14	Yes	No	No	No	No	3 Times				1	Yes	No	No	No	Never				No	1	Yes
		-.09		-.8200000000000001		-1.73		-1.5		-.43		15dec2014	aeecb587-7750-4655-ba76-a0134c93c1e8	Main Village	ST	19	28	1	Arm B		No	Field	No	Yes	Female	---	1	18 Dec 14	Yes	No	No	No	No	Twice	No			1	Yes	No	No	No	Never	No			No	1	Yes
-1.37		-.63		-.45		-1.39		-.42		-1.52		21jan2014	0679440a-0587-44fd-9af6-1315ce7ab4d4	Main Village	OBC	25	115	2	Arm A	1	No	Field	No	Yes	Female	---	1	23 Jan 14	Yes	Yes	No	Yes	No	Twice				1	Yes	No	No	No	Twice				No	1	Yes
		-.17		-1.85		-.43		-1.08		-2.11		05dec2013	e5231061-0b2c-44b1-b7e4-24502ff2a5ed	Hamlet	ST	21	96	2	Arm A	2	No	Field	No	Yes	Male	---	1	19 Dec 13	Yes	No	No	No	No	Never				1	Yes	No	No	No	Twice	No			No	1	Yes
1.03		-.92		-2.24		-2.53		-2.42		-3.16		24dec2014	f036419d-0ed3-42d9-84b1-52ee8badde1e	Hamlet	ST	19	90	2	Arm B		No	Field	Yes	Yes	Male	---	1	28 Dec 14	Yes	Yes	No	No	No	Never	No			1	Yes	No	No	No	Twice	No			No	1	Yes
		-1.2		-1.06		-2.15		-2.07		-1.22		27nov2014	01d982ac-5043-4b40-b5b7-ac4442b4f21f	Main Village	ST	26	10	1	Arm A	1	No	Field	Yes	Yes	Female	---	1	30 Nov 14	Yes	Yes	No	No	No	Never	No			1	Yes	No	No	No	Twice	No			No	1	Yes
-.7000000000000001		-3.29		-2.28		-2.82		-2.64		-3.06		18oct2013	084425e6-db66-4be7-9c67-5aff23cef8a0	Hamlet	ST	30	76	2	Arm B	3	Yes	Field	Yes	Yes	Male	---	1	23 Oct 13	Yes	Yes	No	No	No	Twice	No			1	Yes	Yes	Yes	No	Twice	No			No	1	Yes
-3.13		-1.19		-.39		-1.51		-.9400000000000001		-.72		26aug2014	ecf5a8fd-a3f8-4eb3-b49c-7ec1afdd62e6	Main Village	ST	22	41	1	Arm A		No	Field	No	No	Female	---	1	31 Aug 14	Yes	No	Yes	No	No	Once	No			1	Yes	No	Yes	No	Once	No			No	1	Yes
-3.11						-3.65		-2.6		-2.87		06nov2014	95a80264-429e-4dbe-aae5-d50ef8da1978	Hamlet	ST	20	14	1	Arm B	1	No	Field	Yes	No	Male	---	1	13 Nov 14	Yes	No	No	No	No	Never	No			1	Yes	No	No	No	Never	No				1	Yes
-.21				-.63		-2.07		-1.4		-.72		25jun2014	894099a3-7b0d-4bcb-8784-0c5243428cf8	Main Village	SC	21	25	1	Arm B		No	Field	No	Yes	Male	---	1	02 Jul 14	Yes	Yes	No	No	Yes	Never				1	Yes	No	Yes	Yes	Once	No			No	1	Yes
1.17		-1.06		-.71		-.84		-2.01		-1.62		30jun2014	7dc87223-d003-461f-9fae-c7e323520450	Main Village	ST	21	24	1	Arm B		No	Field	No	Yes	Male	---	1	02 Jul 14	Yes	No	No	No	No	Twice				1	Yes	No	No	No	Once	No			No	1	Yes
1.11		-1.03		-3.48		-4.04		-.73		-2.45		20dec2013	07998fab-5ed5-4273-8230-3bd58d09057c	Hamlet	ST	35	21	1	Arm A	4	No	Field	Yes	Yes	Male	---	1	25 Dec 13	Yes	Yes	No	No	No	Twice				1	Yes	No	Yes	No	Once				No	1	Yes
-1.6				-1.19				-1.71		-1.86		11jun2014	021d07d2-e850-4844-9ba7-08880e455867	Hamlet	SC	18	19	1	Arm B		No	Field	No	Yes	Male	---	1	14 Jun 14											Yes	No	No	No	Never	No			No	1
-1.64										-.47		29aug2014	87866585-36c5-4a4c-9e2f-b261f8504469	Main Village	OBC	24	95	2	Arm A		No	Field	No	Yes	Female	---	1	01 Sep 14
-1.05		-.36		-1.1		-2.17		-2.07		-1.5		29sep2014	e624cf37-62e8-41bc-95d6-5cf619132fff	Main Village	ST	25	10	1	Arm A	6	No	Field	No	Yes	Male	---	1	01 Oct 14	Yes	No	No	No	Yes	Never	No			1	Yes	No	No	No	Never	No			No	1	Yes
-1		-1.09		-2.75		-1.64		-2.53		-2.51		11aug2014	6ba3d339-51ad-4ac6-bde2-2f7de4e6d616	Main Village	ST	30	23	1	Arm A	3	Yes	Field	No	No	Male	---	1	12 Aug 14	Yes	No	No	No	No	Never	No			1	Yes	No	No	No	Never	No			No	1	Yes
		.36		-1.79		-1.58		-1.76		-1.58		26dec2013	e62978b8-0a2d-4981-a2c3-013195a6a030	Main Village	ST	31	27	1	Arm A		Yes	Field	No	Yes	Male	---	1	30 Dec 13	Yes	No	No	No	Yes	Once	No			1	Yes	No	No	No	3 Times				No	1	Yes
		-.64		.41		-.7000000000000001		-1.68		-2.03		04apr2014	9e4abe3e-af6b-4844-a165-eff3970e1b97	Hamlet	OBC	18	115	2	Arm A		No	Field	No	No	Male	---	1	06 Apr 14	Yes	Yes	No	No	No	Twice	No			1	Yes	No	Yes	Yes	3 Times				No	1	Yes
		-.99				-1.54		-1.47		-1.32		21may2014	c000ec91-14e8-445e-87bb-ffdcc9c669e1	Hamlet	ST	23	5	1	Arm A	1	Yes	Field	Yes	Yes	Female	---	1	30 May 14	Yes	Yes	No	Yes	Yes	Never				1	Yes	Yes	Yes	No	Once	No				1	Yes
-1.23				-.8100000000000001		-1.98		-2.63		-2.91		14sep2014	1e18a550-0835-40ac-b7f0-ffed3fb08b28	Hamlet	OBC	27	117	2	Arm A	3	No	Field	No	Yes	Male	---	1	15 Sep 14	Yes	Yes	No	No	No	Never	No			1	Yes	No	No	No	Never	No			No	1	Yes
		1.44		-.2		-1.63		-1.12		-1.69		27nov2013	5fa5974a-9d84-43d2-888f-2112bb45c748	Hamlet	ST	20	100	2	Arm B		No	Field	No	Yes	Female	---	1	28 Nov 13	Yes	Yes	Yes	No	Yes	Once	No			1	Yes	No	Yes	No	Never	No			No	1	Yes
-.11		-.65		-.7000000000000001		-1.96		-2.11		-1.72		13sep2014	eb1ea986-71bb-41ee-a9e9-4e107de631ae	Main Village	OBC	21	77	2	Arm A	1	No	Field	No	Yes	Male	---	1	14 Sep 14	Yes	Yes	No	No	No	Twice	No			1	Yes	No	No	Yes	Twice	No			No	1	Yes
.15		-.5700000000000001		-.75		-1.46		-1.49		-2.79		19nov2013	2fa9e38d-a83d-45ab-902c-2fcfc75fcfdf	Main Village	ST	26	39	1	Arm B	2	No	Field	Yes	No	Female	---	1	19 Nov 13	Yes	No	No	No	Yes	Never				1	Yes	Yes	No	Yes	Twice	No			No	1	Yes
-.67		-.93		-.7000000000000001		-1.26		-.27		-2.05		05dec2013	f984ed6f-46a1-4288-b6b6-9faf4a09ce66	Main Village	OBC	27	41	1	Arm A	4	Yes	Field	Yes	Yes	Male	---	1	07 Dec 13	Yes	No	Yes	No	No	Twice				1	Yes	No	Yes	Yes	Twice				No	1	Yes
		.45		-.36		-.88				-2.26		17jan2015	f735ae47-18b7-4392-b8a6-7f9361b4724b	Main Village	ST	25	91	2	Arm B	1	No	Field	No	Yes	Male	---	1	21 Jan 15	Yes	Yes	No	No	No	3 Times	No			1	Yes	No	No	No	3 Times	No			No	1	Yes
-1.28		1.4		1.39		.71		-1.1		-.65		10mar2014	6b6be0b3-d4a0-4b19-891f-eacbb4035be9	Hamlet	OBC	30	52	1	Arm A	5	No	Field	Yes	Yes	Female	---	1	16 Mar 14	Yes	No	No	No	No	Once				1	Yes	No	No	No	Once				No	1	Yes
.15		.92		.38		-.9500000000000001		-1.36		-1.34		26feb2014	e758b3a4-d5cb-4c22-8396-0eadd7ed0a8a	Hamlet	ST	28	29	1	Arm B	2	No	Field	Yes	Yes	Male	---	1	01 Mar 14	Yes	Yes	No	No	No	3 Times	No			1	Yes	No	No	Yes	Once				No	1	Yes
		-.76						-1.66		-1.46		15jun2014	952707de-b8a6-4c0a-a9bb-42122de8f433	Hamlet	ST	21	1	1	Arm A		No	Field	Yes	Yes	Female	---	1	26 Jun 14	Yes	Yes	No	No	No	3 Times				1
-1.4		-1.43		-.79		-.43		-.89		-.12		21mar2014	5a4caf48-1854-49a6-86e7-06deeb46d15f	Hamlet	OBC	35	21	1	Arm A	2	No	Field	Yes	Yes	Female	---	1	23 Mar 14	Yes	No	No	No	Yes	Once				1	Yes	No	No	No	Twice				No	1	Yes
-1.14		-1.45		-1.34		-1.28		-2.35				27jul2014	4aa1d97b-ae62-4b68-9e75-2388f30db256	Hamlet	ST	24	64	2	Arm B	1	No	Field	Yes	Yes	Male	---	1	31 Jul 14	Yes	Yes	No	No	No	Never	No			1	Yes	No	No	No	Never	No			No	1	Yes
-1.29		-1.25		-1.96		-3.02		-3.14		-2.49		03feb2015	221f89cd-33a6-43fb-96af-4eb0cbd69014	Hamlet	ST	24	64	2	Arm B	2	No	Field	Yes	Yes	Male	---	1	10 Feb 15	Yes	No	No	No	No	Never	No			1	Yes	No	No	No	Twice	No			No	1	Yes
		-1.34		-1.39		-1.09		-1.58		-2.4		14may2014	8f561201-a196-4d4b-86fc-3db97ef47ab1	Main Village	SC	23	25	1	Arm B	2	No	Field	No	Yes	Female	---	1	24 May 14	Yes	No	No	No	No	Once				1	Yes	No	No	Yes	Twice	No			No	1	Yes
1.29		-.45		-.8100000000000001		-.05		-.24		-.5700000000000001		08dec2013	2035285d-ce36-4dd6-a1b6-aecab8e24965	Main Village	ST	27	113	2	Arm A	3	No	Field	Yes	Yes	Female	---	1	11 Dec 13	Yes	Yes	No	No	No	Twice	No			1	Yes	Yes	No	Yes	3 Times	No			No	1	Yes
-.71		.14		-1.17				-.5		-.54		10may2014	826e1653-dd07-449f-89b9-386a4b7d8c7e	Main Village	ST	24	26	1	Arm B	2	No	Field	Yes	Yes	Female	---	1	13 May 14	Yes	No	No	No	No	Never				1	Yes	No	No	Yes	Never	No			No	1	Yes
1.45		1.38		.5700000000000001		-.07		-.18		-.47		08sep2014	d7e3e1af-6c54-4ea3-a3f0-9dd476523ce6	Main Village	ST	23	30	1	Arm A	2	No	Field	No	Yes	Male	---	1	12 Sep 14	Yes	Yes	No	No	Yes	3 Times	No			1	Yes	No	No	No	Twice	No			No	1	Yes
-1.81		-.6		-1.51		-1.84		-1.83		-1.98		22nov2014	9e1551be-f925-4c12-b681-43acf4087eb5	Main Village	ST	24	79	2	Arm A	1	No	Field	No	Yes	Female	---	1	26 Nov 14	Yes	No	No	No	No	More than 3 Times	No			1	Yes	Yes	Yes	No	Once	No			No	1	Yes
-1.73		-1.76		-4.53		-2.89		-3.42				22apr2014	e823ab26-2f98-4820-8a4a-7abd60cfffaf	Main Village	ST	35	36	1	Arm A	8	Yes	Field	Yes	No	Female	---	1	24 Apr 14	Yes	Yes	No	No	No	3 Times				1	Yes	Yes	No	Yes	Once				No	1	Yes
-.3		.54		-.92		-1.28		-1.76		-2.07		24nov2014	e86ea259-149d-4fb9-a1cc-83b3d0e6d191	Main Village	OBC	27	60	1	Arm B	4	No	Field	No	No	Female	---	1	27 Nov 14	Yes	Yes	No	No	No	3 Times	No			1	Yes	No	No	No	Twice	No			No	1	Yes
		-.23		-1.88		-1.09		-1.78		-2.56		10dec2014	c01ca3d6-86aa-4072-820b-ceccc59d8858	Hamlet	OBC	22	112	2	Arm A	1	No	Field	No	No	Male	---	1	20 Dec 14	Yes	Yes	No	No	No	Twice	No			1	Yes	No	Yes	Yes	Once	No			No	1	Yes
-2.89		-.79		-.62		-1.97		-2.44				26jan2015	190e9177-846c-478c-aa3a-e5a91e127265	Main Village	ST	25	38	1	Arm A	1	No	Field	Yes	Yes	Female	---	1	26 Jan 15	Yes	No	No	No	No	Never	No			1	Yes	No	No	No	Never	No			No	1	Yes
		-1.91		-1.89		-1.48		-1.25		-2.58		11feb2014	a91451f7-ae28-421f-a1f7-aac4df1e6d61	Main Village	OBC	24	19	1	Arm B	1	No	Field	No	Yes	Male	---	1	21 Feb 14	Yes	Yes	Yes	No	No	Twice				1	Yes	Yes	No	No	More than 3 Times				No	1	Yes
-1.54		-.27				-1.63		-1.73		-2.39		23jul2014	ac45d5d7-8bdc-4df0-b24d-f883ff06cda5	Hamlet	ST	27	1	1	Arm A	1	No	Field	Yes	Yes	Male	---	1	28 Jul 14	Yes	No	No	No	Yes	Twice	Yes	Yes	Yes	1											Yes
		.49		-2.12		-3.05		-2.73		-2.15		13aug2014	e541b76a-0997-45c0-be71-923b6f896831	Main Village	ST	22	29	1	Arm B	2	No	Field	Yes	Yes	Male	---	1	15 Aug 14	Yes	Yes	No	No	Yes	Never	No			1	Yes	No	No	No	Never	No			No	1	Yes
-.54		-2.16		-3.17		-3.14		-3.35		-3.56		05may2014	eaca339f-214f-41a9-b4f5-9f81042cc503	Main Village	ST	19	85	2	Arm B	2	No	Field	No	No	Male	---	1	07 May 14	Yes	No	No	No	Yes	3 Times	No			1	Yes	No	No	No	Twice	No			No	1	Yes
		-1.55				-.64		-.61		-3.12		31mar2014	6c7ece49-49f7-41dd-9c04-0108217aa0ff	Hamlet	ST	20	109	2	Arm B		No	Field	Yes	No	Female	---	1	01 Apr 14	Yes	Yes	Yes	Yes	Yes	Never				1											Yes
-.67		-2.02		-1.79		-1.77		-1.85		-1.66		04apr2014	92443712-e2b0-438e-9d04-e88dd0a7f0fb	Main Village	ST	27	27	1	Arm A	2	Yes	Field	Yes	Yes	Male	---	1	05 Apr 14	Yes	No	No	No	Yes	Twice				1	Yes	No	No	Yes	Never				No	1	Yes
1.84		-.61		-1.84		-2.13		-1.65		-1.86		18dec2014	30a572f3-feda-4bd7-8d00-e4944f3845b6	Main Village	ST	20	48	1	Arm B	1	No	Field	Yes	No	Male	---	1	20 Dec 14	Yes	No	No	No	No	Once	No			1	Yes	No	No	No	Never	No			No	1	Yes
		-1.83		-2.94		-2.38		-2.86		-3.05		16nov2014	e9153e3a-4ca4-45a1-bfdb-34fbfb8f4ca9	Main Village	OBC	25	88	2	Arm A	1	No	Field	No	Yes	Male	---			Yes	Yes	No	No	No	Twice	No			1	Yes	No	No	No	Once	No			No	1	Yes
		.97		-.55		-1.34		-2.04		-1.31		23may2014	dd2c46ac-8d42-42b0-acce-3aa9faac40db	Main Village	OBC	25	92	2	Arm B	2	No	Field	No	Yes	Female	---	1	24 May 14	Yes	Yes	Yes	No	No	Once				1	Yes	No	No	No	Twice	No			No	1	Yes
		-1.98				-3.27		-2.8		-3.61		31dec2013	0a26e747-fff8-42b5-adc5-49d62fa8ab62	Main Village	SC	23	59	1	Arm B		No	Field	No	Yes	Male	---	1	04 Jan 14	Yes	Yes	No	Yes	Yes	3 Times	No			1											Yes
		-2.38		-3.04		-1.85		-2.08		-2.56		12aug2014	d2e492b7-c061-4893-8af3-a2aea12f3d02	Main Village	OBC	20	77	2	Arm A		No	Field	No	Yes	Male	---	1	13 Aug 14	Yes	Yes	No	No	Yes	More than 3 Times				1	Yes	No	Yes	Yes	Twice	No			No	1	Yes
		-1.58		-1.92		-1.96		-1.82				12nov2014	2d4d95e6-0f77-44f2-90a3-d243f1d74d47	Main Village	ST	16	106	2	Arm A		No	Field	No	Yes	Female	---	1	14 Nov 14	Yes	Yes	No	No	No	3 Times	No			1	Yes	No	Yes	No	3 Times	No			No	1	Yes
.33		-2.3		-2.62		-2.02		-3.72		-3.04		02jul2014	f39fc9bf-9eb5-45b1-a7eb-caa97b79760a	Hamlet	ST	27	31	1	Arm B	5	No	Field	Yes	Yes	Female	---	1	03 Jul 14	Yes	Yes	No	No	No	Never				1	Yes	No	No	No	Never	No			No	1	Yes
-2.01		-.58		-.7000000000000001				-2.83		-1.96		07jun2014	34445d98-132a-4c89-957f-bb9ff89b3c1c	Main Village	ST	30	56	1	Arm A	5	No	Field	Yes	No	Male	---	1	10 Jun 14	Yes	No	No	No	No	Twice	No			1	Yes	No	No	No	3 Times	No			No	1	Yes
-1.62		-2.5		-2.14		-1.48		-1.51		-.91		19aug2014	add44d33-d13b-4f97-a35e-0cdd34ab9ffa	Main Village	ST	20	64	2	Arm B		No	Field	No	Yes	Male	---	1	24 Aug 14	Yes	Yes	No	No	No	3 Times	No			1	Yes	No	No	No	Never	No			No	1	Yes
		-4.81		-1.68								13apr2014	db2e8c6c-f1c0-41af-bf3c-d0f235543701	Hamlet	ST	30	110	2	Arm A	4	Yes	Field	Yes	Yes	Female	---	1	15 Apr 14	Yes	Yes	Yes	Yes	No	Never				1	Yes	No	No	No	Never				No	1	Yes
1.45		-.59		-.67		-1.76		-2.59		-2.63		10jun2014	287227fd-3db9-4781-b787-6bfa4ca3ba84	Hamlet	ST	23	55	1	Arm B	2	No	Field	Yes	Yes	Female	---	1	12 Jun 14	Yes	No	No	No	No	Once	No			1	Yes	No	No	No	Twice	No			No	1	Yes
		-1.53		-2.15				-2.56		-3.12		10feb2014	f5aaadff-a544-43a5-a7cc-1c59c86f2b46	Main Village	ST	28	47	1	Arm A	2	Yes	Field	Yes	No	Female	---	1	21 Feb 14	Yes	No	No	Yes	No	Never	No			1	Yes	No	No	No	Twice				No	1
-.31		-1.65		-1.29		-1.41		-1.36		-1.5		20dec2014	ea2388bb-9d69-492c-98b6-5e1c332c5a39	Hamlet	OBC	27	32	1	Arm B		No	Field	No	Yes	Female	---	1	26 Dec 14	Yes	Yes	No	Yes	No	Twice	No			1	Yes	No	No	No	Once	No			No	1	Yes
		-.2		-2.02		-1.81		-1.69		-1.73		01apr2014	21c1b86f-6647-4cca-926c-930dbc88a9e7	Main Village	ST	24	56	1	Arm A	2	No	Field	Yes	No	Female	---	1	11 Apr 14	Yes	No	No	No	No	3 Times	No			1	Yes	No	No	No	3 Times				No	1	Yes
-1.83		-.29		.4		.05		-.05		-1.74		14nov2013	a9880474-db0e-4dec-9b39-be2db1dc65b0	Hamlet	ST	21	114	2	Arm B		No	Field	No	Yes	Female	---	1	16 Nov 13	Yes	Yes	No	No	Yes	Twice	No			1	Yes	No	No	No	3 Times	No			No	1	Yes
		.72		1.02		.53		.25		.08		10feb2014	b172a36a-710c-4b38-b1b2-e14bc9969387	Hamlet	ST	21	84	2	Arm A	1	No	Field	No	Yes	Female	---	1	13 Feb 14	Yes	Yes	No	No	Yes	3 Times				1	Yes	No	Yes	No	3 Times	No			No	1	Yes
		.44		-.04		-1.67		-1.35		-1.51		10aug2014	ab318154-938c-4f29-b46d-d21d640c4a72	Hamlet	ST	18	36	1	Arm A		No	Field	Yes	No	Female	---	1	18 Aug 14	Yes	No	No	No	No	Once	No			1	Yes	No	No	Yes	Twice	No			No	1	Yes
-.14		-1.95		-2.77		-2.4		-2.48		-2.29		21nov2014	460a8e4c-4c89-4309-a216-f9a5c5f52529	Main Village	ST	25	59	1	Arm B	2	No	Field	Yes	Yes	Male	---	1	27 Nov 14	Yes	Yes	Yes	No	No	3 Times	No			1	Yes	No	No	No	Once	No			No	1	Yes
		-1.2		-.06				-1.62		-1.8		12apr2014	2ddbb080-9427-40b1-b6a8-168f8d7c7ddd	Hamlet	ST	22	73	2	Arm B		No	Field	Yes	Yes	Female	---	1	20 Apr 14	Yes	Yes	Yes	No	Yes	Once				1	Yes	No	Yes	No	Twice	No			No	1	Yes
				-.6900000000000001		-1.52		-1.41		-1.24		28may2014	b9d98da9-9848-46be-8078-3d5c78458257	Main Village	SC	24	100	2	Arm B		No	Improved	No	Yes	Male	---			Yes	Yes	No	Yes	No	Never				1	Yes	No	No	No	Once	No			No	1	Yes
-.9500000000000001		-.27		-.61		-.19		.36		-.19		04oct2013	a0b6f3e9-e526-44ad-a2b5-60e3741ab96e	Hamlet	ST	20	92	2	Arm B		No	Field	No	Yes	Female	---	1	06 Oct 13	Yes	Yes	No	No	No	Once				1	Yes	No	No	No	3 Times				No	1	Yes
		-1.67		-.33		2.72						28oct2013	a9ce8b30-64f4-4ec7-89cc-531942a17143	Main Village	ST	25	10	1	Arm A	6	Yes	Field	Yes	No	Male	---	1	31 Oct 13	Yes	No	No	No	No	Once				1	Yes	No	No	No	Twice				No	1	Yes
		-.42		-.8300000000000001		-1.22		-1.38		-2.49		22dec2014	eb12ef38-6c0d-419e-8315-d822c3a5f7eb	Main Village	ST	19	92	2	Arm B		No	Field	No	Yes	Male	---	1	24 Dec 14	Yes	Yes	No	No	No	Never	No			1	Yes	Yes	No	No	Twice	No			No	1	Yes
-3.77		-.3				-2.08		-1.82		-1.57		05jun2014	ddb71d18-973e-4867-87c3-b0e03b082d88	Hamlet	ST	21	3	1	Arm A	1	Yes	Field	Yes	No	Female	---	1	09 Jun 14	Yes	No	No	No	No	Once				1	Yes	No	No	Yes	Never	No				1	Yes
-3.45		-.2				-.1		.29		-.27		01dec2013	287e28ce-1648-4c45-aebc-2b87a369667c	Main Village	ST	21	1	1	Arm A		No	Not Improved	No	Yes	Female	---	1	02 Dec 13	Yes	Yes	No	No	Yes	3 Times	No			1	Yes	No	No	Yes	More than 3 Times					1	Yes
-.85		-.66		-.96		-1.06		-1.43		-.64		11apr2014	eb24251a-cad0-43a0-9b27-98745aa8fbe7	Main Village	ST	35	93	2	Arm B	2	No	Field	No	Yes	Female	---	1	14 Apr 14	Yes	Yes	No	No	No	Twice	No			1	Yes	No	No	No	Twice	No			No	1	Yes
.01				-.23		-2.61		-1.09		-2.26		20nov2013	3398c6a7-8cea-49cc-83f8-68ac2a6c1f73	Main Village	ST	25	10	1	Arm A	2	No	Field	Yes	Yes	Male	---	1	22 Nov 13	Yes	No	No	No	No	Once				1	Yes	No	No	No	Twice				No	1	Yes
		-2.88		-1.3		-1.36		-1.79		-1.8		02apr2014	895d5c92-b011-4d71-8f77-be126fa7bea9	Main Village	ST	17	98	2	Arm A		No	Field	No	Yes	Male	---	1	13 Apr 14	Yes	Yes	No	No	No	3 Times	No			1	Yes	No	No	Yes	Twice				No	1	Yes
-1.26						-2.33		-1.43		.17		21jan2015	ed38cada-054a-4377-a61f-d9887dbf0ec7	Main Village	ST	24	27	1	Arm A	2	No	Field	No	No	Female	---	1	27 Jan 15																					Yes
-.58		1.82		.63		-.85		-.26		-.5700000000000001		12may2014	eb7d7b6b-bc82-44ed-879c-553aed472ebd	Main Village	OBC	21	89	2	Arm A		No	Field	No	Yes	Female	---	1	14 May 14	Yes	Yes	Yes	No	No	Once				1	Yes	No	No	No	Once				No	1	Yes
-1.38		.03		-1.22		-1.3		-1.77		-2.1		19jun2014	8b227527-819a-4935-819d-1f3418edd707	Hamlet	ST	23	40	1	Arm A		No	Field	No	No	Female	---	1	21 Jun 14	Yes	No	No	No	No	Never	No			1	Yes	No	No	No	Never	No			No	1	Yes
		.08		-1.97		-2.89		-3.74		-3.69		06oct2014	eb942b0d-24c9-4a88-994b-bd85391dc957	Main Village	ST	25	104	2	Arm A	5	No	Field	Yes	Yes	Male	---	1	08 Oct 14	Yes	Yes	No	No	No	Twice	No			1	Yes	No	No	No	Once	No			No	1	Yes
-1.05				-.09		-.62		-1.2		-1.44		09feb2014	a2b09016-5b5e-4352-88d7-4cf10c4b7dea	Main Village	ST	24	99	2	Arm B	2	No	Field	No	Yes	Female	---	1	11 Feb 14	Yes	Yes	No	No	Yes	Twice	No			1	Yes	Yes	Yes	Yes	3 Times	No			No	1	Yes
-1.42		-.02		.04		-.63		-1.39		-.63		14jun2014	8884eb43-344b-4b29-b459-e48ca2e2279f	Hamlet	ST	20	36	1	Arm A	1	No	Field	Yes	Yes	Male	---	1	16 Jun 14	Yes	Yes	No	No	Yes	Once				1	Yes	No	No	No	Twice	No			No	1	Yes
-1.39		.37		.16		0		-.43		-1.74		08mar2014	d20ff06a-276b-4dd9-b561-f9ec0cfd07de	Main Village	OBC	24	91	2	Arm B	1	No	Field	No	Yes	Female	---	1	09 Mar 14	Yes	No	No	No	No	Twice				1	Yes	No	No	No	3 Times	No			No	1	Yes
		.84		-.74		.98		-1.61		-2		26feb2014	e8d3cbc6-debe-4749-a820-8e874007be81	Main Village	ST	27	53	1	Arm B	2	No	Field	Yes	No	Female	---			Yes	No	No	No	No	3 Times	No			1	Yes	No	No	No	Twice	No			No	1	Yes
-1.07		.14		-1		-1.65		-2		-1.05		26sep2014	66c05f93-be07-4616-bae5-804a4a441b19	Main Village	ST	21	36	1	Arm A	1	No	Field	Yes	No	Male	---	1	29 Sep 14	Yes	No	No	No	Yes	Twice	No			1	Yes	No	Yes	Yes	Twice	No			No	1	Yes
-.8200000000000001		-.85		-2.52		-.85		-1.06		-1.55		06mar2014	3e72e0a1-3c95-4527-a152-61c818d58ba0	Hamlet	ST	20	111	2	Arm B	1	Yes	Field	No	Yes	Female	---	1	09 Mar 14	Yes	Yes	No	No	No	Twice	No			1	Yes	No	No	No	Never	No			No	1	Yes
.3		-1.59		-2.41		-3.71		-3.61		-2.64		22feb2014	95596ad0-46d9-447e-a885-de5e5917f2bd	Main Village	OBC	30	94	2	Arm B	4	Yes	Field	No	No	Male	---	1	23 Feb 14	Yes	No	No	Yes	Yes	Never				1	Yes	Yes	No	No	Twice	No			No	1	Yes
-.46		.02		-1.68		-3.84		-4.22		-2.47		05nov2013	f23f889b-214f-4ea8-8bb0-4514d6c1b786	Main Village	ST	26	11	1	Arm B	3	Yes	Field	No	Yes	Male	---	1	08 Nov 13	Yes	Yes	No	No	No	Once				1	Yes	No	No	No	Twice				No	1	Yes
.46		.14		-1.03		-1.23		-1.86		-1.56		09jul2014	3f58bda0-d33e-4511-ba0e-fa86954679ef	Hamlet	ST	25	94	2	Arm B	3	No	Field	Yes	Yes	Male	---	1	11 Jul 14	Yes	Yes	No	No	No	3 Times	No			1	Yes	No	No	No	Twice	No			No	1	Yes
		-.58		-1.15		-2.26		-1.7		-2.45		12mar2014	192d212d-f1ad-474f-abc7-776d3f7f083f	Main Village	ST	23	104	2	Arm A	6	No	Field	No	Yes	Female	---	1	21 Mar 14	Yes	Yes	Yes	No	Yes	3 Times				1	Yes	No	Yes	No	Once				No	1	Yes
-.41		-.5		-.8300000000000001		-.7000000000000001		-.6900000000000001		-.73		28may2014	ecbd2285-cb90-4b96-8389-92add55448d7	Hamlet	ST	20	63	2	Arm B		No	Not Improved	No	Yes	Female	---	1	30 May 14	Yes	Yes	No	No	No	Never	No			1	Yes	No	No	No	3 Times	No			No	1	Yes
-1.12		-1.13		-3.14		-4.05		-4.03		-3.6		16aug2014	eccd5fd7-c038-4f65-9d6f-f06aba95cf75	Hamlet	OBC	22	40	1	Arm A	3	Yes	Field	Yes	No	Female	---	1	18 Aug 14	Yes	No	No	No	No	Never	No			1	Yes	Yes	Yes	No	Once	No			No	1	Yes
-.9500000000000001		-.67		-1.06		-1.56		-1.78		-2.56		12jan2015	0276cf14-0d61-4d40-aff5-e221304336f5	Main Village	ST	19	81	2	Arm B		No	Field	No	Yes	Female	---	1	15 Jan 15	Yes	Yes	No	No	No	Twice	No			1	Yes	Yes	No	No	3 Times	No			No	1	Yes
		-.41		-1.28		-2.26		-2.96		-3.42		29jan2015	ed19aaf8-2b46-48b1-9e0a-c759a47172d9	Hamlet	ST	24	69	2	Arm A	1	No	Field	No	No	Male	---	1	02 Feb 15	Yes	No	No	No	No	3 Times	No			1	Yes	No	No	No	3 Times	No			No	1	Yes
-.93		-.99		-3.61		-1.23		-2.24		-2.9		21oct2014	649c6a36-9e91-49fc-8a9c-3224f5b48acd	Main Village	ST	19	106	2	Arm A	1	No	Field	Yes	Yes	Male	---	1	27 Oct 14	Yes	Yes	No	No	No	Twice	No			1	Yes	No	No	No	Twice	No			No	1	Yes
-.99		-1.09		-3.16		-3.32		-2.1		-2.48		05nov2013	655c6003-0a25-4dca-ad53-7cad7f9ec238	Hamlet	ST	25	109	2	Arm B	2	No	Field	No	No	Male	---	1	07 Nov 13	Yes	No	No	No	No	Never	No			1	Yes	No	Yes	Yes	Never	No			No	1	Yes
		-.01		-2.37		-2.45				-3.17		15apr2014	edfc97fb-b1b2-4664-a4be-147c6a5289a7	Main Village	ST	23	74	2	Arm A	1	No	Field	No	Yes	Male	---	1	22 Apr 14	Yes	Yes	No	No	No	Twice	No			1	Yes	No	Yes	No	3 Times				No	1	Yes
				-.36		-.49				-2.63		05may2014	5f59809b-d68a-4637-98d9-3297a29f23ee	Hamlet	ST	16	114	2	Arm B		No	Field	No	Yes	Female	---													Yes	No	Yes	No	Once				No	1	Yes
		.02		-2.56		-2.63				-3.02		12nov2013	a6b38011-d1fc-4b08-b72f-b10b175535aa	Hamlet	ST	27	109	2	Arm B	3	No	Field	No	No	Male	---	1	14 Nov 13	Yes	Yes	No	No	No	Twice				1	Yes	Yes	No	Yes	More than 3 Times	No			No	1	Yes
-.88		-1.7		-.04		-.34		-.3		-.46		03oct2014	41940444-f4ef-4fe0-a528-91c1e0a83ce4	Hamlet	ST	25	73	2	Arm B	1	No	Field	No	No	Female	---	1	04 Oct 14	Yes	No	No	Yes	No	Once	No			1	Yes	No	No	No	3 Times	No			No	1	Yes
1.9		2.07		.61		-.41		-1		-.92		01mar2014	4a0e43d7-1947-47fb-976e-40c42d83c1b3	Main Village	ST	20	111	2	Arm B		No	Field	Yes	Yes	Female	---	1	04 Mar 14	Yes	Yes	No	No	Yes	Twice	No			1	Yes	No	Yes	Yes	Once	No			No	1	Yes
-.01		-.24		-4.42		-2.52				-2.31		13feb2014	703fe404-51bf-4aaa-981d-7ae79a26c9b1	Hamlet	ST	26	30	1	Arm A	2	No	Field	Yes	Yes	Female	---	1	18 Feb 14	Yes	No	No	No	No	Twice				1	Yes	No	No	No	Once				No	1	Yes
-1.31		-1.75		-.72		-3.08		-2.29		-3.57		07may2014	16f77ac0-0900-4076-94fa-1d49cc113809	Main Village	ST	23	26	1	Arm B		No	Field	Yes	Yes	Male	---	1	09 May 14	Yes	No	No	No	Yes	Never				1	Yes	No	No	No	Once				No	1	Yes
-.52		.84				-1				-1.59		14nov2013	c82d5840-9bdb-4d8a-8979-59229c250308	Main Village	ST	22	118	2	Arm A	1	No	Field	No	Yes	Male	---	1	16 Nov 13	Yes	No	No	No	No	Never				1											Yes
-1.49		-1.88		-2.34		-2.54		-2.88		-2.62		14dec2013	edc91622-020d-465a-8d59-6d1b32b0b17c	Main Village	ST	22	10	1	Arm A	2	No	Field	Yes	Yes	Female	---	1	16 Dec 13	Yes	No	No	No	No	Once				1	Yes	No	No	No	3 Times				No	1	Yes
-.12		-.59		-.42		-1.38		-1.3		-1.18		04nov2014	a10d2423-f837-4ad8-9773-d73582bda58f	Main Village	ST	24	57	1	Arm B	4	No	Improved	No	No	Female	---	1	06 Nov 14	Yes	Yes	No	No	No	Never	No			1	Yes	Yes	Yes	No	Never	No			No	1	Yes
		-.64		-2.2		-1.77		-2.49		-2.53		11nov2013	f92de62a-6398-49bd-8c23-1da19390c473	Main Village	ST	26	23	1	Arm A	1	No	Field	Yes	Yes	Male	---	1	15 Nov 13	Yes	No	No	No	No	Never				1	Yes	No	Yes	Yes	Once				No	1	Yes
		.05		-1.07		-1.04		-.8		-.77		10aug2014	ee0a3ba7-6905-4a03-9e78-241899f05afc	Main Village	ST	20	89	2	Arm A		No	Field	No	Yes	Female	---			Yes	Yes	No	No	No	Once				1	Yes	Yes	Yes	No	Twice	No			No	1	Yes
		-1.1		-3.37		-3.15		-2.89		-3.05		25sep2014	4adb4940-9e8d-41d7-af21-fffb224c1b50	Main Village	ST	21	5	1	Arm A		No	Field	No	No	Male	---	1	03 Oct 14	Yes	Yes	No	No	No	Twice	No			1	Yes	No	Yes	No	Never	No			No	1	Yes
-.78		-.61				-1.45		-3.06		-2.8		13nov2014	31d1abf0-42fb-4f4c-ae6e-989a1aa39b10	Hamlet	ST	25	14	1	Arm B	2	No	Field	Yes	Yes	Male	---	1	15 Nov 14	Yes	No	No	No	No	Once	No			1	Yes	No	No	No	Once	No				1	Yes
		-.75		-2.32		-3.4		-2.29		-2.84		21oct2014	07561447-619c-4251-bb87-3f8b5187f6f7	Main Village	ST	22	39	1	Arm B		No	Field	Yes	Yes	Male	---	1	30 Oct 14	Yes	No	No	No	No	Once	No			1	Yes	Yes	Yes	No	Never	No			No	1	Yes
		-2.1										13may2014	abf42c86-c26b-4009-9764-f4b22d283a5a	Main Village	ST	25	109	2	Arm B	1	No	Field	No	Yes	Female	---	1	14 May 14	Yes	Yes	Yes	No	Yes	Never				1											No
		-1.72		-1.65		-.53		-1.89		-1.37		15oct2013	dd788b39-f175-4cb0-9397-30ce070ccd7a	Hamlet	ST	22	35	1	Arm B	1	Yes	Field	No	No	Female	---			Yes	No	No	No	No	3 Times	No			1	Yes	No	No	No	More than 3 Times	No			No	1	Yes
		-1.02		-.19		-.28		-1.05		-.65		28oct2014	823397f6-2fd8-4d52-8e8c-e0305182753e	Hamlet	ST	37	43	1	Arm B	5	No	Field	Yes	No	Male	---	1	06 Nov 14	Yes	Yes	No	No	No	3 Times	No			1	Yes	No	No	No	3 Times	No			No	1	Yes
-1.52		-1.59		-2.1		-2.87				-2.92		07nov2013	2e74864e-f627-48c2-946c-05ee308d30cf	Hamlet	ST	35	47	1	Arm A	5	Yes	Field	Yes	Yes	Male	---	1	10 Nov 13	Yes	Yes	Yes	No	No	Never				1	Yes	No	No	No	Never				No	1	Yes
		-2.64		-3.1		-3.48						29mar2014	4765c470-dc36-4afd-aaa4-0eedfe8b0e1e	Hamlet	ST	20	108	2	Arm B		No	Field	No	No	Female	---	1	01 Apr 14	Yes	Yes	Yes	Yes	Yes	Twice				1	Yes	Yes	No	Yes	Never	No			No	1	Yes
				-.24		.22		-.61		-.76		16feb2014	7d0bfc0b-3f56-41da-9d0a-0a70812d58be	Main Village	OBC	31	91	2	Arm B	2	No	Field	No	No	Male	---	1	25 Feb 14											Yes	No	No	No	Never	No			No	1	Yes
-.04				-.18		-.08		.23		-.29		16mar2014	c7078033-376e-4dc6-a264-2fc038f1c04c	Main Village	ST	31	62	2	Arm B	2	No	Field	No	Yes	Female	---	1	19 Mar 14											Yes	No	No	No	Twice				No	1	Yes
-2.15		-4.46		-1.68		-1.59		-1.03		-1.56		22jan2014	a9a40274-9a1a-4b9e-b2e3-49851b8e51b1	Hamlet	ST	20	5	1	Arm A	1	No	Field	Yes	Yes	Male	---	1	24 Jan 14	Yes	No	No	No	No	Never	No			1	Yes	No	No	Yes	Twice				No	1	Yes
-1.4		-1.85		-1.65		-1.57		-2.51		-2.54		24nov2014	cfad3fea-7e6c-4383-bc0c-22127b822486	Main Village	ST	30	20	1	Arm A	5	No	Field	Yes	Yes	Male	---	1	26 Nov 14	Yes	No	No	No	No	Never	No			1	Yes	No	No	No	Never	No			No	1	Yes
-.62		.52		.51		.09		.17		.12		18aug2014	098f07bc-8540-4544-8d87-b813de932dd1	Main Village	ST	21	97	2	Arm B	1	No	Field	No	No	Female	---	1	20 Aug 14	Yes	Yes	No	Yes	Yes	Twice	No			1	Yes	Yes	No	Yes	Once	No			No	1	Yes
.99		-2.8		-2.17		-2.94		-2.24		-2.16		11oct2013	fc3f92d3-67b9-4f60-a2ef-86a9adc7a009	Main Village	ST	23	65	2	Arm B	1	No	Field	No	Yes	Male	---	1	14 Oct 13	Yes	Yes	No	No	No	Never	No			1	Yes	No	No	No	Never	No			No	1	Yes
-5.25	1	-1.37		-.7000000000000001		-.9		-.73		-1.25		30jul2014	ef71f848-4751-4063-b21b-438704acc4ce	Hamlet	OBC	28	61	2	Arm B	1	No	Field	No	Yes	Female	---	1	02 Aug 14	Yes	Yes	No	No	No	Never	No			1	Yes	No	No	No	Twice	No			No	1	Yes
-3.13		-3.31		.28		-1.57		-1.8		.05		03jul2014	a3d7723d-e67b-40a9-9d04-e5f622d3b3e8	Main Village	ST	26	21	1	Arm A		No	Field	No	No	Female	---	1	05 Jul 14	Yes	No	No	No	No	Never				1	Yes	No	No	No	Never	No			No	1	Yes
-.52				.43		.19		-.25		-2.15		11aug2014	52dcda78-2d86-4a20-bfae-1467515d6233	Main Village	OBC	20	18	1	Arm A		No	Field	No	No	Male	---	1	14 Aug 14											Yes	No	Yes	Yes	Never	No			No	1	Yes
-.58		-.04		-2.2		-.9		-1.75		-1.8		08dec2013	ee2d0631-e540-4542-8aef-9185789e6189	Main Village	ST	25	49	1	Arm B	3	Yes	Field	Yes	No	Female	---	1	12 Dec 13	Yes	No	No	No	No	Once				1	Yes	No	No	No	3 Times				No	1	Yes
-.21		.9400000000000001				-.67		-.85		-.7000000000000001		14nov2014	efcbcd58-f0ce-4908-851f-228a329039e8	Main Village	ST	25	118	2	Arm A	2	No	Field	No	Yes	Female	---	1	16 Nov 14	Yes	No	No	No	No	Twice	No			1	Yes	Yes	No	No	3 Times	No				1	Yes
		-1.45		-2.76		-2.64		-2.92		-3.39		28mar2014	5e661e5d-c3d4-44d5-8b3a-1311c9ebe994	Main Village	ST	19	92	2	Arm B		No	Field	No	No	Male	---			Yes	Yes	Yes	Yes	Yes	Never	No			1	Yes	No	No	No	Never	No			No	1	Yes
-1.85		-2.32		-1.59		-1.96		-2.87		-2.99		13may2014	2e08a33f-d8c8-4e9d-9351-4ba3f330d9d3	Hamlet	ST	26	38	1	Arm A	3	Yes	Field	Yes	No	Female	---	1	16 May 14	Yes	Yes	No	No	No	Never	No			1	Yes	No	No	No	Once	No			No	1	Yes
-1.08		.25		-.9500000000000001		-1.22		-1.37		-2.15		09dec2013	a117854f-18a1-4163-b630-8168b5bbe47f	Hamlet	ST	21	61	2	Arm B		No	Field	No	Yes	Male	---	1	11 Dec 13	Yes	Yes	No	No	No	Twice	No			1	Yes	No	No	No	3 Times	No			No	1	Yes
		-.73		-1.53		-1.99		-2.36		-1.28		17jun2014	4f087981-d46a-49b3-b4c7-3cf39edbfcf6	Main Village	ST	23	28	1	Arm B		No	Field	Yes	Yes	Male	---	1	19 Jun 14	Yes	No	No	No	Yes	Once				1	Yes	No	No	No	Twice	No			No	1	Yes
		-1.06		-2.01		-3.12		-3.13		-2.45		13jan2015	da33a919-73a9-4030-a372-3c39a1ee7fa2	Main Village	ST	31	42	1	Arm A	3	No	Field	Yes	Yes	Female	---			Yes	No	No	No	No	Once	No			1	Yes	Yes	No	No	Once	No			No	1	Yes
-2.22		-1.14		-2.02		-2.2		-2.08		-2.01		31aug2014	d9f3af4a-2f75-4f5d-b412-db55a6b49e66	Main Village	ST	24	38	1	Arm A	2	Yes	Field	Yes	No	Female	---	1	03 Sep 14	Yes	No	No	No	No	Once	No			1	Yes	No	No	No	Once	No			No	1	Yes
		2.17		1.82				.09		.6		01feb2015	744a712b-5231-450d-b90f-4186989eca9b	Hamlet	ST	21	14	1	Arm B		No	Field	No	Yes	Male	---	1	10 Feb 15	Yes	No	No	No	No	Never	No			1	Yes	No	No	Yes	Once	No			No	1
		2.12						-4.89		-2.81		28jun2014	c5b11cf7-d128-405a-8fe5-30655afeba70	Hamlet	ST	27	16	1	Arm A	2	No	Field	Yes	Yes	Male	---	1	06 Jul 14	Yes	No	No	No	No	Twice				1
-.08		-1.87		-1.79		-1.4		-.91		-2.26		15oct2013	b3e495b3-1ae9-44f7-975c-77abde6d24ae	Main Village	ST	24	60	1	Arm B	3	No	Field	Yes	No	Male	---	1	18 Oct 13	Yes	Yes	No	No	No	Once				1	Yes	No	No	Yes	Twice	No			No	1	Yes
-.84		.1		-.24		-1.05		-1.14		-3.39		18oct2014	2fab5006-79bb-4013-8c8c-9d0f23bfb64e	Main Village	ST	36	38	1	Arm A	4	Yes	Field	Yes	Yes	Female	---	1	19 Oct 14	Yes	No	No	No	No	Never	No			1	Yes	No	No	No	Never	No			No	1	Yes
		-.29		-1.46		-2.82		-2.06		-3.46		08dec2013	a3af2d54-8645-4788-aac7-0e26608ceca0	Main Village	ST	22	27	1	Arm A		No	Field	Yes	Yes	Male	---	1	19 Dec 13	Yes	No	No	No	No	Never	No			1	Yes	No	No	Yes	3 Times				No	1	Yes
-1.98		-2.04		-1.6		-1.05		-1.5		-2.06		12dec2014	f16f5875-8b6c-4a1c-846e-38529c57913e	Main Village	ST	21	118	2	Arm A		No	Field	No	Yes	Male	---	1	17 Dec 14	Yes	Yes	No	No	Yes	Once	No			1	Yes	No	No	No	Once	No			No	1	Yes
-.45		-.35		.04		-.04		-.49				04may2014	4016dc14-d7fc-49a2-8139-cb54766397bf	Main Village	ST	24	79	2	Arm A	1	No	Field	No	Yes	Female	---	1	08 May 14	Yes	Yes	No	No	No	3 Times				1	Yes	No	Yes	No	Twice	No			No	1	Yes
.02		-.17		-1.22		-1.23		-.61		-2.09		03apr2014	9e2f3099-8365-430d-b662-d515a1ccfe58	Main Village	ST	20	93	2	Arm B		No	Field	No	Yes	Male	---	1	06 Apr 14	Yes	Yes	No	No	No	Never	No			1	Yes	No	No	No	Once	No			No	1	Yes
		-1.82		-2.01		-1.55		-2.4		-3.17		10feb2014	e0e0b528-7ae8-4c58-ae66-cde81c69afb0	Main Village	ST	24	11	1	Arm B	2	No	Field	Yes	Yes	Female	---			Yes	No	No	No	No	Never				1	Yes	No	No	No	Once				No	1	Yes
.17		.3		-1.88		-2.24		-2.28		-2.55		30dec2014	334ae0e6-f2c6-4d9c-9782-6c5dff64c47d	Hamlet	ST	19	56	1	Arm A	6	No	Field	Yes	No	Male	---	1	01 Jan 15	Yes	No	No	No	No	3 Times	No			1	Yes	No	No	No	Never	No			No	1	Yes
2.13		1.69		-1.56		-1.62		-2.76		-3.78		04feb2014	567fbc97-1f19-4e21-88ed-6bea2795d367	Main Village	OBC	27	25	1	Arm B		No	Field	Yes	Yes	Male	---	1	07 Feb 14	Yes	No	No	No	No	Once				1	Yes	No	No	Yes	3 Times				No	1	Yes
		.48		.16		.5600000000000001		-.34		-.23		07feb2014	f1f90c8c-dfbd-4c57-a789-e4edda0a677a	Hamlet	ST	20	90	2	Arm B		No	Field	No	Yes	Female	---	1	09 Feb 14	Yes	Yes	No	No	No	Never				1	Yes	No	Yes	No	Never				No	1	Yes
				-3.57		-1.23		-1.61		-2.25		31may2014	38bda5da-73c3-4ebd-8aad-cbd70dca5e72	Hamlet	ST	20	70	2	Arm A		No	Field	No	No	Male	---			Yes	Yes	No	No	No	Once				1	Yes	No	No	No	Once	No			No	1	Yes
		-.58		-1.12		-3.45		-2.64		-1.68		01dec2013	fbd5ddf5-6721-4b57-bc93-80d7dbd14b2e	Main Village	ST	30	21	1	Arm A	3	Yes	Field	Yes	No	Male	---	1	01 Dec 13	Yes	No	No	No	No	Never				1	Yes	No	No	Yes	Never				No	1	Yes
		.45		-1.34		-.71				-1.09		24apr2014	7897f2e5-fdf4-49ff-b713-9f64eba7db6b	Hamlet	ST	32	74	2	Arm A	3	No	Field	No	Yes	Female	---			Yes	Yes	Yes	No	Yes	Once	No			1	Yes	No	No	No	3 Times	No			No	1	Yes
-.13		2.47		-1.43		-.8300000000000001		-1.03		-1.39		16dec2013	1d0befeb-1ea2-498f-81b4-5352660bc84a	Main Village	ST	22	118	2	Arm A	3	No	Field	No	Yes	Male	---	1	17 Dec 13	Yes	Yes	Yes	No	Yes	Twice	No			1	Yes	No	No	Yes	Once	No			No	1	Yes
-.22		.36		.18		-.39		-1.72		-1.99		22apr2014	ec768b63-668b-4f15-b332-ba54b1db68e5	Hamlet	ST	21	92	2	Arm B	1	No	Field	No	No	Male	---	1	29 Apr 14	Yes	No	Yes	No	No	Never				1	Yes	Yes	No	No	Never	No			No	1	Yes
		-2.72		-2.66		-2.31		-2.96		-2.89		25feb2014	bd50bd33-c2f2-4fee-89d7-db958235fd54	Main Village	ST	28	58	1	Arm A	6	Yes	Field	Yes	No	Female	---	1	01 Mar 14	Yes	Yes	No	No	No	3 Times	Yes	No		1	Yes	No	No	Yes	Never				Yes	1	Yes
2.93		.32		.14		.08		-.23		-.88		18feb2014	fa02d769-705c-4966-b740-5b1931648632	Main Village	ST	28	79	2	Arm A	4	No	Field	No	Yes	Female	---	1	19 Feb 14	Yes	No	No	No	No	3 Times				1	Yes	No	No	No	Twice				No	1	Yes
-2.59		-1.43		-.8		-2.74		-2.41		-3.33		11aug2014	c5a5742b-7f0c-4eee-8163-2692766d92c9	Main Village	SC	25	114	2	Arm B	1	No	Field	Yes	No	Male	---	1	15 Aug 14	Yes	Yes	No	No	No	Once				1	Yes	Yes	No	No	Once	No			No	1	Yes
-1.44		-1.39		-1.54		-.97		-1.12		.02		06feb2014	dff6f2e3-1589-4c90-8deb-21a442b187dc	Hamlet	ST	27	54	1	Arm B	3	No	Field	No	No	Female	---	1	09 Feb 14	Yes	No	No	No	No	3 Times	No			1	Yes	No	No	Yes	3 Times	No			No	1	Yes
-2.33		-.21		-1.31		-1.14		-1.35		-2.28		28apr2014	95601522-9eb5-4b94-92b5-4a03504e332f	Main Village	ST	20	75	2	Arm A		No	Field	No	Yes	Female	---	1	29 Apr 14	Yes	Yes	No	No	No	Twice	No			1	Yes	No	No	No	3 Times				No	1	Yes
-2.53		-.92		-1.42		-1.89		-1.19		-1.95		23oct2014	10c2a594-cc67-40c6-856a-9c910f5d450e	Main Village	ST	26	80	2	Arm B	1	No	Field	No	Yes	Female	---	1	26 Oct 14	Yes	Yes	No	No	No	3 Times	No			1	Yes	No	No	No	3 Times	No			No	1	Yes
.24		-.21								.13		10dec2013	2af45990-7367-4517-948d-15bee2c3b914	Main Village	ST	28	13	1	Arm A	4	No	Field	Yes	Yes	Male	---	1	14 Dec 13	Yes	Yes	Yes	No	Yes	Twice				1											Yes
.18		-2.48		-1.18		-1		-1.59		-1.11		19jun2014	c4111552-eed8-4ca8-9899-f44044dc33e3	Hamlet	ST	28	89	2	Arm A	1	No	Field	No	Yes	Male	---	1	21 Jun 14	Yes	Yes	No	Yes	Yes	Once				1	Yes	No	Yes	No	Never	No			No	1	Yes
-2.13		-1.36		-.6900000000000001		-.99		-1.7		-1.54		27apr2014	d09f554e-7cdc-4f76-848f-63c4ee506b2e	Main Village	ST	23	61	2	Arm B		No	Field	No	Yes	Female	---	1	29 Apr 14	Yes	Yes	No	No	No	3 Times	No			1	Yes	No	No	No	Once	No			No	1	Yes
		-2.49				-3.28		-1.91		-2.26		24nov2013	582b9a1c-2b15-472a-b04e-7d24d8056abe	Main Village	ST	25	113	2	Arm A	3	Yes	Field	No	Yes	Female	---			Yes	Yes	No	No	No	Twice				1											Yes
-1.65		-2.66		-1.92		-2.14		-2.13		-2.23		02may2014	2602f8dc-c765-41dd-97e7-dcdeeee548e4	Hamlet	ST	30	113	2	Arm A	5	Yes	Field	No	No	Male	---	1	05 May 14	Yes	No	No	No	No	Never				1	Yes	No	No	No	Never				No	1	Yes
.8100000000000001		.21				-.7000000000000001		-1.33		-.9500000000000001		16nov2013	bf56b681-9c9b-4206-bda2-eb32e210687f	Main Village	OBC	23	98	2	Arm A	1	No	Field	No	Yes	Male	---	1	23 Nov 13	Yes	Yes	Yes	Yes	Yes	Never	No			1											Yes
-4.06		.35		-.2				-.07		-.45		08may2014	07a62790-36cc-4d4f-b5e2-5a90bd6c1d9e	Hamlet	ST	20	112	2	Arm A	3	No	Field	Yes	No	Female	---	1	10 May 14	Yes	Yes	Yes	No	No	Twice	No			1	Yes	No	Yes	Yes	Twice	No			No	1	Yes
		-2.59		-1.44		-1.76		-1.94		-1.93		07jan2014	5f631d80-c54a-45f2-9662-a0bf109d183e	Main Village	OBC	20	67	2	Arm B	1	No	Field	No	No	Male	---	1	15 Jan 14	Yes	Yes	No	No	No	Twice				1	Yes	No	No	No	3 Times	No			No	1	Yes
-.53		.85		-.61		-.46		-1.13		-.87		11oct2014	1d842e58-af7c-4010-adc5-9b0697529afd	Hamlet	ST	22	52	1	Arm A	1	No	Field	No	No	Female	---	1	15 Oct 14	Yes	No	No	No	No	Once	No			1	Yes	No	No	No	Twice	No			No	1	Yes
		-1.04		-.2		-.8		-.86		-1.51		13feb2014	8617cc73-15d2-44f6-ae8d-a79348fca9f6	Main Village	ST	26	104	2	Arm A	2	Yes	Field	No	Yes	Male	---	1	25 Feb 14	Yes	Yes	Yes	No	No	Twice				1	Yes	No	No	No	Twice				No	1	Yes
1.89		-1.61		-2.06		-1.49		-1.35		-2.34		07apr2014	8444e567-2e61-4d2d-82c9-1af61d66cdef	Main Village	ST	24	98	2	Arm A	1	No	Field	No	No	Female	---	1	09 Apr 14	Yes	Yes	Yes	Yes	Yes	Twice	No			1	Yes	Yes	Yes	No	Never	No			No	1	Yes
-.55		-1.69		-1.18		-2.32		-2.93		-3.54		13aug2014	17e266bd-c827-46f5-9cb8-80ce1f2e1be6	Main Village	ST	24	5	1	Arm A		No	Field	Yes	Yes	Female	---	1	18 Aug 14	Yes	No	No	No	No	Once	No			1	Yes	No	No	No	Twice	No			No	1	Yes
-.31		-.99		-1.28		-2.11		-1.86		-3.9		29oct2014	dfee21d0-5eed-4130-9be3-7b4325e9c12e	Main Village	SC	24	115	2	Arm A	2	No	Field	No	Yes	Male	---	1	30 Oct 14	Yes	Yes	Yes	No	No	Twice	No			1	Yes	No	No	No	Once	No			No	1	Yes
-.11		-.44		-.31		-.39		-.76		-1.12		18nov2013	030d2414-1130-4984-b7a9-3bda97fa7d1b	Hamlet	OBC	22	76	2	Arm B	1	No	Field	No	Yes	Female	---	1	20 Nov 13	Yes	Yes	No	No	No	Once	No			1	Yes	No	No	No	Once	No			No	1	Yes
-3.98		-.85		-.08		-.32		-.12		-.02		11apr2014	f45ce790-81f8-4a56-8110-dd8e1e3a6a56	Main Village	OBC	23	19	1	Arm B		No	Field	No	Yes	Female	---	1	16 Apr 14	Yes	Yes	Yes	Yes	No	Once				1	Yes	No	Yes	No	Twice				No	1	Yes
-1.82		-.63		-.7000000000000001		-.97		-1.28		-1.62		05nov2013	3fd9607d-7d78-4eae-a306-2afc4aa3e2e9	Main Village	ST	25	80	2	Arm B		No	Field	No	Yes	Female	---	1	07 Nov 13	Yes	Yes	Yes	Yes	Yes	Once	No			1	Yes	No	No	Yes	Twice				No	1	Yes
		-2.8				-2.44				-2.87		15apr2014	e68d54aa-bce5-47fc-9456-2854583b752e	Main Village	OBC	24	120	2	Arm A		No	Field	No	No	Male	---	1	19 Apr 14	Yes	Yes	No	No	Yes	Twice	No			1											Yes
-.84		-2.33		-.47		-.73				-1.99		01jun2014	2b23eeab-6306-4003-be70-f82b1b9aa236	Main Village	ST	25	102	2	Arm A	1	No	Field	No	Yes	Male	---	1	03 Jun 14	Yes	Yes	No	Yes	Yes	Once				1	Yes	No	Yes	Yes	3 Times				No	1	Yes
-3.75		-2.73		-2.92		-3.38		-3.38		-3.43		18nov2013	0aea8bde-25d7-4951-8eb5-b4bede5e3654	Hamlet	ST	19	55	1	Arm B		No	Field	No	Yes	Male	---	1	22 Nov 13	Yes	No	No	No	No	3 Times	No			1	Yes	Yes	Yes	No	3 Times	No			No	1	Yes
.08		-.47		.46		.36		-.39		-.64		15sep2014	fc11842f-2d4e-4ab4-aeb6-9624cf164e9e	Hamlet	ST	21	72	2	Arm B	1	No	Field	No	Yes	Male	---	1	16 Sep 14	Yes	Yes	No	No	No	3 Times	No			1	Yes	No	No	No	Once	No			No	1	Yes
-2.45		-1.77		-3.05		-2.75		-2.43		-1.83		20mar2014	75f20025-1ff2-40f7-9017-89dcbeb0cd95	Main Village	ST	20	106	2	Arm A	2	Yes	Field	Yes	Yes	Female	---	1	22 Mar 14	Yes	Yes	No	No	No	Once				1	Yes	No	Yes	Yes	Twice	No			No	1	Yes
		-1.1		-1.55				-1.79		-2.55		16nov2013	0bdb2035-ff2b-45f0-a8f1-bdfb229776f0	Main Village	ST	30	40	1	Arm A	2	Yes	Field	Yes	Yes	Female	---	1	19 Nov 13	Yes	No	No	No	Yes	Twice				1	Yes	No	No	No	Twice	Yes	Yes	Yes	No	1	Yes
				-1.73		-1.35		-1.51		-.9		11oct2013	6ab30b27-d543-460e-88e9-f1cdbb36c9d9	Main Village	ST	22	79	2	Arm A	1	Yes	Field	No	Yes	Female	---	1	15 Oct 13	Yes	No	No	No	No	Never				1	Yes	No	No	No	Twice				No	1	Yes
.28		-1.36		-1.64		-1.45		-2.05		-1.94		06mar2014	c2f82e16-eec8-444d-ba88-3c2c55549963	Hamlet	OBC	20	110	2	Arm A		No	Field	No	No	Male	---	1	10 Mar 14	Yes	Yes	No	Yes	No	Never	No			1	Yes	Yes	No	No	Never				No	1	Yes
-1.73		-1.26				-1.19		-1.2		-1.27		15jul2014	8eab9af6-63b2-4fa5-81ee-ec64adb328c5	Hamlet	ST	21	40	1	Arm A	1	No	Field	Yes	Yes	Female	---	1	17 Jul 14	Yes	No	No	Yes	No	Never	No			1											Yes
-1.82		-1.29		-.8300000000000001		-1.78				-.02		21dec2013	7360fcf2-8af8-432b-9095-7176ed1738f7	Main Village	ST	25	41	1	Arm A	1	No	Field	No	Yes	Male	---	1	25 Dec 13	Yes	Yes	No	No	Yes	Twice				1	Yes	Yes	Yes	Yes	3 Times				No	1	Yes
		-.54		-.8100000000000001		-1.19		-.01		-.67		30dec2013	2ff370db-e3f8-4a65-bae9-3b32bf1d8e8a	Main Village	ST	17	91	2	Arm B	1	No	Field	No	No	Female	---	1	31 Dec 13	Yes	Yes	No	Yes	Yes	Twice				1	Yes	No	No	No	Twice				No	1	Yes
		-.66		-.53		-.12		-.54		.31		21mar2014	5681044f-e869-4f0b-862a-0460bb211948	Main Village	ST	20	68	2	Arm A		No	Field	Yes	No	Female	---	1	31 Mar 14	Yes	Yes	No	No	No	Once	No			1	Yes	No	Yes	Yes	Twice	No			No	1	Yes
.16		.08		.92		-.63		-1.3		-1.12		30dec2014	82aa22e1-a990-4c6f-898b-c93416baf50d	Hamlet	ST	23	120	2	Arm A	4	Yes	Field	Yes	Yes	Female	---	1	05 Jan 15	Yes	Yes	No	No	No	Never	No			1	Yes	Yes	No	No	Once	No			No	1	Yes
-.5600000000000001				-.46		-.19		-.99		-1.25		06oct2014	6889c41c-51fe-49d9-816e-5d0d5937b0d8	Hamlet	ST	25	113	2	Arm A		No	Field	No	No	Female	---	1	08 Oct 14											Yes	No	No	No	3 Times	No			No	1	Yes
		-.36		-1.05		-1.55		-1.23		-1.8		27oct2014	f5d249ae-f319-49d0-ad4f-ccc8c6ae718e	Main Village	ST	30	41	1	Arm A	3	Yes	Field	Yes	No	Female	---	1	04 Nov 14	Yes	Yes	Yes	No	No	Never	No			1	Yes	No	No	No	Never	No			No	1	Yes
		-.79		-1.48		-1.87		-2.22		-2.53		08nov2014	1df03bf4-9a63-4478-a78d-bc8803ab190f	Hamlet	ST	22	73	2	Arm B	1	No	Field	No	No	Male	---	1	20 Nov 14	Yes	Yes	No	No	No	Once	No			1	Yes	No	No	No	Twice	No			No	1	Yes
-1.7				-.86		-3.1				-3.68		26oct2014	b4028ce3-b439-4e93-a567-14753ec4a63c	Hamlet	ST	25	5	1	Arm A	1	No	Field	Yes	Yes	Female	---	1	01 Nov 14	Yes	No	No	No	No	Once	No			1	Yes	Yes	Yes	No	Never	No			No	1	Yes
		-.89		-.63		-1.2		-1.1		-1.42		15nov2013	f607c37d-ad02-404d-89b0-9ceef2a0b936	Main Village	ST	19	88	2	Arm A		No	Field	No	Yes	Male	---	1	17 Nov 13	Yes	Yes	No	No	No	Once				1	Yes	No	No	No	Twice				No	1	Yes
-1.53		-.96				-.22		-.18		-.25		24dec2014	f60c338c-10ac-4cd1-b13a-eeca2ba03307	Hamlet	ST	20	63	2	Arm B		No	Field	No	Yes	Female	---	1	26 Dec 14	Yes	Yes	No	No	No	Never	No			1											Yes
-1.71		-2.41		-3.15				-2.81		-2.08		27oct2014	2e6fd839-5b70-466e-9262-af04f0f7af6d	Hamlet	ST	22	17	1	Arm A	1	No	Field	Yes	Yes	Male	---	1	01 Nov 14	Yes	Yes	No	No	No	Once	No			1	Yes	Yes	No	No	Never	No			No	1	Yes
-3.62		-2.52		-3.42						-2.71		27apr2014	f39469a0-1ce6-4dee-90e3-76ea0bd6d35f	Main Village	ST	23	96	2	Arm A	1	No	Field	No	No	Female	---	1	30 Apr 14	Yes	No	No	No	No	Twice	No			1	Yes	No	Yes	Yes	Twice				No	1
-1.73		-1.65				-1.13		-1.19		.62		05jan2014	16bffbf8-6a2d-4b5c-bca4-77164dff3223	Main Village	OBC	24	120	2	Arm A	5	No	Field	No	Yes	Female	---	1	09 Jan 14	Yes	No	No	No	No	Twice	No			1	Yes	No	No	Yes	3 Times	No				1	Yes
		-2.79		2.26				-3.23		-3.49		18may2014	12098864-b1eb-40bb-b05d-542ea7a19a7d	Hamlet	ST	18	51	1	Arm A	1	Yes	Field	Yes	No	Female	---	1	21 May 14	Yes	Yes	No	No	No	Once				1	Yes	No	No	No	Once	No			No	1	Yes
-1.13		-.08		-.8100000000000001		-1.25		-2.65		-2.15		11oct2013	cccefac5-ce0d-4d59-9b0f-a707d00a63ca	Hamlet	ST	20	45	1	Arm A	2	Yes	Field	Yes	Yes	Female	---	1	16 Oct 13	Yes	Yes	No	No	Yes	Never				1	Yes	No	Yes	Yes	Twice				No	1	Yes
.14		-1.35		-2.37		-2.36		-2.06		-1.81		22dec2014	bed76379-63b8-4d3a-9c3a-8d5813bbb9d0	Main Village	ST	22	53	1	Arm B		No	Field	No	Yes	Female	---	1	24 Dec 14	Yes	No	No	No	No	3 Times	No			1	Yes	No	No	No	Never	No			No	1	Yes
.9500000000000001		.22		-.38		-.89		-1.17		-.8300000000000001		04sep2014	6f11f692-5525-43c7-8a98-3c9163bd1968	Main Village	None of the Above	24	84	2	Arm A	1	No	Field	No	Yes	Female	---	1	07 Sep 14	Yes	Yes	No	No	No	3 Times	No			1	Yes	No	No	No	3 Times	No			No	1	Yes
-.4				0		-1.04		-1.16		-1.6		12feb2014	24bb0c87-3bf1-4087-81b6-ab8ab89a6e0d	Main Village	ST	20	17	1	Arm A	1	Yes	Field	Yes	Yes	Female	---	1	18 Feb 14											Yes	Yes	No	No	Never				No	1	Yes
		-1.73				-2.74		-3.02		-2.08		13sep2014	d119d7d2-f4b0-4588-9d9d-ee9bf8025c94	Hamlet	ST	25	2	1	Arm B	1	No	Field	Yes	No	Female	---			Yes	No	Yes	No	Yes	Never	No			1	Yes	No	No	Yes	Never	No				1	Yes
-1.24		-3.92		-2.09		0		-1.5		-1.19		25aug2014	ca56d5f1-2f43-4654-bf10-64de387ea159	Main Village	OBC	20	50	1	Arm B	1	No	Field	Yes	Yes	Female	---	1	26 Aug 14	Yes	No	No	No	No	3 Times	No			1	Yes	No	No	No	Twice	No			No	1	Yes
-.85				1.5		0		-.27		-1.69		19nov2014	59c48faf-57f1-4288-86b4-a04747910aea	Main Village	OBC	18	10	1	Arm A		No	Field	No	No	Female	---	1	25 Nov 14											Yes	No	No	No	Never	No			No	1	Yes
		-1.16		.51		-4.62				-2.18		07sep2014	2446611d-ff8e-4181-b8b8-8b523b16ba36	Hamlet	ST	25	12	1	Arm A	2	No	Field	Yes	No	Female	---			Yes	No	No	No	No	Twice	No			1	Yes	No	No	Yes	Once	No			No	1	Yes
.48		-.71		-.45		-.8		-.65		-.87		06feb2015	4343dddb-1a5f-4913-8e4a-0515a971b05a	Hamlet	ST	27	45	1	Arm A	1	No	Field	Yes	Yes	Male	---	1	09 Feb 15	Yes	No	No	No	Yes	Never	No			1	Yes	No	No	Yes	Never	No			No	1	Yes
		-.71		.74		.49		-1.04		-.35		11may2014	8b79f545-7229-41c0-b8c7-edfdc11ecdae	Main Village	ST	28	116	2	Arm A	3	No	Field	No	No	Female	---	1	24 May 14	Yes	Yes	No	No	No	3 Times				1	Yes	No	No	No	3 Times				No	1	Yes
-.98		-.13		-.84		-1		-.91		-1.23		25mar2014	ddb0e7f3-0907-4d0e-b65e-07713ebf60df	Main Village	None of the Above	26	65	2	Arm B	1	No	Improved	No	Yes	Male	---	1	01 Apr 14	Yes	Yes	No	No	No	Never				1	Yes	No	No	No	Never				No	1	Yes
		-1.97		-3.23		-3.74		-3.54		-3.61		26oct2014	74754539-fe50-4396-94c1-fd1383035952	Main Village	ST	23	58	1	Arm A	2	No	Field	Yes	No	Male	---	1	07 Nov 14	Yes	Yes	No	No	No	Once	No			1	Yes	No	No	No	Once	No			No	1	Yes
-.43		-.77		-1.62		-1.25		-1.63		-2.41		30mar2014	5d27f4d0-8967-4487-8787-d85c8e8b9ce4	Main Village	OBC	24	87	2	Arm A	1	No	Field	No	Yes	Male	---	1	02 Apr 14	Yes	Yes	No	No	No	Once				1	Yes	No	Yes	Yes	Once				No	1	Yes
-1.75								-2.1		-3.61		23jun2014	af3c6252-b2eb-4aee-9a68-9eccb7d5971a	Hamlet	ST	22	16	1	Arm A	1	Yes	Field	No	Yes	Female	---	1	25 Jun 14
-.25		.8100000000000001		-.21		.27		-.43		-.24		19oct2013	8ee33505-d21a-4d04-97b2-b3f31a8edf34	Main Village	ST	18	80	2	Arm B		No	Field	No	Yes	Male	---	1	21 Oct 13	Yes	No	No	No	No	Twice				1	Yes	No	No	No	Once				No	1	Yes
		-.49		-1.72		-1.65		-2.36		-2.63		15feb2014	f7cdfa0f-65ac-4ab1-8df1-a93831062dbc	Main Village	ST	21	46	1	Arm B	1	Yes	Field	No	Yes	Female	---	1	18 Feb 14	Yes	Yes	No	No	No	Twice				1	Yes	No	No	No	Never				No	1	Yes
		-.61		-.41		-2.93		-1.76		-1.02		26aug2014	f7f9875c-10bd-440c-9354-22a0577c476e	Hamlet	ST	30	19	1	Arm B	3	No	Field	Yes	Yes	Female	---	1	09 Sep 14	Yes	Yes	No	No	No	Once	No			1	Yes	No	No	No	Never	No			No	1	Yes
		-1		-1.54		-2.23		-2.5		-1.83		01oct2014	9ef521d5-7381-4545-9e7c-2470664d85f5	Hamlet	ST	23	67	2	Arm B	4	Yes	Field	Yes	No	Male	---			Yes	Yes	No	Yes	Yes	Never	No			1	Yes	No	Yes	No	Twice	No			No	1	Yes
-.39		-.79		-1.6		-1.47		-1.4		-1.18		07aug2014	4fda67a6-b6e8-4988-964b-7b1eb8290711	Main Village	OBC	22	89	2	Arm A		No	Field	No	Yes	Male	---	1	10 Aug 14	Yes	Yes	No	No	No	Once				1	Yes	No	No	No	Twice	No			No	1	Yes
-.55		.15		-1.34		-1.61		-2.03		-.72		08oct2013	b08d38b2-fa6d-4ea2-b67d-fe4394d575e2	Main Village	SC	25	59	1	Arm B	2	Yes	Field	No	Yes	Male	---	1	08 Oct 13	Yes	Yes	No	Yes	No	3 Times				1	Yes	No	No	Yes	Once	No			No	1	Yes
-1.25		-1.48		-2.01		-2.49		-1.92		-2.34		03jan2015	f8492561-68c8-4aaa-823d-3c6a8f05251e	Main Village	OBC	36	39	1	Arm B	8	Yes	Field	Yes	Yes	Female	---	1	03 Jan 15	Yes	No	Yes	No	No	Never	No			1	Yes	No	No	No	Once	No			No	1	Yes
		-2.93		-1.29		-2.03		-1.18		-2.1		21nov2013	f859bcdf-e80a-434a-8bf5-f4a839d4bde9	Main Village	ST	33	56	1	Arm A	3	No	Field	Yes	Yes	Male	---	1	29 Nov 13	Yes	No	No	No	No	3 Times				1	Yes	No	No	No	3 Times	No			No	1	Yes
		-6.31	1	-3.66		-2.28		-5.22	1	-2.16		27jan2014	2b5f1f46-fe11-427d-9e7a-f745ab8ed334	Hamlet	ST	28	71	2	Arm A	3	No	Field	No	Yes	Male	---			Yes	No	Yes	Yes	Yes	Never				1	Yes	No	No	No	Twice				No	1	Yes
-.6900000000000001		-.39		-1.97		-2.65		-2.97		-3.48		20dec2014	f8c52b10-6d44-44be-ad89-57cdc57297d2	Hamlet	ST	30	94	2	Arm B	4	Yes	Field	Yes	No	Male	---	1	26 Dec 14	Yes	No	No	No	No	Never	No			1	Yes	No	No	Yes	Once	No			No	1	Yes
		-5.8	1	-2.24		-1.02		-1.96		-3.01		19sep2014	657ba011-a5f7-4825-aa7e-00cc84b29593	Main Village	ST	20	71	2	Arm A		No	Field	No	No	Male	---			Yes	No	No	Yes	Yes	Once	No			1	Yes	No	No	No	Twice	No			No	1	Yes
-.97		-.65		-1.31		-1.99				-2.08		27jun2014	99f811eb-9a57-4870-8a75-3740ee125953	Main Village	ST	22	94	2	Arm B	1	No	Field	No	No	Male	---	1	29 Jun 14	Yes	Yes	No	Yes	Yes	Twice	No			1	Yes	No	No	No	Twice	No			No	1	Yes
		2.57		2.44		-1.09		1.58		-1.58		16dec2013	487236c1-14b6-4005-a83b-2a788a9b213d	Hamlet	ST	28	72	2	Arm B	1	No	Field	No	Yes	Female	---	1	18 Dec 13	Yes	Yes	Yes	No	Yes	Never	No			1	Yes	No	No	Yes	Once				No	1	Yes
		1.18		.4		-.07		-.4		-.1		05nov2014	383fc1c1-bd08-42c1-9462-e9f9739d1410	Main Village	SC	20	90	2	Arm B		No	Field	No	Yes	Female	---	1	07 Nov 14	Yes	Yes	No	No	No	Twice	No			1	Yes	No	Yes	No	Once	No			No	1	Yes
				-.84				-1.78		-1.91		20jul2014	ec7c08da-bcb9-4c3a-be13-8dc09ab52757	Main Village	ST	21	97	2	Arm B	2	No	Field	No	Yes	Male	---	1	31 Jul 14											Yes	No	No	No	Once	No			No	1
-.5700000000000001		-.74		-1.4		-1.36		-1.87		-1.42		20dec2013	fd4a1e86-0a15-4b52-83e9-4a0c06a9d28a	Main Village	ST	18	118	2	Arm A		No	Field	No	Yes	Male	---	1	21 Dec 13	Yes	Yes	Yes	No	Yes	Twice	No			1	Yes	No	No	No	Twice	No			No	1	Yes
		-.29		-2.29		-3.64		-3.56		-4.07		25dec2013	337ffb7d-dca6-44fd-b37f-6dae7b16933c	Hamlet	ST	15	45	1	Arm A		No	Field	Yes	No	Male	---	1	31 Dec 13	Yes	Yes	No	No	Yes	Once	No			1	Yes	No	No	No	Never				No	1	Yes
-1.11		-.27		-2.28		-2.92		-1.74		-1.72		09oct2013	d4e9a78a-b15e-4c27-81f4-b655b8adc219	Main Village	ST	19	105	2	Arm B		No	Field	No	Yes	Male	---	1	11 Oct 13	Yes	Yes	No	No	No	Twice	No			1	Yes	Yes	Yes	Yes	Once	No			No	1	Yes
.02		-2.21		-.32		-1.02		-.92		-.35		29jun2014	fe96877d-5387-4de0-b71c-4ec2b87c05a1	Hamlet	ST	24	112	2	Arm A	1	No	Field	No	Yes	Female	---	1	03 Jul 14	Yes	Yes	No	No	No	Twice	No			1	Yes	No	No	No	Twice	No			No	1	Yes
-1.14		-1.51		-1.54		-2				-2.68		03jul2014	ac499003-90d2-40dd-95dd-304f39055a73	Main Village	ST	20	81	2	Arm B		No	Field	No	Yes	Male	---	1	04 Jul 14	Yes	Yes	No	No	No	Never				1	Yes	No	No	No	Never	No			No	1	Yes
-.11		-2.06		-.78		-1.07		-2.19		-2.78		14jul2014	df2d65be-6ccf-40fc-ae81-ed0100522ea1	Main Village	OBC	22	66	2	Arm B	1	No	Field	No	Yes	Male	---	1	16 Jul 14	Yes	Yes	No	No	No	Never	No			1	Yes	No	No	No	Once	No			No	1	Yes
-.6		-1.33		-2.28		-1.54		-1.05		-1.53		12jan2014	b5260a66-9ac3-486e-8e00-b9d09a2aaf15	Hamlet	ST	27	112	2	Arm A	3	No	Field	Yes	Yes	Female	---	1	16 Jan 14	Yes	Yes	No	No	No	Once	No			1	Yes	No	No	No	3 Times	No			No	1	Yes
-2.27		-.07		-.15		-.17		-.47		-.38		17jan2014	17445562-2b1b-4bcc-b041-126b6316347c	Main Village	ST	21	88	2	Arm A	2	No	Field	No	Yes	Female	---	1	19 Jan 14	Yes	Yes	No	No	Yes	3 Times				1	Yes	No	No	No	3 Times				No	1	Yes
-5.41	1	-1.54		-.66		-.22		-.23		-.48		13feb2014	21b2a7c4-5545-47e7-9fab-27c5684ede96	Main Village	OBC	17	97	2	Arm B		No	Field	No	Yes	Female	---	1	17 Feb 14	Yes	Yes	No	No	No	Twice	No			1	Yes	No	Yes	Yes	3 Times	No			No	1	Yes
-.24		.22		.42		-.34		-.24		-1.51		27dec2014	07eb1ca4-16d0-484b-afff-5efbaae44c7d	Main Village	ST	19	79	2	Arm A		No	Field	No	Yes	Female	---	1	03 Jan 15	Yes	Yes	No	No	No	Once	No			1	Yes	No	Yes	No	Never	No			No	1	Yes
		-4.79		-.2		-.04		-.28		-.5700000000000001		23jun2014	edbdd51f-4e3b-4154-9b08-b6420b5ec78c	Main Village	ST	18	71	2	Arm A		No	Field	No	No	Female	---	1	02 Jul 14	Yes	Yes	No	No	Yes	Once				1	Yes	No	No	No	Twice	No			No	1	Yes
		-.24		-1.54		-1.5		-2.18		-2.38		26aug2014	f267c78f-21e9-4e3e-a7b3-26894fe08b95	Main Village	ST	20	29	1	Arm B		No	Field	Yes	Yes	Male	---	1	06 Sep 14	Yes	Yes	No	No	Yes	Twice	No			1	Yes	No	No	No	Once	No			No	1	Yes
		-1.37		-2.51		-2.77		-2.41		-2.15		21nov2013	d0cd584e-6e09-4103-b58b-105bb40452e2	Hamlet	ST	25	67	2	Arm B	2	No	Field	No	Yes	Male	---	1	24 Nov 13	Yes	Yes	No	No	No	Never	No			1	Yes	No	Yes	No	Twice	No			No	1	Yes
-.86				.86		.53		.28		-.22		12feb2014	0a1404f1-be2b-4656-82f8-0acde86046f0	Hamlet	OBC	25	62	2	Arm B	1	No	Field	No	Yes	Female	---	1	15 Feb 14											Yes	No	No	No	3 Times	No			No	1	Yes
						-1.19		-1.7		-2.33		20dec2014	1e402f59-666e-48b2-837f-41fdac6bbcc3	Main Village	ST	21	69	2	Arm A		No	Field	No	No	Male	---	1	25 Dec 14	Yes	Yes	No	No	No	3 Times	No			1	Yes	No	No	No	Twice	No				1	Yes
		-.6		-.19		-.38		-.96		-1.48		13dec2014	c4930f03-b9c8-4499-a97e-d9bcade3d6a2	Main Village	OBC	21	77	2	Arm A		No	Not Improved	No	Yes	Female	---	1	15 Dec 14	Yes	Yes	No	No	No	Twice	No			1	Yes	No	Yes	Yes	Twice	No			No	1	Yes
.08		-1.24		-2.84		-3.37		-3.26		-2.75		08aug2014	fa6152ac-cdfd-40c4-8f9f-b3b69d9bb807	Main Village	OBC	46	98	2	Arm A	6	Yes	Field	Yes	Yes	Male	---	1	11 Aug 14	Yes	No	No	No	No	Once	No			1	Yes	No	No	No	Once	No			No	1	Yes
		1.26		-.02		-.11		0		-1.37		05jan2014	3caaac9c-65e0-491b-9449-03220da16f78	Main Village	ST	25	80	2	Arm B	7	No	Field	No	Yes	Male	---	1	07 Jan 14	Yes	Yes	No	Yes	No	Twice				1	Yes	No	No	No	Twice				No	1	Yes
		-2.09										09dec2013	8a5dd70b-bf13-462a-a014-e86a898abdf6	Hamlet	ST	23	90	2	Arm B	1	No	Field	No	Yes	Female	---	1	10 Dec 13	Yes	Yes	No	No	No	Once				1	Yes	No	Yes	No	Never				No	1	Yes
-.59		-1.45		-1.09		-.37		-.71		-.1		14jul2014	92007848-6a44-45d1-8ee8-1fd53de87dd5	Hamlet	ST	24	75	2	Arm A		No	Field	No	Yes	Male	---	1	15 Jul 14	Yes	Yes	No	Yes	No	Once	No			1	Yes	No	No	Yes	Once	No			No	1	Yes
-.52		-.04		-.6900000000000001		-1.03		-1.46		-2.18		30dec2014	ee998af7-4ea3-4310-b84c-150b8317a910	Main Village	ST	21	75	2	Arm A	2	No	Field	No	Yes	Female	---	1	04 Jan 15	Yes	Yes	No	No	Yes	Once	No			1	Yes	No	No	No	Twice	No			No	1	Yes
-.9				-2.09		-2.83		-2.8		-3.08		10dec2013	affe251a-a7f0-497e-a19b-0ef91538857c	Main Village	ST	24	9	1	Arm B	3	No	Field	Yes	Yes	Male	---	1	13 Dec 13											Yes	No	No	No	3 Times				No	1	Yes
-1.13		-1.2		-2.77		-2.42		-2.14		-3.42		13nov2013	6804e094-3391-4ab2-9a21-e75dc9d12160	Main Village	ST	21	100	2	Arm B		No	Field	No	Yes	Male	---	1	14 Nov 13	Yes	Yes	No	No	No	Once	No			1	Yes	No	Yes	No	Never	No			No	1	Yes
		-2.91		-3.59		-3.3		-2.49		-4.26		09dec2014	42a7e74b-bb8c-42eb-87a8-9321cbfc3df5	Main Village	OBC	28	95	2	Arm A	2	No	Field	No	Yes	Male	---			Yes	Yes	No	No	No	Twice	No			1	Yes	Yes	Yes	Yes	3 Times	No			No	1	Yes
-.71		.96				.32		-.27				28dec2014	faf282cd-6f76-4999-9708-07dc36ddd5f7	Hamlet	OBC	23	66	2	Arm B	1	No	Field	No	Yes	Female	---	1	30 Dec 14	Yes	Yes	No	No	No	Twice	No			1											Yes
.13		-.87		-1.6						-4.46		05dec2013	b89a805a-5ccd-476a-9315-27dcf5d39b95	Hamlet	ST	38	46	1	Arm B	2	No	Field	Yes	Yes	Male	---	1	07 Dec 13	Yes	Yes	No	No	No	Twice				1	Yes	No	No	No	More than 3 Times	No			No	1	Yes
.24		-.85		-2.52		-2.23		-3.9		-1.87		21nov2014	5a1ac1bb-bccc-4ff2-8a9b-963ab4fe12cd	Hamlet	ST	23	56	1	Arm A	2	Yes	Field	Yes	No	Male	---	1	23 Nov 14	Yes	No	No	No	No	Twice	No			1	Yes	No	No	No	3 Times	No			No	1	Yes
.02		-.89		-1.95		-.97				-.64		05dec2013	5be92260-8bfe-4188-9788-29bcfc3fe0c3	Main Village	ST	19	14	1	Arm B		No	Field	No	Yes	Female	---	1	07 Dec 13	Yes	No	No	No	No	Twice	No			1	Yes	No	Yes	No	Once				No	1	Yes
		-2.36		-3.92		-3.46		-3.3		-3.99		19jan2015	e5043714-0af1-4541-8c57-c47c1cdea0bc	Hamlet	ST	22	111	2	Arm B	1	No	Field	No	Yes	Male	---	1	24 Jan 15	Yes	Yes	No	No	Yes	3 Times	No			1	Yes	No	No	Yes	3 Times	No			No	1	Yes
		-.04		.72		-.06		-.8300000000000001		-.63		05jun2014	c2cfcd33-1643-45b9-8e34-bd5158c17609	Hamlet	OBC	25	91	2	Arm B	1	No	Field	No	Yes	Female	---			Yes	Yes	No	Yes	Yes	Once	No			1	Yes	No	No	No	Once	No			No	1	Yes
.31		-.86		-.51		-2.42		-2.24		-2.69		08nov2014	b60bc92b-53d3-4ebb-b43b-1a6fb2cf7be5	Hamlet	ST	21	57	1	Arm B	2	No	Field	Yes	No	Male	---	1	10 Nov 14	Yes	Yes	No	No	No	Twice	No			1	Yes	No	No	No	Once	No			No	1	Yes
-1.48		-1.76		-2.27		-3.45		-2.64		-2.54		16sep2014	d30ffff9-dfca-417d-a369-68ab2a3d3b42	Main Village	OBC	20	57	1	Arm B	1	No	Field	Yes	Yes	Male	---	1	19 Sep 14	Yes	Yes	No	No	No	3 Times	No			1	Yes	No	No	No	Once	No			No	1	Yes
.02		-.01		.14		-.19		-.02		-.37		09sep2014	775fb3f4-5b2f-4b4d-b17a-ce5ecaccdeca	Main Village	OBC	23	93	2	Arm B	1	No	Field	No	Yes	Female	---	1	13 Sep 14	Yes	Yes	No	No	No	3 Times	No			1	Yes	No	No	No	3 Times	No			No	1	Yes
-.9400000000000001		-3.19		-2.89		-3.35		-3.08		-2.66		18jan2015	df8b4eef-23b8-4a01-8b2e-37785538b705	Main Village	ST	20	91	2	Arm B		No	Field	No	Yes	Male	---	1	21 Jan 15	Yes	Yes	No	No	Yes	Twice	No			1	Yes	No	No	Yes	Twice	No			No	1	Yes
		2.16				-.8		-1.22		-2.78		16dec2013	d18a2a25-480b-4f60-92a5-9028ebe8f6bc	Main Village	ST	22	85	2	Arm B		No	Field	No	Yes	Male	---	1	18 Dec 13	Yes	Yes	No	No	No	3 Times				1	Yes	No	No	No	Twice	No				1	Yes
		-.97		-2.43		-1.88						15nov2014	d0ae8ece-b527-43ae-b311-eee545195e7a	Hamlet	ST	20	110	2	Arm A	1	No	Field	Yes	No	Female	---	1	20 Nov 14	Yes	No	No	No	No	Never	No			1	Yes	No	No	No	Never	No			No	1	Yes
		-.47		-.02		-1.52		-1.82		-.9400000000000001		07aug2014	b84b8ade-802d-4032-8ec2-764c0639b436	Hamlet	SC	27	115	2	Arm A	3	No	Field	No	Yes	Male	---	1	09 Aug 14	Yes	Yes	No	No	No	3 Times				1	Yes	No	Yes	No	Once	No			No	1	Yes
		.37		-1.13		-2.46		-2.02		-2.88		22jan2015	972fd1cb-2ac4-4a60-967a-0d2fd7c006ca	Hamlet	ST	18	113	2	Arm A		No	Field	Yes	No	Female	---	1	25 Jan 15	Yes	Yes	No	No	No	Twice	No			1	Yes	No	No	No	Twice	No			No	1	Yes
-2.82		-.23		-2.82		-1.53		-1.84		-2.07		05jun2014	a4e0a6ab-c111-4096-8f84-e18b9bd200c7	Main Village	ST	20	31	1	Arm B		No	Field	Yes	Yes	Female	---	1	07 Jun 14	Yes	Yes	No	No	No	Never	No			1	Yes	No	No	Yes	Once	No			No	1	Yes
		-.2		.55		.19		-.24				07jul2014	fc518728-fbd3-464f-91e0-78aba1cfc13f	Hamlet	OBC	18	116	2	Arm A		No	Field	No	No	Male	---			Yes	No	No	No	No	Once				1	Yes	Yes	Yes	No	Once	No			No	1	Yes
.8300000000000001		.25		.96				.53		-.25		27oct2014	ccfe3b00-ef0a-48fa-803c-45115a03ae8b	Main Village	OBC	21	77	2	Arm A	1	No	Field	No	Yes	Female	---	1	28 Oct 14	Yes	Yes	Yes	No	No	Never	No			1	Yes	Yes	No	Yes	3 Times	No			No	1	Yes
		-.53		-.67		-1.78		-1.86		-1.35		28aug2014	fc5de074-6ac4-4859-9c9e-3b135a54daa8	Main Village	OBC	23	93	2	Arm B	2	No	Improved	No	Yes	Male	---	1	08 Sep 14	Yes	Yes	No	Yes	No	Twice	No			1	Yes	No	No	No	3 Times	No			No	1	Yes
-2.29								-.93		-.88		06sep2014	bc5658db-788f-45be-8c76-31089711c7f8	Hamlet	ST	25	45	1	Arm A		No	Field	Yes	Yes	Female	---	1	09 Sep 14
-.52		.74		.93		.64		-.19		-.01		26jul2014	ccb8132c-8248-4aad-b7cd-7438d5e76c56	Hamlet	ST	23	63	2	Arm B	1	No	Field	No	Yes	Female	---	1	28 Jul 14	Yes	Yes	No	No	No	3 Times	No			1	Yes	No	No	No	Never	No			No	1	Yes
-.8300000000000001				-.62		-1.22		-2.03		-1.1		26oct2014	efcb34a0-c0a2-4e97-b168-338f8db083de	Hamlet	ST	20	113	2	Arm A		No	Field	Yes	No	Female	---	1	30 Oct 14	Yes	Yes	No	No	No	Twice	No			1	Yes	No	Yes	No	3 Times	No			No	1	Yes
.01		-.9400000000000001		-.92		-.48		-1.04		-1.99		06mar2014	7358325f-712f-4e59-bbba-d06c04197cf0	Hamlet	ST	26	43	1	Arm B	3	Yes	Field	Yes	Yes	Female	---	1	10 Mar 14	Yes	Yes	No	No	No	Twice				1	Yes	Yes	Yes	No	Never				No	1	Yes
		-1.41								-1.94		15jan2015	5212ca49-25f3-4c71-812e-0b43fc53de8b	Main Village	ST	20	39	1	Arm B		No	Field	No	Yes	Male	---	1	26 Jan 15	Yes	No	No	No	No	Never	No			1
-.84		-.29		-3.3		-.98		-1.61		-.98		23oct2014	abd3ce6f-08c5-4b7a-a70c-e708795f7adc	Main Village	ST	22	25	1	Arm B		No	Field	No	Yes	Female	---	1	25 Oct 14	Yes	Yes	No	No	No	3 Times	No			1	Yes	No	No	No	Twice	No			No	1	Yes
-.5		.23		-1.58		-1.58				-1.61		21nov2013	be24b9da-37ff-43ae-a620-6705b2f43d26	Hamlet	SC	25	98	2	Arm A	1	No	Field	No	Yes	Male	---	1	23 Nov 13	Yes	Yes	No	No	No	Never	No			1	Yes	No	No	No	3 Times	No			No	1	Yes
				-1.43		-1.12				-2.33		04may2014	fcdbe213-7eab-48e3-b1ef-1f9eeab1870a	Main Village	OBC	21	77	2	Arm A	1	Yes	Field	No	Yes	Male	---	1	15 May 14											Yes	No	Yes	Yes	3 Times	No			No	1	Yes
		-.19		-.78		-2.58		-1.97		-1.12		06oct2014	15aa308c-74fc-4699-8cc3-4e80d14c0463	Main Village	OBC	23	25	1	Arm B		No	Field	No	Yes	Male	---			Yes	Yes	No	No	No	Once	No			1	Yes	No	No	No	3 Times	No			No	1	Yes
-1.27		-2.94		-2.32		-3.21		-3.31		-2.19		14dec2013	fd01e71d-8cdf-4282-9f77-c7c04fa1d609	Main Village	ST	25	51	1	Arm A		No	Field	No	No	Female	---	1	16 Dec 13	Yes	No	No	No	No	3 Times				1	Yes	Yes	No	No	Twice				No	1	Yes
		.6900000000000001		-.61		-1.12		-1.78		-1.25		14oct2013	fd3b1b5d-abc5-40e0-8b3c-9cd152c7cf9e	Main Village	ST	25	118	2	Arm A	3	No	Field	No	Yes	Male	---	1	15 Oct 13	Yes	No	No	No	Yes	Twice				1	Yes	Yes	No	No	Twice	No			No	1	Yes
.58		.33		-.32		-1.55		-.8		-1.86		03oct2014	10ed158c-0e1c-4ca8-a583-6b2ed37e1f18	Hamlet	ST	25	57	1	Arm B	2	No	Field	Yes	No	Male	---	1	05 Oct 14	Yes	Yes	No	No	No	Twice	No			1	Yes	No	No	No	3 Times	No			No	1	Yes
		-4.97				-2.5		-2.43		-3.24		18nov2014	a6416498-cec0-4b22-a1e7-a799163af21c	Hamlet	ST	38	108	2	Arm B	9	Yes	Field	Yes	Yes	Male	---	1	20 Nov 14	Yes	No	No	No	No	Never	No			1	Yes	No	No	No	Never	No				1	Yes
-1.93		1.13		-1.13				-2.67		-3.91		23feb2014	e783b2ea-5d3d-4017-a2d4-958719f31d1a	Hamlet	ST	21	15	1	Arm B		No	Field	No	No	Female	---	1	01 Mar 14	Yes	No	No	No	Yes	Twice	No			1	Yes	No	No	No	Once				Yes	1
.22		.61		-.87		-.8		-1.62		-2.01		08dec2013	ec674850-8b61-47d6-bd32-9343b738943a	Main Village	ST	27	24	1	Arm B	4	No	Field	Yes	Yes	Female	---	1	14 Dec 13	Yes	Yes	No	No	No	Never				1	Yes	No	Yes	Yes	Never				No	1	Yes
		.38		-.54		-1.37		-1.62		-1.65		06jan2015	f71ba4b2-34d1-4a5a-b343-bc8fbd37669d	Hamlet	ST	24	119	2	Arm B	2	No	Field	No	Yes	Female	---			Yes	Yes	No	No	No	Twice	No			1	Yes	No	No	No	Never	No			No	1	Yes
-.88		-1.03		-1.46		-1.02		-1.09		-1.44		17dec2014	ea9dc50d-e4d0-4b19-b599-39664174d9e0	Hamlet	ST	25	31	1	Arm B	2	No	Field	No	No	Female	---	1	20 Dec 14	Yes	Yes	No	No	No	Once	No			1	Yes	No	Yes	No	Never	No			No	1	Yes
-1.15		-5.09	1	-2.19		-1.21		-1.45		-1.57		01nov2013	a599ad25-be8a-46ca-a10e-ed6970e4d4d2	Hamlet	ST	23	22	1	Arm A		No	Field	Yes	Yes	Male	---	1	05 Nov 13	Yes	No	No	Yes	No	Never				1	Yes	No	No	Yes	Never				No	1	Yes
1.08		-2.6		-1.29		-2.1		-1.23		-1.98		27nov2014	44c5c8f1-899a-4dca-bdef-a805f3366499	Main Village	ST	27	97	2	Arm B	2	No	Field	No	Yes	Male	---	1	30 Nov 14	Yes	Yes	Yes	No	No	3 Times	No			1	Yes	No	Yes	No	3 Times	No			No	1	Yes
.31		.75		.59		.18		.03		-.76		07dec2014	ec10bd80-6140-40c3-87c5-667af355f90a	Main Village	ST	28	109	2	Arm B	5	Yes	Field	No	No	Female	---	1	12 Dec 14	Yes	Yes	No	No	No	Never	No			1	Yes	Yes	Yes	No	Never	No			No	1	Yes
-1.68		-2.26		-1.18		-2.23				-2.39		15oct2014	7a2b438d-211a-4c07-996c-bd3aee26d0ea	Hamlet	ST	23	66	2	Arm B	2	No	Field	Yes	No	Male	---	1	18 Oct 14	Yes	Yes	No	No	No	Twice	No			1	Yes	Yes	No	No	Once	No			No	1	Yes
-1.98		-3.82		-1.44								01dec2013	84193b9b-2901-4bd0-ad4b-fa1d7c61a775	Main Village	ST	29	3	1	Arm A	2	No	Field	Yes	Yes	Female	---	1	03 Dec 13	Yes	No	No	No	Yes	3 Times				1	Yes	No	No	No	Never				No	1	No
-4.600000000000001		-3.13				-2.34		-2.59		-2.62		05mar2014	5d361ef9-0d2b-4180-922c-6d55c3725f6f	Hamlet	OBC	20	70	2	Arm A		No	Field	No	No	Male	---	1	08 Mar 14	Yes	Yes	No	Yes	No	Never	No			1	Yes	No	Yes	Yes	Never					1	Yes
-.05		-1.26		-1.54		-2.99		-1.74		-2.38		05feb2014	0abd68e9-8dad-42f0-8359-3af211c06665	Main Village	ST	25	93	2	Arm B	1	No	Field	No	Yes	Male	---	1	06 Feb 14	Yes	Yes	No	No	No	Once	No			1	Yes	No	No	No	Once	No			No	1	Yes
		1.15		-.16		-1.11		-.8300000000000001		-1.03		25oct2013	68785cde-44bc-4152-bd4e-f4d5591c7a18	Main Village	ST	19	118	2	Arm A	1	No	Field	No	Yes	Female	---	1	27 Oct 13	Yes	Yes	Yes	Yes	Yes	Once	No			1	Yes	Yes	No	No	3 Times				No	1	Yes
-.9		-2.07		-2.01		-3.36		-3.57		-2.58		25nov2013	52e90bf3-252a-4ccc-a413-0af883ac8e9c	Hamlet	ST	25	109	2	Arm B	3	No	Field	No	No	Male	---	1	27 Nov 13	Yes	No	Yes	No	No	Never				1	Yes	Yes	Yes	Yes	Never	No			No	1	Yes
.03		-.21		-.11		-1.53				-1.14		19feb2014	b77c05f8-9863-4f53-99c2-02f2996cf2e7	Hamlet	OBC	25	109	2	Arm B	2	Yes	Field	No	Yes	Female	---	1	23 Feb 14	Yes	Yes	No	No	No	Never				1	Yes	Yes	Yes	No	Never				No	1	Yes
		-2.6		-1.08		-.74		-2.68				02mar2014	22fb9f74-43fd-4b85-913e-d03d95ae11a6	Hamlet	ST	23	55	1	Arm B	2	No	Field	No	Yes	Female	---			Yes	No	No	No	No	Twice	No			1	Yes	Yes	No	No	Never	No			No	1	Yes
		-.76		-1.45		-.91		-2.02		-1.38		25jun2014	244ccc0e-c42e-4ced-9174-fecd53523fb3	Main Village	ST	27	7	1	Arm B	1	No	Field	Yes	Yes	Male	---	1	09 Jul 14	Yes	Yes	No	Yes	Yes	3 Times	No			1	Yes	No	No	Yes	Twice	No			No	1	Yes
-1.58						-2.49				-2.87		29nov2013	026dcf01-564a-407d-8a40-4e09378004ed	Main Village	ST	24	9	1	Arm B	2	No	Field	Yes	Yes	Male	---	1	30 Nov 13																					Yes
.07		-.23		-.93		-1.07		-1.45		-2.17		03dec2014	dd6bf86c-b5cb-4732-be39-eb464ddab6bd	Main Village	ST	30	39	1	Arm B	2	No	Field	Yes	Yes	Male	---	1	10 Dec 14	Yes	No	No	No	No	Never	No			1	Yes	No	No	No	Never	No			No	1	Yes
-2.75		-.28		.24		-.6900000000000001		-1.11		-.8100000000000001		03jun2014	1614b3f3-68c5-4375-93b1-304679225094	Main Village	OBC	20	34	1	Arm A		No	Field	No	Yes	Female	---	1	05 Jun 14	Yes	Yes	No	No	No	Once				1	Yes	Yes	No	No	Twice	No			No	1	Yes
		-2.09		-1.9		-2.72		-2.76		-2.92		25jun2014	df20c424-ed4f-42ad-bb96-995cbe5fb588	Hamlet	ST	27	38	1	Arm A	4	Yes	Field	Yes	No	Female	---	1	05 Jul 14	Yes	No	No	No	No	Never	No			1	Yes	No	No	No	Never	No			No	1	Yes
-1.16		-.72		-2.25		-2.45		-2.24		-2.62		09dec2014	41344bf2-34d9-4c8d-8b73-86bb7d82e7d0	Main Village	ST	35	44	1	Arm A	4	No	Field	Yes	Yes	Female	---	1	15 Dec 14	Yes	No	No	No	No	Twice	No			1	Yes	No	No	No	Twice	No			No	1	Yes
		1.54										09apr2014	326a048a-9058-480d-b94f-45c8f2fe4f6c	Hamlet	ST	21	13	1	Arm A		No	Field	Yes	Yes	Female	---			Yes	No	No	No	No	Twice	No			1
-1.82				-2.73		-2.57		-1.2		-2.88		17oct2013	6731048c-56a9-4fc6-8f51-ea5a7297ba87	Main Village	SC	21	119	2	Arm B	1	Yes	Field	No	Yes	Male	---	1	17 Oct 13											Yes	No	No	No	Never	No			No	1	Yes
-.17		-.75		-1.95				-2.2		-1.5		12oct2013	17542f69-07fb-4575-8d9f-b731b5d3cc6b	Hamlet	OBC	21	74	2	Arm A	2	No	Field	No	Yes	Female	---	1	14 Oct 13	Yes	Yes	No	No	No	3 Times	No			1	Yes	No	Yes	No	Twice	No			No	1	Yes
-.19		1.15		.74		.66		-.09		-.96		11aug2014	a98b065d-02ab-46e0-ba68-cdc140e1105f	Main Village	ST	18	80	2	Arm B		No	Field	No	Yes	Male	---	1	14 Aug 14	Yes	No	No	No	No	Never	No			1	Yes	No	No	No	3 Times	No			No	1	Yes
-1.69		-.53		-1.85				-1.47		-1.43		26aug2014	9ac1a639-6960-496e-bcd5-e772f33a58ca	Main Village	OBC	25	18	1	Arm A	2	No	Field	No	Yes	Male	---	1	29 Aug 14	Yes	Yes	No	No	No	Once				1	Yes	Yes	No	No	Never	No			No	1	Yes
		.71		-.47		-.45		-1.59		-1.06		06oct2013	54aeb40a-3954-43a6-8df4-7eefc353274a	Main Village	ST	20	32	1	Arm B		No	Field	No	Yes	Male	---	1	15 Oct 13	Yes	Yes	No	Yes	No	Twice	No			1	Yes	No	No	No	3 Times	No			No	1	Yes
-2.09		.49		-.1		-1.35				-1.33		05feb2014	6206bb0e-ad18-473f-b864-e5a583813359	Main Village	ST	25	64	2	Arm B	1	No	Field	No	Yes	Female	---	1	06 Feb 14	Yes	Yes	No	No	No	Never	No			1	Yes	No	No	No	3 Times	No			No	1	Yes
.6		-.26		-1.58		-2.42		.67		-2.86		08feb2015	facbed02-5fa6-445c-bdfa-4dea8fa384b5	Hamlet	ST	36	110	2	Arm A	4	No	Field	No	Yes	Male	---	1	11 Feb 15	Yes	Yes	No	No	No	Never	No			1	Yes	Yes	No	No	Never	No			No	1	Yes
.49		-.22		-.88		-1.91		-1.97		-2.94		08oct2013	8be45331-4f96-44db-baa3-d11ab0d2a797	Main Village	OBC	35	50	1	Arm B	4	No	Field	Yes	Yes	Male	---	1	10 Oct 13	Yes	No	No	No	Yes	Once	No			1	Yes	No	No	No	3 Times	No			No	1	Yes
-1.45		-.9500000000000001				.6		-.36		-1.42		28nov2014	2b93104c-6685-44ce-b0a7-52e131e4721f	Main Village	SC	20	116	2	Arm A		No	Field	No	Yes	Male	---	1	03 Dec 14	Yes	Yes	Yes	No	No	Never	No			1											Yes
		-.24		-.18		-.8		-.84		-1.14		27dec2014	07cb70fc-602c-46f6-b7bf-1e7ef9d4746a	Main Village	ST	32	30	1	Arm A	7	Yes	Field	Yes	Yes	Female	---			Yes	Yes	No	No	No	Never	No			1	Yes	No	No	No	Never	No			No	1	Yes
-.2		-1.15		.1		-.79		-1.24		-1.22		29jun2014	8ba37273-9b24-4e3b-a34a-4137cc6b1226	Main Village	ST	25	79	2	Arm A	2	No	Field	Yes	No	Male	---	1	04 Jul 14	Yes	Yes	No	No	No	Once				1	Yes	Yes	No	No	Twice	No			No	1	Yes
-.62				.3		-.21		-.65		-.39		06apr2014	0cbdbf75-bf56-4700-b9fd-45213225f1a0	Main Village	OBC	23	18	1	Arm A		No	Field	No	Yes	Female	---	1	06 Apr 14	Yes	Yes	No	No	No	3 Times				1	Yes	No	No	No	Twice				No	1	Yes
		.62		.08		-1.11		-1.61		-2.15		15sep2014	e2072030-38a4-4f0b-927f-46551f5022e2	Main Village	OBC	18	120	2	Arm A		No	Field	No	Yes	Male	---	1	16 Sep 14	Yes	Yes	No	Yes	Yes	Once	No			1	Yes	No	No	Yes	Once	No			No	1	Yes
-2.65		-.38		-1.26		-.91		-1.09		-.98		05apr2014	463b636f-6ab3-419e-868b-a9e522670423	Main Village	ST	21	106	2	Arm A	2	No	Field	No	Yes	Female	---	1	07 Apr 14	Yes	Yes	No	No	Yes	Twice				1	Yes	No	No	Yes	Twice				No	1	Yes
		1.5		-5.98	1	-2.61		-1.96		-1.78		02jan2014	7c1f5523-2484-4950-9b68-e32db4ef2506	Main Village	OBC	26	12	1	Arm A	2	No	Field	No	Yes	Male	---			Yes	Yes	No	No	No	Never				1	Yes	Yes	Yes	Yes	Never	No			No	1	Yes
		.5600000000000001		-.92		-.47		-.29		-1.54		06jan2014	7d7673e2-77ee-4f61-8094-5958670ce948	Main Village	ST	19	88	2	Arm A		No	Field	No	Yes	Female	---	1	08 Jan 14	Yes	Yes	No	No	No	Twice				1	Yes	No	No	No	Never				No	1	Yes
		-.61		-1.45		-2.26		-3.26		-2.2		16may2014	9bd0fa9f-a930-443d-b478-92a6d0ba9a87	Main Village	OBC	20	120	2	Arm A	2	No	Field	No	Yes	Male	---	1	24 May 14	Yes	Yes	No	No	No	3 Times	No			1	Yes	No	No	No	Twice	No			No	1	Yes
.39		-2.51				-3.43		-4.12		-4.4		27apr2014	10eef9ff-a174-4137-84be-346d4824bc4a	Hamlet	ST	19	110	2	Arm A	1	No	Field	No	No	Male	---	1	28 Apr 14	Yes	No	No	No	No	Never				1											Yes
-1.05		-2.96		-3.38								13oct2014	0bef61f8-2d71-439e-bb7e-4abf64f8117b	Main Village	ST	29	53	1	Arm B	4	Yes	Field	Yes	Yes	Female	---	1	14 Oct 14	Yes	No	No	No	No	3 Times	No			1	Yes	No	No	Yes	3 Times	No			No	1	Yes
-.73		-.87		-1.09		-.14		-.01		-.71		01apr2014	d8da6e96-28ce-49a3-8c90-57daef7ff01e	Main Village	ST	16	105	2	Arm B		No	Field	No	Yes	Female	---	1	04 Apr 14	Yes	Yes	Yes	No	No	Twice	No			1	Yes	No	No	No	Twice	No			No	1	Yes
-.68		-1.72		-1.55				-.77		-1.35		18jul2014	7a3ac917-41d2-42b3-b8bf-8be8441b940d	Hamlet	ST	29	17	1	Arm A	2	No	Field	Yes	No	Male	---	1	19 Jul 14	Yes	Yes	No	No	Yes	Once				1	Yes	No	No	No	Once	No			No	1
-1.56		-2.21		-1.84		-2.88		-2.66		-3.26		19sep2014	c55c5b93-0845-473d-8f35-f2650220fdd1	Main Village	ST	30	95	2	Arm A	4	No	Field	No	Yes	Male	---	1	21 Sep 14	Yes	Yes	No	No	No	Twice	No			1	Yes	Yes	No	Yes	Once	No			No	1	Yes
-2.57		-.02				-.59				-2.14		23apr2014	fa3d68bb-7826-4f76-998c-381ab3963cc9	Hamlet	ST	28	43	1	Arm B	1	No	Field	Yes	No	Female	---	1	26 Apr 14	Yes	No	No	No	Yes	Twice				1											Yes
								-1.53		-.38		16aug2014	4c63cc68-7c91-479f-aa8c-b7c8ece46db5	Main Village	ST	30	30	1	Arm A	7	Yes	Field	Yes	No	Female	---	1	24 Aug 14
-2.51				-.97		-1.01		-1.21		-1.49		24mar2014	e74d9775-7ad7-4061-8e03-81b522210812	Main Village	SC	17	98	2	Arm A	1	Yes	Field	No	No	Female	---	1	27 Mar 14											Yes	No	No	No	3 Times	No			No	1	Yes
-1.58		-3.86		-2.22		-2.61		-3.07		-3.02		07jun2014	61b93212-d737-47dd-892a-7dec1de6860f	Main Village	ST	25	65	2	Arm B	1	No	Field	No	Yes	Male	---	1	09 Jun 14	Yes	Yes	No	No	No	Never	No			1	Yes	No	No	No	3 Times	No			No	1	Yes
.23		.15		.04		-.74		-.8100000000000001		-.58		13jun2014	0d017af4-05e5-41bd-94a1-2b4f822642e9	Main Village	ST	21	58	1	Arm A		No	Field	No	Yes	Female	---	1	17 Jun 14	Yes	Yes	No	No	No	Once				1	Yes	No	No	No	Never	No			No	1	Yes
-1.4		.73				-2.37		-.08		-1.09		07may2014	490d0840-bc2d-4c8f-bca3-6dccae3e2f7a	Hamlet	ST	25	25	1	Arm B	3	No	Field	No	Yes	Female	---	1	12 May 14	Yes	No	No	No	No	Never				1	Yes	No	No	No	Twice	No				1	Yes
		-.21		.03		-1.08		-.96		-1.71		29nov2013	0d13c48f-ba27-48be-a483-19953b14263b	Main Village	ST	23	112	2	Arm A		No	Field	No	Yes	Male	---	1	02 Dec 13	Yes	Yes	No	No	No	3 Times	No			1	Yes	No	No	No	3 Times	No			No	1	Yes
-3.06		.6		.71		.36		-.01		-.6		18sep2014	d46aed73-8e66-4799-8232-41fc6cca54e8	Main Village	ST	20	41	1	Arm A		No	Field	Yes	No	Male	---	1	20 Sep 14	Yes	No	Yes	No	No	Never	No			1	Yes	Yes	No	No	Never	No			No	1	Yes
		.64		-3.33		-.77				-1.35		16nov2014	4ac79cdc-a6a8-4501-a376-05580dc6b93d	Main Village	ST	20	31	1	Arm B		No	Field	Yes	No	Male	---	1	24 Nov 14	Yes	No	No	No	No	Never	No			1	Yes	No	No	No	Never	No			No	1	Yes
		-1.85		-3.06		-3.26		-2.58		-3.75		13jan2014	8a18d185-95dd-40d9-9cd3-a952535a614f	Main Village	ST	26	106	2	Arm A	6	No	Field	Yes	Yes	Male	---	1	18 Jan 14	Yes	No	No	No	No	Once	No			1	Yes	No	Yes	No	Twice				No	1	Yes
		.28		.47		-.11		-.65		-.73		03aug2014	531fbfa8-1341-4eeb-ad52-f7f9ce250578	Hamlet	ST	25	112	2	Arm A	1	No	Field	Yes	Yes	Female	---	1	13 Aug 14	Yes	No	No	No	No	Once				1	Yes	No	No	No	Once	No			No	1	Yes
-.84		.71		-.89		-1.63		-1.78		-1.69		20nov2014	6c47e407-6fe0-47e4-9638-2666454ddd07	Main Village	ST	22	92	2	Arm B	1	No	Field	No	Yes	Female	---	1	22 Nov 14	Yes	Yes	No	No	No	Twice	No			1	Yes	No	Yes	Yes	3 Times	No			No	1	Yes
.06		-1.5		-2.83		-3.17		-3.99		-3.33		07jan2015	8bd8d047-7320-4a0e-8cca-6ddd9ec00af4	Main Village	ST	22	26	1	Arm B		No	Field	No	Yes	Male	---	1	10 Jan 15	Yes	Yes	No	No	Yes	Never	No			1	Yes	No	No	No	Never	No			No	1	Yes
1.17		.24		-.5		-1.68		-2.59		-1.71		04oct2013	89e3daaa-6175-410b-99c0-44b99d531de2	Hamlet	SC	28	114	2	Arm B	4	Yes	Field	No	Yes	Female	---	1	06 Oct 13	Yes	Yes	Yes	No	No	Twice	No			1	Yes	No	No	Yes	Twice	No			No	1	Yes
		.21		-.45				-2.36		-2.25		27may2014	7afc3549-5d3e-43d1-84aa-9ece2928c563	Hamlet	SC	22	110	2	Arm A	1	No	Field	No	Yes	Male	---	1	10 Jun 14	Yes	Yes	No	No	No	Never	No			1	Yes	No	No	Yes	Never				No	1	Yes
				-2.46		-3.22				-2.05		24oct2014	f8eaba7d-9284-43f8-ae8b-8c060d5476e8	Hamlet	ST	24	3	1	Arm A		No	Field	Yes	No	Female	---													Yes	No	No	No	Never	No			No	1	Yes
-1.2		-.74		-1.52		-1.73				-1.39		04feb2014	0d64a8de-2fbc-44ce-a1cd-fa4227689d90	Main Village	ST	22	31	1	Arm B		No	Field	Yes	Yes	Female	---	1	07 Feb 14	Yes	Yes	No	No	No	Never	No			1	Yes	No	No	No	Never				No	1	Yes
		-1.9		-2.82		-2.47		-2.29		-4.82		01dec2013	e290a25e-6bfc-474d-8c1b-af06f0e1e709	Main Village	ST	22	115	2	Arm A	1	No	Field	No	Yes	Male	---			Yes	Yes	No	No	No	Twice	No			1	Yes	No	Yes	No	3 Times				No	1	Yes
-1.49		-1.73		-2.94		-3.58		-3.98				23nov2013	7d818048-8d17-4116-8215-d6a9a57f39c4	Hamlet	ST	25	52	1	Arm A	4	No	Field	Yes	Yes	Male	---	1	26 Nov 13	Yes	Yes	No	No	No	Twice				1	Yes	Yes	Yes	No	More than 3 Times				No	1	Yes
		-.9500000000000001		-5.89	1	-1.34		-1.52		-.91		06nov2014	7fc92c6e-1142-4e1f-865e-30cca78d3fe1	Hamlet	ST	24	11	1	Arm B	3	No	Field	Yes	Yes	Male	---			Yes	Yes	No	No	No	Twice	No			1	Yes	No	No	No	Twice	No			No	1	Yes
-1.24		-1.07		-.79		-.84		-1.11		-1.61		23feb2014	029dae6d-0715-4a5b-b57f-5ceb63b7b7c4	Main Village	OBC	19	94	2	Arm B		No	Field	No	Yes	Male	---	1	25 Feb 14	Yes	Yes	No	No	Yes	Once	No			1	Yes	No	No	No	3 Times	No			No	1	Yes
		-1.74		-2.6		-2.82		-2.28		-1.98		06may2014	c0de8230-14ad-4649-af66-1ae06b81a1ee	Hamlet	OBC	22	57	1	Arm B	3	Yes	Field	No	Yes	Male	---			Yes	Yes	No	No	No	Never	No			1	Yes	No	No	No	Once	No			No	1	Yes
		-.8300000000000001				-1.35		-.87		-.14		17nov2014	89067e49-7f3e-4178-817b-c5e2e1d5054d	Hamlet	ST	35	70	2	Arm A	1	No	Field	No	No	Female	---			Yes	Yes	No	No	No	Once	No			1											Yes
		1.08		.28		-.24		-.17		-.3		09oct2014	4667b3e0-7166-40d4-9aa2-3026de6df086	Hamlet	ST	20	31	1	Arm B		No	Field	Yes	No	Male	---	1	10 Oct 14	Yes	Yes	No	No	No	Once	No			1	Yes	No	No	No	Never	No			No	1	Yes
-1.05				-.66						-2.18		03apr2014	5ed5acb3-639d-4c3c-8bcd-aa5b5b68f0d0	Hamlet	SC	21	23	1	Arm A		No	Field	No	Yes	Female	---	1	06 Apr 14											Yes	No	No	Yes	Once				No	1
2.08		-1.19		-1.65		-2.18		-4.77		-4.7		13jun2014	896691eb-5b2b-4a0f-adf3-37d3248d37c6	Hamlet	ST	22	50	1	Arm B		No	Field	No	Yes	Female	---	1	14 Jun 14	Yes	Yes	No	No	Yes	Twice				1	Yes	No	No	No	Twice	No			No	1	Yes
-1.23		-.5600000000000001		-.36		-1.22		-1.06		-1.75		05jul2014	7418c763-f7d7-4cb7-8a67-bef5e716951e	Main Village	ST	16	101	2	Arm A		No	Field	No	Yes	Male	---	1	07 Jul 14	Yes	Yes	No	No	No	Once				1	Yes	No	No	No	Twice	No			No	1	Yes
		.48		-.93		.38		.55		.68		03feb2014	895488bc-300c-4eb2-8e76-be7f45b0c22a	Main Village	ST	27	113	2	Arm A	2	No	Field	No	Yes	Female	---	1	14 Feb 14	Yes	Yes	No	No	No	Twice				1	Yes	No	No	No	Twice	No			No	1	Yes
-.54		1.71		-.96		-.96		-1.49		-2.42		11feb2014	82188935-fa00-4fde-ae0b-93d465b2983d	Main Village	ST	25	12	1	Arm A	5	No	Field	Yes	Yes	Male	---	1	14 Feb 14	Yes	No	No	No	No	Twice				1	Yes	No	No	No	Once				No	1	Yes
-5.54	1			-1.48		-2.04		-2.94		-2.96		05mar2014	e758b3c1-49a9-4794-9abf-d84528248622	Hamlet	SC	24	33	1	Arm A	1	No	Field	Yes	Yes	Female	---	1	11 Mar 14	Yes	Yes	No	No	No	Once				1	Yes	No	No	No	Twice				No	1	Yes
		1.95				-.71		-1.19		-2.08		27may2014	d5c353ff-f0bc-40da-bf97-c3013e99b221	Hamlet	ST	20	16	1	Arm A		No	Field	No	Yes	Female	---			Yes	No	No	No	No	Once				1	Yes	No	No	No	Once	No				1	Yes
		-.6900000000000001		-1.54		-1.38		-1.42		-2.34		18feb2014	96d8a826-ef22-456f-ab70-c1db3b7dbb2a	Hamlet	ST	27	39	1	Arm B	3	No	Field	Yes	No	Male	---	1	21 Feb 14	Yes	No	No	No	No	Never	No			1	Yes	Yes	No	Yes	Never	No			No	1	Yes
		.42		-1.18		-1.93		-3.31		-1.39		18may2014	cd694e71-24a3-4b78-834b-ba0b3aae5480	Main Village	ST	17	76	2	Arm B		No	Field	No	Yes	Male	---	1	20 May 14	Yes	Yes	No	No	Yes	3 Times	No			1	Yes	No	Yes	Yes	Twice	No			No	1	Yes
-1.64		.27		-.09		-.18		-.96		-.78		04may2014	47bcb2f9-6e5d-4406-bec7-5753e0157c9d	Main Village	OBC	25	97	2	Arm B	1	No	Field	No	Yes	Female	---	1	06 May 14	Yes	Yes	No	No	Yes	Twice	No			1	Yes	Yes	No	No	3 Times	No			No	1	Yes
-1.2		-2.19		-3.88		-4.32		-1.96		-2.53		12nov2014	98fd2ab4-35e5-4ac7-973e-4b88bcec31ea	Main Village	ST	25	110	2	Arm A	4	Yes	Field	Yes	Yes	Male	---	1	15 Nov 14	Yes	Yes	No	No	No	Never	No			1	Yes	No	No	No	Never	No			No	1	Yes
-2.37		.47		.5		-.77		-.52		.13		15sep2014	453ad5a3-93ed-4907-a592-fd5c7419789a	Main Village	ST	29	22	1	Arm A	3	No	Field	Yes	No	Female	---	1	17 Sep 14	Yes	No	No	No	No	Once	No			1	Yes	No	No	No	Never	No			No	1	Yes
		-.18		-1.94		-2.27				-2.82		27nov2013	c70ec0c7-46d3-4d25-82ea-fed57dd5414b	Main Village	ST	26	79	2	Arm A	2	No	Field	No	Yes	Male	---			Yes	Yes	No	No	No	Once				1	Yes	No	No	Yes	More than 3 Times				No	1	Yes
-.53		-.8200000000000001		-1.72		-1.42		-1.2		-2.37		16nov2014	88b9475f-2a62-400d-8b5d-4eb64547fc47	Main Village	ST	22	10	1	Arm A	1	No	Field	No	Yes	Female	---	1	23 Nov 14	Yes	Yes	No	No	Yes	Once	No			1	Yes	No	No	No	Never	No			No	1	Yes
-1.48		-.34		-1.69		-2.48		-3.04		-2.34		08oct2013	88adfe00-afc3-4850-bebb-96656f63d95b	Main Village	ST	25	42	1	Arm A	2	Yes	Field	Yes	Yes	Male	---	1	09 Oct 13	Yes	Yes	No	No	No	Twice	No			1	Yes	No	No	Yes	3 Times				No	1	Yes
		-1.42		-1.09		-3.69		-1.37		-1.19		16oct2013	c2db2ead-3b24-4b91-aab4-37a4d1b5e699	Main Village	ST	21	106	2	Arm A		No	Field	No	Yes	Female	---	1	24 Oct 13	Yes	Yes	No	No	No	Twice				1	Yes	Yes	No	No	3 Times				No	1	Yes
		-2.51		-.67				-1.8		-3.22		22jul2014	65f7bf6d-3f15-45d9-a41e-4c572803437d	Main Village	ST	30	110	2	Arm A	4	Yes	Field	No	Yes	Male	---	1	24 Jul 14	Yes	Yes	Yes	Yes	Yes	Twice	No			1	Yes	Yes	Yes	Yes	Never	No			No	1	Yes
-2.07		-1.71		-1.72						-2.37		27apr2014	88e07096-5059-4167-9a86-c7f37617c9f1	Hamlet	ST	23	29	1	Arm B	1	No	Field	Yes	Yes	Female	---	1	29 Apr 14	Yes	Yes	No	No	No	3 Times				1	Yes	No	No	No	3 Times				No	1
		1.47		-.64				-.19		-1.26		20dec2014	04d15609-e5ef-4fd6-9417-1984e8308a62	Main Village	OBC	20	95	2	Arm A	2	No	Field	No	No	Male	---	1	21 Dec 14	Yes	Yes	No	No	No	3 Times	No			1	Yes	No	No	No	3 Times	No			No	1
-1.68		-2.4		-2.7		-2.8				-2.08		29nov2013	87e83f17-b2da-4789-94f7-3e6afbd39bbe	Hamlet	ST	34	20	1	Arm A	3	No	Field	Yes	Yes	Female	---	1	30 Nov 13	Yes	Yes	No	No	No	Twice				1	Yes	No	No	No	3 Times				No	1	Yes
		-.09						-.52		-1.96		07jun2014	6ddb007a-7949-4a68-931e-eaa2377339b2	Hamlet	ST	23	13	1	Arm A	1	No	Field	Yes	Yes	Female	---			Yes	No	No	No	No	Twice				1											Yes
-.62				-.71		-3.83		-1.08		-1.17		01jan2015	aff155ec-3b4e-41a2-ba72-6924311baf0d	Hamlet	ST	23	62	2	Arm B	1	No	Field	Yes	No	Male	---	1	03 Jan 15	Yes	Yes	No	No	No	Twice	No			1	Yes	No	No	No	3 Times	No			No	1	Yes
.41				-1.08		-3.21		-1.86		-1.48		08oct2014	db08b777-92d5-4032-a6de-aa8e9a6f6b07	Hamlet	ST		47	1	Arm A	5	No	Field	Yes	No	Female	---	1	13 Oct 14	Yes	No	No	No	No	Twice	No			1	Yes	No	No	Yes	3 Times	No			No	1	Yes
		-2.03		-3.32		-2.77		-3		-3.75		10nov2014	87a68807-5352-4530-9f6c-7b654a529420	Main Village	OBC	22	32	1	Arm B	1	No	Field	No	Yes	Male	---			Yes	Yes	No	No	No	3 Times	No			1	Yes	Yes	No	No	Never	No			No	1	Yes
-1.84		-.8100000000000001						-1.68		-.35		08oct2014	7714e784-4a8b-453d-9366-2fc540ad01b0	Hamlet	ST	21	67	2	Arm B	1	No	Field	Yes	Yes	Female	---	1	15 Oct 14	Yes	Yes	No	No	No	Never	No			1											Yes
		1.16		-1.69				-2.21		-1.53		01aug2014	ac7ab5e3-266e-4cb5-bd5b-5589ac995500	Main Village	ST	28	16	1	Arm A	4	No	Field	Yes	No	Female	---			Yes	Yes	No	No	Yes	Twice				1	Yes	No	No	No	Once	No			No	1	Yes
.33		1.18		.71		-1.28				-2.14		03feb2014	0453ae1f-2464-4948-82a2-a5ba7cf24a07	Main Village	ST	22	30	1	Arm A	1	No	Field	Yes	Yes	Female	---	1	08 Feb 14	Yes	Yes	No	No	No	Never				1	Yes	No	No	No	Twice				No	1	Yes
		-1.56		-1.91				-1.85		-2.17		14feb2014	50d19524-ea65-4d25-9e36-4777d4f0b9f0	Hamlet	ST	18	104	2	Arm A	1	No	Field	Yes	Yes	Male	---	1	18 Feb 14	Yes	No	No	No	No	Twice				1	Yes	No	No	No	Once				No	1
-1.36		-.6900000000000001		-5.03	1	-1.59		-2.41		-.9400000000000001		04feb2015	fd9e9618-a6a4-404d-8fc9-a14958f51ee7	Main Village	ST	20	1	1	Arm A	2	Yes	Field	No	Yes	Female	---	1	10 Feb 15	Yes	No	No	No	Yes	Never	No			1	Yes	No	No	Yes	Twice	No			No	1	Yes
		-.67		-.89				-.38		-.44		15feb2014	9897e3d8-02d8-428a-ba15-defaa7efbf15	Main Village	ST	20	81	2	Arm B		No	Field	No	Yes	Female	---			Yes	Yes	No	Yes	No	Once				1	Yes	No	No	No	Twice				No	1	Yes
-.06		-1.6		-.02		-.8200000000000001		-.55		-1.29		07nov2013	a14085ce-66fb-495b-89c8-9e7067382798	Main Village	SC	25	19	1	Arm B	1	Yes	Field	Yes	Yes	Male	---	1	09 Nov 13	Yes	Yes	No	No	No	Once				1	Yes	No	No	No	Twice				No	1	Yes
		-1.39		-2.23		-1.98		-2.17		-2.59		07jul2014	6bdc0271-2c54-4222-ae36-b71f7f62e2bc	Hamlet	ST	20	44	1	Arm A		No	Field	No	Yes	Female	---	1	09 Jul 14	Yes	Yes	No	No	No	Once				1	Yes	No	No	Yes	Once	No			No	1	Yes
-.5600000000000001		.85		1.78		.44		-.12		-.73		27jun2014	7d8aa91d-f346-4de1-91e3-2fdb09da95d4	Hamlet	ST	21	51	1	Arm A	1	No	Field	Yes	Yes	Male	---	1	02 Jul 14	Yes	No	No	No	No	Once				1	Yes	No	No	No	3 Times	No			No	1	Yes
		.99		-.17		-1.44		-1		-1.97		05jul2014	86a5f931-5c4d-46b6-a996-1f86c331daf5	Hamlet	ST	24	51	1	Arm A	3	Yes	Field	Yes	Yes	Female	---	1	07 Jul 14	Yes	No	No	No	Yes	Once				1	Yes	No	Yes	No	Twice	No			No	1	Yes
-.29		-.33		-2.5				-.37		-1.95		19mar2014	35097ad8-46c3-4c0d-800c-c1a094cba33f	Main Village	ST	22	29	1	Arm B	2	Yes	Field	Yes	Yes	Male	---	1	21 Mar 14	Yes	Yes	No	No	No	Twice	No			1	Yes	Yes	No	No	Once				No	1	Yes
-.31		-.53		-3.48		-3.02		-2.44		-1.78		19nov2014	5cab666b-827d-40e7-851e-3304eb1d4d4a	Main Village	ST	19	49	1	Arm B		No	Field	No	No	Male	---	1	24 Nov 14	Yes	No	No	No	No	Once	No			1	Yes	No	No	No	Twice	No			No	1	Yes
-.19		-1.48		-.72		-.78		-2.38		-1.9		16jul2014	e30dfe46-06d9-416f-834d-570364ddf9fc	Main Village	ST	28	83	2	Arm B	3	No	Field	No	No	Male	---	1	18 Jul 14	Yes	No	No	No	No	Never	No			1	Yes	No	No	No	Once	No			No	1	Yes
-.5		-2.21		-1.72		-1		-.89		-1.07		05jul2014	f27a6c6c-0747-4f80-ba99-0be1ab9e175c	Main Village	OBC	23	68	2	Arm A	1	No	Field	No	Yes	Female	---	1	10 Jul 14	Yes	Yes	No	Yes	Yes	Twice	No			1	Yes	No	No	No	3 Times	No			No	1	Yes
-.7000000000000001		.36		-.43		-1.01		-1.19		-.5600000000000001		02apr2014	3ad8e867-95e2-4319-a4e4-9801efbe5a73	Main Village	OBC	16	92	2	Arm B		No	Field	No	No	Male	---	1	03 Apr 14	Yes	Yes	No	No	No	Once	No			1	Yes	Yes	Yes	Yes	3 Times	No			No	1	Yes
-2.16		-1.15		-1.32		-1.57		-2.12		-1.87		22jul2014	ff73dda7-7e36-47df-911e-d2f493b1cd0b	Hamlet	ST	21	26	1	Arm B		No	Field	No	Yes	Male	---	1	24 Jul 14	Yes	No	No	No	No	Never				1	Yes	No	No	No	Never	No			No	1	Yes
		.61		-1.2		-2.11		-2.87		-3.16		08jan2014	6fdaff8e-af73-4c7c-a204-d0b1af0fbc4c	Main Village	OBC	40	108	2	Arm B	6	Yes	Field	No	No	Male	---	1	11 Jan 14	Yes	Yes	Yes	Yes	No	Never	No			1	Yes	Yes	Yes	Yes	Never	No			No	1	Yes
		-1.44		-1.98				-.97		-2.46		03feb2014	66c52747-10a1-4b94-bf63-dcf756b6b09f	Hamlet	ST	25	119	2	Arm B	4	No	Field	Yes	Yes	Female	---	1	12 Feb 14	Yes	No	No	No	No	3 Times	No			1	Yes	No	No	No	3 Times	No			No	1
-.8200000000000001		-3.12		-2.91		-2.48		-2.32		-2.01		02mar2014	05b43113-af45-4f1f-8788-c820838ca1f2	Main Village	ST	30	111	2	Arm B	1	No	Field	Yes	Yes	Female	---	1	04 Mar 14	Yes	Yes	No	No	No	Twice	No			1	Yes	No	Yes	Yes	Never	No			No	1	Yes
				.77		.93		-.5700000000000001		-1.46		18apr2014	c57a6690-f011-4e7b-a98a-fb99abe1e8f2	Main Village	OBC	20	98	2	Arm A		No	Field	No	No	Male	---	1	20 Apr 14											Yes	No	Yes	Yes	Once	No			No	1	Yes
-1.89		-3.47		-3.37		-2.72				-4.22		28mar2014	039d4026-ec17-4c9a-81e3-94eed3b2524e	Hamlet	ST	23	116	2	Arm A	1	No	Field	No	Yes	Male	---	1	03 Apr 14	Yes	Yes	Yes	No	No	Once				1	Yes	No	No	Yes	Never				No	1	Yes
-1.43		-1.08		.33		-2.7		-1.95		-2.5		17dec2014	cbca4da7-663e-4e65-bb0c-6bdcbd3f66b2	Hamlet	ST	22	14	1	Arm B	1	No	Field	Yes	Yes	Female	---	1	23 Dec 14	Yes	No	No	No	No	Never	No			1	Yes	No	No	Yes	Once	No			No	1	Yes
-1.54		-1.21		-2.15		-1.58		-.86		-1.51		12jan2015	bb782eb3-2969-42c7-b246-2169d72c180f	Main Village	ST	28	57	1	Arm B		No	Field	No	Yes	Male	---	1	12 Jan 15	Yes	Yes	No	Yes	No	Never	No			1	Yes	No	Yes	Yes	Once	No			No	1	Yes
		-.25		-.65								20nov2013	858f54de-edd6-4fb5-97b7-e76a8ca70249	Hamlet	ST	38	23	1	Arm A	4	Yes	Field	Yes	Yes	Female	---	1	22 Nov 13	Yes	Yes	No	No	Yes	Never				1	Yes	No	Yes	Yes	Never				No	1	Yes
.52		.72		-.8300000000000001		-1.05		-.58		-.52		09oct2013	858a5d34-f7c5-4f71-b017-885ddd66283e	Main Village	ST	20	86	2	Arm B	1	No	Field	No	Yes	Female	---	1	11 Oct 13	Yes	Yes	No	No	Yes	3 Times				1	Yes	No	Yes	Yes	3 Times	No			No	1	Yes
		-.23		-.87		-.8		-1.6		-1.84		06jan2014	0c4b5a87-e4fd-4929-a79e-5938581e614a	Main Village	ST	22	110	2	Arm A	1	Yes	Field	Yes	Yes	Male	---	1	07 Jan 14	Yes	No	No	Yes	No	Never				1	Yes	Yes	Yes	No	Never				No	1	Yes
-.5						-2.71		-1.09		-.27		16may2014	e0cc1129-4fae-4b6c-a92e-7a681f5b3fd8	Hamlet	ST	26	2	1	Arm B	4	Yes	Field	Yes	No	Female	---	1	23 May 14	Yes	No	No	Yes	Yes	Never	No			1											Yes
		-.33		-1.79		-2.34		-1.98		-3.53		02dec2014	852da58b-15f3-4004-9c61-e6ce0f0883ad	Main Village	ST	27	89	2	Arm A	2	No	Field	No	Yes	Male	---	1	03 Dec 14	Yes	Yes	No	No	No	Twice	No			1	Yes	No	No	No	Once	No			No	1	Yes
-1.6												25jun2014	86621e00-ec03-4c47-84e2-9c88158a13f5	Main Village	ST	20	83	2	Arm B		No	Field	No	No	Male	---	1	29 Jun 14
-1.87		-.36		.21		-1.18		-1.28		-1.27		05oct2014	e2c9b4a0-2fe8-4e0d-8c2f-abca4c274dbc	Hamlet	OBC	22	55	1	Arm B		No	Field	No	No	Male	---	1	07 Oct 14	Yes	Yes	No	No	No	3 Times	No			1	Yes	No	No	No	3 Times	No			No	1	Yes
1.73				.16		.46		-.25		-.79		27jan2015	66aed09f-f03e-4b8f-986d-bf8b1b49b2ed	Hamlet	OBC	21	64	2	Arm B		No	Improved	No	Yes	Female	---	1	30 Jan 15											Yes	No	No	Yes	Once	No			No	1	Yes
		.31		-.28		-.09		-.2		.1		22jun2014	63ce162f-5fcb-454d-9b46-793d4c3df7a6	Main Village	OBC	30	88	2	Arm A	2	Yes	Field	No	Yes	Female	---	1	25 Jun 14	Yes	Yes	No	No	No	Twice				1	Yes	No	No	No	Once	No			No	1	Yes
		.46		-.15		.28		-.09		-.49		24mar2014	f0c866fd-ed38-401d-a12f-fdfc0c543ecd	Main Village	ST	25	87	2	Arm A		No	Field	No	Yes	Female	---	1	27 Mar 14	Yes	Yes	Yes	No	No	3 Times				1	Yes	No	Yes	Yes	Twice				No	1	Yes
				1.69		1.09						28aug2014	1988b576-51bc-40fe-8c45-3aaaac54bb61	Hamlet	OBC	20	25	1	Arm B		No	Field	No	No	Male	---	1	30 Aug 14	Yes	No	No	No	Yes	Once	No			1	Yes	No	No	No	Once	No			No	1	Yes
4.17		2.12		-1.05		-2.41		-3.18		-3.39		03may2014	93b5ccf1-71bb-4426-9b1c-69d65392a4ed	Main Village	OBC	30	98	2	Arm A	1	No	Field	No	Yes	Male	---	1	06 May 14	Yes	Yes	No	No	No	Twice	No			1	Yes	No	No	No	Once				No	1	Yes
-2.45		-1.18		-1.27		-1.12		-1.58		-1.1		10may2014	b3791b08-090e-41e6-bce2-888035ec6cd7	Hamlet	ST	27	6	1	Arm B	5	Yes	Field	Yes	Yes	Female	---	1	13 May 14	Yes	Yes	No	No	No	Twice	No			1	Yes	No	No	No	Twice	No			No	1	Yes
		-1.77		-3.32		-3.28		-3.35		-2.92		11oct2013	6585fd09-78f5-4dad-b052-8b41de8b73b6	Hamlet	OBC	30	62	2	Arm B	2	No	Field	No	Yes	Male	---	1	14 Oct 13	Yes	Yes	Yes	No	Yes	Never	No			1	Yes	Yes	No	Yes	Twice	No			No	1	Yes
-1.48		-2.78										15dec2013	3b260c2c-c8f8-4a39-95e4-e15892cc0bba	Main Village	ST	20	30	1	Arm A		No	Field	No	Yes	Female	---	1	19 Dec 13	Yes	No	No	No	Yes	Never				1	Yes	No	No	No	Never					1
-1.46		-1.49								-.34		15apr2014	843354cf-54db-4848-bc60-4c224e16b54d	Hamlet	ST	26	117	2	Arm A	1	No	Field	No	Yes	Male	---	1	17 Apr 14	Yes	Yes	No	No	Yes	Once	No			1	Yes	No	No	No	Never	No				1	Yes
0		-5.59	1			-3.1				-3.53		09nov2013	eb666151-a523-4cce-8dfe-446cc6aa3528	Hamlet	ST	29	7	1	Arm B	3	No	Field	Yes	No	Male	---	1	12 Nov 13	Yes	No	No	No	No	Twice				1											Yes
		.93		-1.18		-1.91		-2.35		-3.17		01jan2015	b15e9b49-ffe2-408d-9e34-41f0c5cd627b	Main Village	ST	20	35	1	Arm B		No	Field	No	Yes	Female	---	1	07 Jan 15	Yes	No	Yes	Yes	Yes	Once	No			1	Yes	No	Yes	Yes	Once	No			No	1	Yes
		-.06		-3.1				-2.75		-1.4		03may2014	1033df02-277f-4a0c-bfc3-5a0d3118d3ce	Hamlet	ST	23	3	1	Arm A	1	Yes	Field	Yes	Yes	Male	---			Yes	No	No	No	Yes	Never				1	Yes	No	No	No	Twice				No	1
		-.74				-2.27		-2.05		-2.6		20nov2013	7aa7c105-ba4f-4627-9208-d6d2910dfe4b	Main Village	ST	23	26	1	Arm B	1	No	Field	Yes	Yes	Female	---	1	02 Dec 13	Yes	No	No	No	Yes	Never	No			1											Yes
-1.6		-1.99				-1.47		-2.46		-2.21		28jan2014	54f41d3f-5310-41fd-a6bf-94fedfc059c7	Main Village	ST	22	28	1	Arm B		No	Field	No	No	Male	---	1	30 Jan 14	Yes	Yes	No	No	Yes	Twice				1											Yes
-.44		-.7000000000000001		-1.16		-1.75		-2.12		-1.65		22jun2014	197c1c56-8fb6-42f7-b026-f93834b87071	Main Village	ST	18	104	2	Arm A		No	Field	No	Yes	Female	---	1	25 Jun 14	Yes	Yes	No	No	No	3 Times				1	Yes	No	No	No	Twice	No			No	1	Yes
-1.83		-1.62		-2.09		-3.4		-3.21		-1.63		16nov2013	233d15d7-4897-4120-bcd1-9a258118ff49	Main Village	OBC	35	41	1	Arm A	8	Yes	Field	Yes	No	Female	---	1	18 Nov 13	Yes	No	No	No	Yes	3 Times				1	Yes	Yes	Yes	Yes	More than 3 Times				Yes	1	Yes
-.46		-4.1		-2.77		-1.38		-1.45		-1.25		07feb2014	9d66e93a-582b-473a-b722-4423ff732882	Hamlet	ST	20	111	2	Arm B		No	Field	No	Yes	Male	---	1	09 Feb 14	Yes	Yes	No	No	No	Once	No			1	Yes	No	No	No	Once	No			No	1	Yes
-.4		-.2						-1.35		-1.3		05jun2014	93f07f09-a601-4fb7-a250-9880bbeaf715	Hamlet	ST	21	45	1	Arm A	1	Yes	Field	No	Yes	Male	---	1	08 Jun 14	Yes	Yes	No	No	No	Never				1
				-3.34		-2.76		-2.09		-4.01		27jan2015	73c0d08b-042d-495a-b2c7-0353dfc58bbd	Main Village	ST	29	53	1	Arm B	2	No	Field	Yes	Yes	Female	---	1	09 Feb 15											Yes	No	No	No	Twice	No			No	1	Yes
-2.22		-.8		-3.11		-4.03		-3.09		-3.92		27nov2014	7fb267ad-9fe1-4f13-9d3b-a2cf3b94d047	Hamlet	ST	35	36	1	Arm A	5	Yes	Field	Yes	No	Male	---	1	04 Dec 14	Yes	No	No	No	Yes	Twice	No			1	Yes	No	Yes	No	3 Times	No			No	1	Yes
		.28		-.27		-.8200000000000001		-.67		-1.36		20dec2013	ab46406f-4b8f-4f5c-9fcc-a8168e1929d7	Hamlet	ST	30	36	1	Arm A	2	No	Field	Yes	Yes	Male	---	1	30 Dec 13	Yes	Yes	No	No	No	3 Times				1	Yes	No	No	No	Twice				No	1	Yes
-.39		-.78		-1.08		-1.55				-2.4		16dec2013	e9002f2d-80cf-44b1-9fb2-ffc9f4ad8077	Hamlet	ST	31	48	1	Arm B	6	No	Field	Yes	No	Female	---	1	21 Dec 13	Yes	Yes	No	No	No	Never	No			1	Yes	No	Yes	Yes	Never				No	1	Yes
-1.29		-.18		-.39		-1.07		-1.07		-1.23		20feb2014	0b7e64b6-67af-46fe-a8ab-9a1ab1436b2f	Main Village	ST	20	68	2	Arm A	1	No	Field	Yes	No	Female	---	1	23 Feb 14	Yes	Yes	No	No	No	Never				1	Yes	No	No	No	Twice				No	1	Yes
-1.74		.65		-1.4		-2.35				-1.45		17may2014	5460d7b8-84b2-48e3-8fd7-7901cac73555	Main Village	ST	26	35	1	Arm B		No	Field	Yes	Yes	Female	---	1	22 May 14	Yes	Yes	Yes	No	No	Twice	No			1	Yes	Yes	No	Yes	Twice	No			No	1	Yes
-1.97		-2.87		-2.52		-1.66		-2.87		-3.17		24feb2014	57c3a54e-485b-44eb-a7a1-d392e1812bc7	Main Village	ST	25	111	2	Arm B	2	No	Field	Yes	Yes	Male	---	1	24 Feb 14	Yes	Yes	No	No	No	Twice	No			1	Yes	No	No	No	Never	No			No	1	Yes
				-3.07		-1.03		-2.67		-2.32		20nov2014	cb593e5d-2348-4058-8c4b-56248749a416	Hamlet	ST	20	12	1	Arm A	2	Yes	Field	Yes	Yes	Female	---			Yes	No	Yes	No	No	Once	No			1	Yes	No	No	No	Never	No			No	1	Yes
-2.01		-1.95				-3.03		-3.4		-4.09		29apr2014	bf28845d-d334-4191-b44b-80b6b48e6590	Hamlet	ST	27	39	1	Arm B	5	Yes	Field	Yes	Yes	Male	---	1	02 May 14	Yes	No	No	No	Yes	Never	No			1											Yes
-2.29		.55						-2.88		-3.09		16may2014	0056a2b6-f47f-4833-83bd-8eb06f765645	Hamlet	ST	36	110	2	Arm A	7	Yes	Field	Yes	Yes	Male	---	1	21 May 14	Yes	Yes	No	Yes	No	Never				1	Yes	No	No	No	Never					1	Yes
-3.45		-2.45		-2.46		-1.3		-1.34		-1.84		02apr2014	2573d5e8-9a5c-4bbe-9159-7e6353e03781	Main Village	ST	23	117	2	Arm A		No	Field	No	No	Female	---	1	03 Apr 14	Yes	Yes	No	No	No	Twice	No			1	Yes	No	No	No	3 Times	No			No	1	Yes
-1.46		.99		.38		-.09		-.64		-1.52		01jan2015	67bdf381-c997-4001-aa62-7b24570155cf	Main Village	SC	20	25	1	Arm B		No	Field	No	Yes	Male	---	1	06 Jan 15	Yes	Yes	No	No	No	3 Times	No			1	Yes	No	No	No	Once	No			Yes	1	Yes
-.48		-1.16		-1.44		-2.01		-1.77		-2.3		06feb2015	380be57a-fe55-40c5-9a62-036b157a03e6	Hamlet	ST	21	111	2	Arm B	1	No	Field	Yes	Yes	Male	---	1	10 Feb 15	Yes	Yes	No	No	No	Twice	No			1	Yes	No	No	No	Once	No			No	1	Yes
-.31		-1.42		-2.76		-4.46		-2.97		-3.28		06jan2015	48a55c58-8631-42e7-821a-b83335b2c8e6	Hamlet	ST	32	20	1	Arm A	3	No	Field	Yes	Yes	Male	---	1	09 Jan 15	Yes	Yes	No	No	No	Once	No			1	Yes	No	No	No	Never	No			No	1	Yes
		-2.24		-.19		-.91		-.87		-1.33		27dec2014	51e45db7-188c-471e-ae82-eb8e564c0c51	Main Village	ST	27	102	2	Arm A	1	No	Field	Yes	Yes	Female	---	1	29 Dec 14	Yes	Yes	Yes	Yes	No	3 Times	No			1	Yes	Yes	No	No	3 Times	No			No	1	Yes
-.63		-.73		-2.51		-1.62				-1.8		04jan2014	65e66f1f-64f5-4852-af3e-587476d6da40	Main Village	ST	19	87	2	Arm A		No	Field	No	Yes	Male	---	1	06 Jan 14	Yes	Yes	No	No	No	3 Times				1	Yes	No	No	No	Twice				No	1	Yes
-2.51		-.5700000000000001				-1.45		-1.08		-3.15		13jan2014	bd1fb02e-17aa-4774-aa44-f72945831a69	Hamlet	ST	20	79	2	Arm A		No	Field	No	Yes	Male	---	1	18 Jan 14	Yes	Yes	No	No	No	More than 3 Times				1											Yes
-1.29		.22		1.25				.41		-.64		21dec2014	6bd254d3-e02d-4d52-8447-343836c50c6a	Main Village	ST	20	79	2	Arm A		No	Field	No	No	Male	---	1	23 Dec 14	Yes	No	No	No	Yes	Never	No			1	Yes	No	No	No	Once	No			No	1	Yes
-1.61						-1.79				-1.34		03feb2014	327a7a82-8f4b-4ce7-ae17-6152b0ec074b	Main Village	ST	27	63	2	Arm B	1	No	Field	No	Yes	Female	---	1	05 Feb 14											Yes	No	No	No	Once	No				1	Yes
-.46		-1.98								-1.54		03sep2014	81ae482c-f343-4c6e-9cb5-b695a831d263	Main Village	ST	24	66	2	Arm B	2	No	Field	No	No	Male	---	1	06 Sep 14	Yes	Yes	No	No	No	Never	No			1
		1.02		.31		.5		-.38		-.2		13jul2014	c6a41e83-1cae-4dab-b616-fc780f5243ce	Main Village	ST	31	89	2	Arm A	3	No	Field	No	Yes	Female	---	1	14 Jul 14	Yes	Yes	No	No	No	Twice				1	Yes	No	No	No	3 Times	No			No	1	Yes
-1.87		-1.75		-2.31		-2.59		-1.62		-2.17		22nov2013	1b00eea9-4099-4ad1-8f16-febf16325022	Hamlet	ST	26	30	1	Arm A	3	No	Field	Yes	Yes	Male	---	1	26 Nov 13	Yes	Yes	No	No	No	Never				1	Yes	No	No	No	Never				No	1	Yes
		-.45						-5.68	1	-3.41		10may2014	8186aada-6139-417b-84ca-03fdf23988ed	Hamlet	ST	18	110	2	Arm A		No	Field	Yes	Yes	Male	---	1	12 May 14	Yes	No	No	No	No	Never				1	Yes	Yes	No	No	Never					1	Yes
		-.04		-.41		-1.14		-1.22		-1.03		20oct2014	e4a17702-85de-4abd-a3a5-fb6d333e8daa	Main Village	ST	20	37	1	Arm A		No	Field	Yes	Yes	Female	---	1	30 Oct 14	Yes	No	No	No	No	Once	No			1	Yes	No	No	No	Never	No			No	1	Yes
.02		1.19		1.06		.03		-.02		-.46		25oct2013	46c79655-89f4-4e3f-a3f1-8249ab29f57c	Hamlet	ST	24	84	2	Arm A	1	No	Field	No	Yes	Male	---	1	28 Oct 13	Yes	Yes	No	No	No	3 Times	No			1	Yes	No	No	Yes	More than 3 Times	No			No	1	Yes
-.89		-3.12		-.68				-1.02		-.9		09feb2014	b531ef83-c01d-4228-8238-435460d623cc	Hamlet	ST	23	119	2	Arm B	1	No	Field	No	Yes	Female	---	1	12 Feb 14	Yes	Yes	No	No	No	Once	No			1	Yes	No	No	Yes	3 Times	No			No	1	Yes
		-5.34	1	-.34				-3.35		-3.18		11jul2014	4fd35544-f1f6-41a0-a02b-bd9aee48429b	Hamlet	ST	38	110	2	Arm A	7	No	Field	Yes	Yes	Male	---	1	13 Jul 14	Yes	Yes	No	No	Yes	Never				1	Yes	No	No	No	Never	No			No	1	Yes
-1.88		-1.76		-1.8		-3.25		-2.04		-2.02		02jan2014	43bced8b-9e88-4c48-a719-3dc5987262f1	Main Village	ST	24	54	1	Arm B	3	No	Field	Yes	Yes	Female	---	1	05 Jan 14	Yes	No	No	No	No	Twice	No			1	Yes	No	No	No	3 Times				No	1	Yes
.04		-.99		-1.57		-2.14		-1.91		-3.39		04dec2013	d443a8fd-2919-4d85-aca9-060f6d635073	Main Village	ST	22	31	1	Arm B	1	No	Field	Yes	Yes	Male	---	1	06 Dec 13	Yes	Yes	No	No	No	Once	No			1	Yes	No	No	No	Once	No			No	1	Yes
-.06				.13		-.44		-.93				28may2014	fd5352f8-43f6-4bc2-8575-98a9c114a01f	Main Village	OBC	20	93	2	Arm B	3	No	Field	No	No	Female	---	1	30 May 14	Yes	Yes	Yes	Yes	Yes	Never	No			1	Yes	No	No	No	Once	No			No	1	Yes
		1.02		1.37		1.32		.78		.33		08jan2015	ae6d9e5f-e8e1-4af1-b8cf-226c7a14fa93	Hamlet	SC	29	64	2	Arm B	1	No	Field	No	Yes	Female	---	1	18 Jan 15	Yes	Yes	No	No	No	Never	No			1	Yes	No	No	No	3 Times	No			No	1	Yes
-.85		-1.51		-1.29		-1.44		-1.99		-1.25		21jul2014	c6a3cdc1-86d2-421e-a8ce-b5acfb69a256	Hamlet	ST	32	29	1	Arm B	3	No	Field	No	No	Female	---	1	22 Jul 14	Yes	Yes	No	No	No	Twice				1	Yes	No	No	No	Never	No			No	1	Yes
-.9400000000000001		-.62		-2.03		-1.98		-1.56		-1.5		03aug2014	7fe93b2c-3f70-4173-a167-9c0065fe6e55	Main Village	OBC	29	95	2	Arm A		No	Field	No	Yes	Female	---	1	05 Aug 14	Yes	Yes	No	No	No	Twice				1	Yes	Yes	No	No	3 Times	No			No	1	Yes
		-.84		-1.07		-.48		-.58		-1.34		11jan2014	64e4b20b-12be-47b3-b5f7-f98328a27572	Main Village	ST	22	99	2	Arm B		No	Field	No	Yes	Male	---	1	13 Jan 14	Yes	Yes	No	No	No	Twice	No			1	Yes	Yes	No	No	Never	No			No	1	Yes
		-2.5		-1.8				-2.52		-2.16		28jan2014	02df9ec1-3f31-4e6f-8889-126a6e0ce5ab	Main Village	ST	18	94	2	Arm B		No	Field	No	No	Female	---	1	30 Jan 14	Yes	Yes	No	No	Yes	Twice	No			1	Yes	No	No	No	3 Times	No			No	1
				-2.06				-3.2		-3.55		18mar2014	c8c38a60-6081-45ed-a044-4cd5bc38826f	Hamlet	ST	18	67	2	Arm B		No	Field	Yes	No	Male	---	1	19 Mar 14	Yes	Yes	No	Yes	Yes	Once	No			1	Yes	No	Yes	Yes	Twice				No	1
-2.09		-.39		.26		.91		.37		-.2		01may2014	d913907f-61da-41fa-9206-04a5364338b6	Main Village	OBC	20	62	2	Arm B		No	Improved	No	Yes	Female	---	1	04 May 14	Yes	Yes	No	No	No	3 Times	No			1	Yes	No	Yes	Yes	Twice	No			No	1	Yes
		-.55		-.92		-5.13	1	-2.7		-2.57		09jun2014	162a17ba-9ad6-40db-b32d-9bcf09016fd2	Hamlet	ST	22	115	2	Arm A	4	Yes	Field	Yes	No	Male	---	1	18 Jun 14	Yes	No	No	No	Yes	Once				1	Yes	Yes	No	No	3 Times	No			No	1	Yes
		-2.48		-1.03		-2.2		-2.22		-.87		21jun2014	0ea84ad2-3e83-4822-b330-16d6b207d734	Main Village	ST	32	6	1	Arm B	7	Yes	Field	Yes	Yes	Male	---			Yes	Yes	No	No	No	Twice	Yes	No		1	Yes	No	No	Yes	Twice	No			No	1	Yes
-.19		.16		-1.12		-1.18		-1.16		-1.92		31jan2014	ab9b53a7-0aee-47ac-82f3-cd79902596a0	Main Village	ST	25	79	2	Arm A	2	Yes	Field	No	Yes	Female	---	1	05 Feb 14	Yes	Yes	No	No	Yes	Never				1	Yes	No	No	No	Once				No	1	Yes
.42		-.86		-1.32		-.96		-1.03		-.88		25jan2015	4d217fe9-b404-4359-8d75-ae6672f61a60	Main Village	ST	26	113	2	Arm A	1	No	Field	Yes	No	Female	---	1	25 Jan 15	Yes	Yes	No	Yes	No	Once	No			1	Yes	No	Yes	No	Once	No			No	1	Yes
		-.41		-1.2		-1.49		-1.86		-2.41		07nov2014	a000742d-5d5d-47e0-af58-b3813b92a694	Main Village	ST	24	47	1	Arm A	1	No	Field	No	No	Male	---			Yes	No	Yes	No	No	Once	No			1	Yes	No	No	No	Once	No			No	1	Yes
		2.14		-.5700000000000001		-1.6		-1.37		-1.62		15may2014	6ac80111-df58-4b10-886b-08dcc3ebd5f9	Hamlet	ST	28	54	1	Arm B	2	Yes	Field	Yes	Yes	Female	---			Yes	No	No	No	No	Twice	No			1	Yes	No	No	No	Twice	No			No	1	Yes
-.55		-1.21		-2.32		-1.96		-1.8		-1.58		27oct2013	c7d0d0ee-dc11-4c25-9ad3-6b65738ca881	Main Village	ST	23	67	2	Arm B	3	No	Field	Yes	Yes	Female	---	1	01 Nov 13	Yes	Yes	No	No	No	Twice	No			1	Yes	Yes	No	No	Twice	No			No	1	Yes
		-6.11	1	-2.45		-3.43		-3.03		-2.69		06nov2013	63937cb8-c34a-45d4-971f-38bff6b30c34	Hamlet	ST	23	106	2	Arm A	2	No	Field	No	No	Male	---	1	06 Nov 13	Yes	Yes	No	No	Yes	Twice				1	Yes	Yes	Yes	Yes	Once	No			No	1	Yes
-.92		-2.12		-2.96		-3.01		-3.67		-3.79		05jul2014	0b12b475-a354-434c-badf-370b2453afb1	Hamlet	OBC	35	17	1	Arm A	4	No	Field	Yes	Yes	Female	---	1	07 Jul 14	Yes	Yes	No	No	No	Never				1	Yes	No	No	Yes	Twice	No			No	1	Yes
		-1.01		-1.85		-.8300000000000001		-.58		-1.04		28feb2014	b3f95fad-f9b6-4c17-ab9c-7de3a77e50e8	Hamlet	ST	28	97	2	Arm B	1	No	Field	No	Yes	Female	---	1	02 Mar 14	Yes	Yes	No	No	No	3 Times	No			1	Yes	Yes	No	No	Twice				No	1	Yes
		-1.55										15oct2013	9ec9c1bb-1199-4c58-9eff-501bcf6e9d6c	Main Village	ST	28	4	1	Arm B	5	Yes	Field	Yes	Yes	Female	---	1	18 Oct 13	Yes	No	Yes	Yes	Yes	Never	No			1	Yes	Yes	No	Yes	Never				No	1	Yes
		.58		.74		.61		.34		-.29		29jan2015	3a49f8d1-2293-48da-a7f2-7bfb58e21c3b	Hamlet	ST	26	81	2	Arm B	1	No	Field	No	No	Female	---	1	07 Feb 15	Yes	No	No	No	Yes	Twice	No			1	Yes	No	No	No	Once	No			No	1	Yes
		-1.09		-2.05		-2		-2.01		-2.31		14nov2014	74c5853e-498f-4e62-841f-4e3323f35e9d	Main Village	ST	22	93	2	Arm B		No	Field	No	Yes	Female	---			Yes	Yes	No	Yes	No	Once	No			1	Yes	Yes	Yes	Yes	Once	No			No	1	Yes
.8300000000000001		1.01		.67		.5		.36		-.06		28jan2015	96397969-7e99-4382-9e1f-470536b6c80d	Main Village	ST	20	36	1	Arm A		No	Field	Yes	No	Female	---	1	03 Feb 15	Yes	Yes	No	No	Yes	Once	No			1	Yes	No	No	No	Never	No			No	1	Yes
-1.29		-.68		-.85		-1.24		-1.2		-.73		09sep2014	0115b446-8077-43b4-87fa-eb9d6b66ef83	Main Village	ST	21	45	1	Arm A	1	No	Field	No	Yes	Male	---	1	16 Sep 14	Yes	Yes	No	No	Yes	Never	No			1	Yes	No	No	No	3 Times	No			No	1	Yes
		-.53		-1.79		-.89		-2.38		-3		01apr2014	dea4987e-2a2d-4c66-8862-23f5da56dbaf	Main Village	ST	23	106	2	Arm A	1	No	Field	No	No	Male	---	1	10 Apr 14	Yes	Yes	No	Yes	Yes	Twice				1	Yes	Yes	Yes	No	3 Times	No			No	1	Yes
.44		.28		.67		-.62		-.23		-.54		07oct2014	cda9269b-fa9b-4b7f-8136-cf6113642c53	Hamlet	ST	20	112	2	Arm A		No	Field	Yes	Yes	Female	---	1	09 Oct 14	Yes	Yes	No	No	Yes	Twice	No			1	Yes	No	No	No	Never	No			No	1	Yes
0		-1.4		-1.81		-2.74		-2.57		-2.48		21dec2013	7ece8a65-2dae-4540-a83c-7ee8fdbc0faa	Main Village	ST	22	60	1	Arm B	2	No	Field	Yes	Yes	Male	---	1	23 Dec 13	Yes	Yes	No	No	No	Twice	No			1	Yes	Yes	No	No	Twice	No			No	1	Yes
-1.83		-1.85		-.8300000000000001		-2.91		-1.83		-1.51		14jun2014	2abc5a47-2152-4d1a-80f2-97c27887ca80	Hamlet	ST	23	25	1	Arm B		No	Field	Yes	Yes	Male	---	1	17 Jun 14	Yes	No	No	No	No	Once				1	Yes	No	No	No	3 Times	No			No	1	Yes
.74						-1.07		-.65		.16		22oct2013	aac3288f-32b0-4562-bd98-fa032425c19f	Main Village	ST	25	26	1	Arm B	2	No	Field	Yes	Yes	Female	---	1	26 Oct 13																					Yes
-.66		-1.29						-1.39		-1.19		13jul2014	88d78786-bf32-446a-8972-75013bad341f	Hamlet	ST	18	110	2	Arm A	1	No	Field	Yes	No	Female	---	1	15 Jul 14	Yes	No	No	Yes	No	Never				1	Yes	No	No	No	Never	No				1	Yes
-1.15		-.71		-1.07		-1.7		-.63		-1.69		07jun2014	d723be52-12d9-43fd-80af-5524708489bb	Main Village	ST	26	42	1	Arm A	3	No	Field	Yes	Yes	Male	---	1	09 Jun 14	Yes	No	No	Yes	No	Twice				1	Yes	No	Yes	No	Once	No			No	1	Yes
-.17		-.88		-.9500000000000001		-1.52		-2.09		-1.84		07apr2014	24e28e4c-bfcc-4b0b-958c-3a1524e6e41e	Main Village	SC	20	86	2	Arm B	2	Yes	Field	No	Yes	Male	---	1	11 Apr 14	Yes	Yes	No	No	No	Never	No			1	Yes	No	No	No	Never	No			No	1	Yes
-3.31		-.38		.05		-1.3		-1.45		-2.01		30apr2014	4f016c03-f36d-4467-b4ed-e5267a3a2627	Main Village	SC	26	115	2	Arm A	4	No	Field	No	Yes	Female	---	1	01 May 14	Yes	Yes	No	No	No	3 Times				1	Yes	No	No	No	3 Times				No	1	Yes
-1.06		-.06		-1.11		-1.05		-.8300000000000001		-2.73		11nov2013	c22d30fa-6fe7-4420-a387-9fbf5c34fb07	Main Village	ST	20	30	1	Arm A		No	Field	Yes	Yes	Male	---	1	13 Nov 13	Yes	No	No	No	No	Never				1	Yes	No	No	No	Never				No	1	Yes
.21		-1.97		-.5		-.5600000000000001		-.84		-.8		09nov2014	82861edf-74ab-4a43-a1af-c8c53589abcb	Main Village	OBC	26	95	2	Arm A	1	No	Field	No	Yes	Male	---	1	10 Nov 14	Yes	Yes	No	No	No	3 Times	No			1	Yes	No	No	No	3 Times	No			No	1	Yes
		-.03						-2.27		-1.98		20may2014	b171e25a-0339-4e34-ac51-d5ecd3333872	Hamlet	ST	28	46	1	Arm B	5	Yes	Field	Yes	Yes	Male	---	1	29 May 14	Yes	Yes	No	No	No	3 Times				1	Yes	No	No	Yes	Once	No				1
-1.27		.01		-.35		-1.35		-1.39		-1.69		10jan2015	63a69d31-3e02-476c-99a3-380fd10ca8c6	Hamlet	ST	25	112	2	Arm A	2	No	Field	No	No	Male	---	1	12 Jan 15	Yes	Yes	No	No	No	Never	No			1	Yes	No	No	No	Never	No			No	1	Yes
-.92		-1.37		-.71		-1.38		-2.1		-2.04		28may2014	7ddee676-b68e-4bab-9ff3-8199a0238922	Main Village	ST	20	37	1	Arm A	2	No	Field	Yes	Yes	Male	---	1	31 May 14	Yes	No	No	No	No	Never	No			1	Yes	No	No	No	Once	No			No	1	Yes
-3		-2.27		-.7000000000000001		-1.18		-1.5		-2.61		23oct2013	3ebad774-a994-4c5f-af3f-82128341f9ff	Main Village	ST	21	3	1	Arm A		Yes	Not Improved	Yes	Yes	Male	---	1	25 Oct 13	Yes	No	No	No	Yes	Twice	No			1	Yes	Yes	No	Yes	Never				No	1	Yes
.49		1.05		-1.16		.36		.02		.05		07nov2013	b766743c-64d3-453b-9255-b14ea705ae71	Main Village	ST	25	10	1	Arm A	3	No	Field	Yes	Yes	Female	---	1	10 Nov 13	Yes	Yes	No	No	No	Twice				1	Yes	No	No	No	Twice				No	1	Yes
		-.78		-.92		-1.8		-2.98		-3.61		27jun2014	a1afaf0b-cfbc-42d7-bd16-b88596af4cfb	Hamlet	OBC	24	54	1	Arm B	1	No	Field	Yes	Yes	Male	---	1	11 Jul 14	Yes	No	No	No	No	Twice	No			1	Yes	No	No	No	3 Times	No			No	1	Yes
		-1.29										29apr2014	1e231796-c34e-43db-9d2f-923f84f72271	Hamlet	ST	25	110	2	Arm A	2	No	Field	Yes	Yes	Female	---	1	01 May 14	Yes	No	Yes	No	No	Never				1	No
-1.48		1.24		.37		-.18				-2.19		08mar2014	24ade253-fd86-4ebd-b924-c70af4c444e8	Main Village	ST	27	58	1	Arm A	3	No	Field	Yes	Yes	Male	---	1	11 Mar 14	Yes	Yes	No	No	No	Twice				1	Yes	No	No	No	Never				No	1	Yes
				-5.09	1	-2.68				.21		26dec2014	b20068e0-3900-476b-bbd2-5e781abf47c8	Hamlet	ST	32	114	2	Arm B	3	Yes	Field	Yes	Yes	Male	---	1	29 Dec 14	Yes	No	Yes	No	No	3 Times	No			1	Yes	Yes	No	No	Never	No			No	1	Yes
-1.19		-2.67				-3.09		-2.59		-3.61		19dec2014	7ae9cb55-417d-4605-951a-e311c2977578	Hamlet	ST		10	1	Arm A	4	Yes	Field	Yes	Yes	Male	---	1	25 Dec 14	Yes	Yes	Yes	No	Yes	Never	No			1	Yes	No	No	No	Twice	No			No	1	Yes
-1.65		-2.04		-1.69						-1.25		07feb2014	69b7d42f-b8b2-48ca-b94c-001d9f5f247b	Main Village	ST	23	4	1	Arm B	2	Yes	Field	Yes	Yes	Female	---	1	14 Feb 14	Yes	No	Yes	No	Yes	Never	No			1	Yes	Yes	Yes	Yes	Never				No	1	Yes
-4.18						-2.72		-2.4		-2.58		04aug2014	be0bccdb-296a-46d4-a0e1-9043fa98f178	Hamlet	ST	30	3	1	Arm A	4	Yes	Field	Yes	Yes	Male	---	1	08 Aug 14																					Yes
.54		-1.06		.08		1.02		.07		-1		21mar2014	bafadf21-3f42-4f85-857d-c9f4508a3965	Main Village	ST	25	111	2	Arm B		No	Field	No	Yes	Male	---	1	25 Mar 14	Yes	Yes	No	No	No	Twice	No			1	Yes	No	No	Yes	Once	No			No	1	Yes
-1.09		-.31		-1.7		-2.37		-1.42		-2.04		12dec2014	5f924539-88a6-424a-910b-5ec416ae1180	Main Village	ST	30	22	1	Arm A	4	Yes	Field	Yes	Yes	Male	---	1	16 Dec 14	Yes	No	No	No	No	Never	No			1	Yes	No	No	No	Never	No			No	1	Yes
1.91		.21		.46		-1.74		-1.47		-1.28		24oct2014	7d21acce-0821-4af2-9254-7508fa51431f	Main Village	ST	30	49	1	Arm B	4	No	Field	Yes	No	Male	---	1	29 Oct 14	Yes	No	No	No	No	Twice	No			1	Yes	No	No	No	Twice	No			No	1	Yes
-1.06		-1.18		-1.67		-1.77		-1.8		-1.62		08oct2013	8d86dde9-3ac2-476c-9150-0ea83c646978	Main Village	ST	27	17	1	Arm A	1	No	Field	Yes	Yes	Female	---	1	11 Oct 13	Yes	Yes	No	No	No	Once				1	Yes	No	No	No	Twice				No	1	Yes
-3.7		-1.38		-.53		-1.23		-1.22		-1.16		25jun2014	e22efd74-0f48-4f51-beca-17ad96a2c637	Hamlet	ST	20	111	2	Arm B	1	No	Field	Yes	No	Female	---	1	29 Jun 14	Yes	Yes	No	No	No	Once	No			1	Yes	No	No	No	Never	No			No	1	Yes
				.01		-3.78		-3.5				13jan2014	4b3d1a1e-77be-4b0f-bd57-f700ea00c969	Hamlet	ST	32	107	2	Arm A	4	Yes	Field	No	Yes	Female	---	1	24 Jan 14											Yes	Yes	Yes	No	Never				No	1	Yes
-.8		-1.43		-1.5		-.68		-2.17		-2.15		10aug2014	7c8581fa-1b82-46e7-95a6-d414b1f698f2	Main Village	ST	26	39	1	Arm B	1	No	Field	Yes	No	Male	---	1	15 Aug 14	Yes	No	No	Yes	Yes	Never	No			1	Yes	No	No	No	Never	No			No	1	Yes
-.62		-1.49		-2.21		-2.02		-2.66		-2.66		10dec2014	c1fa05fa-044e-4aae-9d41-b7e52ab48b67	Main Village	ST	23	37	1	Arm A	1	No	Field	Yes	Yes	Female	---	1	13 Dec 14	Yes	No	No	No	No	Never	No			1	Yes	No	No	No	Never	No			No	1	Yes
-2.04		-1.42		-1.02		-.36		-.7000000000000001		-1.67		25jan2014	e8edd2bc-ad55-44e5-9262-0d1945f38bee	Hamlet	ST	24	18	1	Arm A	1	No	Field	Yes	Yes	Female	---	1	28 Jan 14	Yes	Yes	No	No	Yes	Never				1	Yes	No	Yes	Yes	Never				No	1	Yes
		-2.88						-4.38				28jul2014	949fa3d5-159d-4fba-8201-76590f38005c	Main Village	ST	24	28	1	Arm B		No	Field	Yes	Yes	Female	---	1	29 Jul 14	Yes	No	No	No	Yes	3 Times				1	Yes	No	No	No	3 Times	No			No	1	Yes
-1.43		-1.51		-2.03		-3.61		-3.28		-3.24		18aug2014	42503a09-4a57-49f6-8af4-ae62b7114145	Main Village	ST	32	20	1	Arm A	4	No	Field	Yes	No	Male	---	1	23 Aug 14	Yes	Yes	No	No	No	Once				1	Yes	Yes	No	Yes	Never	No			No	1	Yes
1.94		0		-.77		-1.75		-.9		-1.81		05nov2014	7bf0b0c3-17ef-41fa-a954-4518e32969f2	Main Village	ST	27	24	1	Arm B	2	No	Field	Yes	No	Female	---	1	07 Nov 14	Yes	No	No	No	No	Never	No			1	Yes	No	No	No	Never	No			No	1	Yes
		-1.23		-.03		-1.13		-1.11		-1.35		02oct2014	c025bb75-4963-4c8c-9d17-2f90b7435873	Hamlet	ST	30	22	1	Arm A	2	Yes	Field	Yes	No	Female	---	1	11 Oct 14	Yes	No	No	No	No	Never	No			1	Yes	No	No	No	Never	No			No	1	Yes
		-2.65		-.9		-.38		-.64		-1.2		27jun2014	4137c9e3-5a8c-4b26-866c-354395a9d6fc	Hamlet	ST	40	50	1	Arm B	4	No	Field	Yes	No	Male	---	1	08 Jul 14	Yes	No	No	No	No	Twice				1	Yes	No	No	No	Once	No			No	1	Yes
		-1.16		-4.28		-.92		-1.21		-1.54		18feb2014	5f90f735-49de-44a0-b504-4951bd2e50e3	Main Village	ST	22	11	1	Arm B		No	Field	Yes	Yes	Male	---			Yes	Yes	No	No	No	Once				1	Yes	No	No	No	Never	No			No	1	Yes
		-.98		-2.63		-3.17		-3.21		-2.31		14nov2013	4906b7e9-93cd-4910-9aea-cd29d15614cf	Main Village	OBC	20	60	1	Arm B		No	Field	No	No	Female	---	1	18 Nov 13	Yes	Yes	No	Yes	No	3 Times	No			1	Yes	No	Yes	No	Twice	No			No	1	Yes
-.05		.2		-.77		-.76		-1.34				25apr2014	0b7b7481-0412-4f8c-9035-33fc695d95cc	Main Village	ST	28	30	1	Arm A	4	Yes	Field	Yes	Yes	Female	---	1	29 Apr 14	Yes	No	No	No	No	Twice				1	Yes	No	No	No	Once				No	1	Yes
-2.09		-5.18	1	-2.04		-3.39		-3.12		-2.94		05oct2013	4a11b6b3-b6a5-425f-a28c-7ece4ded0b63	Hamlet	ST	24	50	1	Arm B	2	No	Field	Yes	Yes	Male	---	1	07 Oct 13	Yes	No	No	No	No	Once				1	Yes	No	No	No	Twice				No	1	Yes
-1.65		-.86		-.86		-.72		-.93		-1.39		03jan2015	7b6bc213-b531-4156-bbff-3c7c6644f997	Main Village	ST	21	96	2	Arm A		No	Field	No	No	Female	---	1	05 Jan 15	Yes	Yes	No	Yes	No	Twice	No			1	Yes	No	Yes	No	Twice	No			No	1	Yes
		.86		1				.03		-.43		27nov2013	7b5f69ac-ff11-40ce-9d96-76ccf1fd502a	Hamlet	ST	22	8	1	Arm B	3	Yes	Field	Yes	Yes	Female	---	1	02 Dec 13	Yes	No	No	No	No	Twice	No			1	Yes	No	No	No	3 Times	No			No	1	Yes
				-1.56		-1.31		-1.53		-2.19		25feb2014	87803556-a355-40f0-851f-edc0d8729dd3	Hamlet	ST	22	107	2	Arm A	2	Yes	Field	No	No	Female	---	1	05 Mar 14	Yes	No	No	No	No	Never				1	Yes	Yes	Yes	Yes	Never				No	1	Yes
		-.71								-3.32		20aug2014	94391a55-acd2-4db4-988d-17d00d2ef94d	Hamlet	ST	23	114	2	Arm B	1	No	Field	Yes	Yes	Female	---	1	26 Aug 14	Yes	Yes	No	No	No	Once				1
				-.27		-.63				-.92		26jan2014	d3505f77-cf43-4f67-906a-234e84974e31	Main Village	ST	20	91	2	Arm B		No	Field	No	No	Female	---	1	04 Feb 14											Yes	No	Yes	No	Twice	No			No	1	Yes
		-2.55		-2.62				-3.26		-2.17		02apr2014	7b3277eb-a253-4a1b-80be-124534c7f886	Hamlet	ST	23	26	1	Arm B		No	Field	Yes	Yes	Male	---	1	11 Apr 14	Yes	Yes	No	No	No	Never				1	Yes	No	No	Yes	Never				No	1
		.8300000000000001		.39		-.52		-.18		-.63		02may2014	62e2286e-a9b8-4bfc-97bd-5dd7f3bfa05c	Main Village	ST	23	68	2	Arm A	2	Yes	Field	Yes	Yes	Female	---	1	05 May 14	Yes	Yes	No	No	No	Never	No			1	Yes	No	Yes	Yes	Once				No	1	Yes
		-1.27		-.9400000000000001		-2.88		-1		-1.3		28dec2013	52f0c10a-c7e8-41ca-9501-07930c90a504	Main Village	OBC	23	19	1	Arm B	2	No	Field	No	Yes	Male	---	1	07 Jan 14	Yes	Yes	No	No	Yes	Never				1	Yes	No	No	No	Twice				No	1	Yes
-1.13		-3.34						-1.42		-2.12		07dec2013	d85150a6-8a8e-4b34-8873-8e47ba059577	Hamlet	ST	31	45	1	Arm A	3	Yes	Field	No	Yes	Male	---	1	10 Dec 13	Yes	No	No	Yes	No	Never	No			1
.38		.4		.6		-.28		.14		-.02		14oct2014	74478294-d43d-4521-9a1f-b61ec9e3b14c	Main Village	OBC	20	84	2	Arm A	1	No	Field	No	Yes	Female	---	1	16 Oct 14	Yes	Yes	No	No	No	3 Times	No			1	Yes	No	No	No	3 Times	No			No	1	Yes
.29		-.62		-1.03		-1.28		-1.6		-2.21		14mar2014	205e1923-9ac5-4906-84a2-953c5b66fbd2	Main Village	ST	26	31	1	Arm B	4	No	Field	Yes	Yes	Female	---	1	20 Mar 14	Yes	Yes	No	No	No	Never	No			1	Yes	No	No	No	Never				No	1	Yes
		-2.2		-1.95		-1.57		.17		-3.13		25oct2013	7ae4fc65-e675-4d00-9d41-4c0da6283e51	Main Village	ST	26	16	1	Arm A	2	No	Field	Yes	No	Female	---	1	27 Oct 13	Yes	Yes	No	No	Yes	Never				1	Yes	No	No	Yes	3 Times				No	1	Yes
-1.22		.68		.42		.92		.16		-.39		15apr2014	ce54ff93-0b20-4324-8d09-ef6f3edb9bb2	Main Village	ST	27	99	2	Arm B	1	No	Field	No	Yes	Female	---	1	19 Apr 14	Yes	Yes	No	No	No	Twice	No			1	Yes	No	No	No	Twice				No	1	Yes
		3.56		4.65				2.73		1.27		14jan2015	7fd3a8eb-9951-487b-9612-5793f46d4335	Main Village	ST	20	69	2	Arm A		No	Field	No	No	Female	---	1	25 Jan 15	Yes	Yes	No	No	No	3 Times	No			1	Yes	No	Yes	Yes	3 Times	No			No	1	Yes
-1.66		.53						-1.57		-1.27		20apr2014	b691f465-6594-4314-9f39-0fd839f500e2	Main Village	ST	22	29	1	Arm B	2	Yes	Field	No	Yes	Male	---	1	22 Apr 14	Yes	Yes	No	No	No	Never				1
-.84		-1.7		-.8100000000000001		-1.59		-3.53		-2.45		12nov2014	36e31388-5b5f-45b9-bc9a-7f848a615a25	Hamlet	ST	21	50	1	Arm B		No	Field	Yes	Yes	Male	---	1	15 Nov 14	Yes	No	No	No	No	Never	No			1	Yes	No	No	No	Once	No			No	1	Yes
				-.53				-1.48		-1.93		03may2014	b60d1fb7-82fd-4125-8dc0-0fbd6c17eb3f	Main Village	ST	24	83	2	Arm B	2	No	Field	No	Yes	Male	---	1	06 May 14	Yes	No	No	No	Yes	3 Times	No			1	Yes	No	No	No	Never	No			No	1	Yes
-.77		-.86		-.27		-.8300000000000001		-1.35		-2.78		02nov2014	7ab18483-a907-4c8e-a5ca-b4b246e96bf6	Main Village	ST	26	41	1	Arm A	3	No	Field	Yes	No	Female	---	1	04 Nov 14	Yes	Yes	Yes	No	Yes	Never	No			1	Yes	No	Yes	No	Once	No			No	1	Yes
		-.25		-1.45		-1.19		-1.69		-2.13		21apr2014	1d8c8aa2-4dc7-4e24-bfc2-f2d061416d2b	Hamlet	ST	36	110	2	Arm A	3	No	Field	No	Yes	Female	---	1	23 Apr 14	Yes	Yes	Yes	Yes	Yes	Never				1	Yes	No	Yes	Yes	Once				No	1	Yes
-1.2		-1.21				-1.52						30oct2013	7aa74beb-b72d-44c7-9d64-e812ba4c7f41	Main Village	OBC	28	53	1	Arm B	4	Yes	Field	No	Yes	Male	---	1	02 Nov 13	Yes	No	No	No	No	3 Times	No			1											Yes
		-1.11		-.18				-.24		-.75		27dec2014	7a962af0-c72a-4056-a4c6-b40683b3b34c	Main Village	ST	19	68	2	Arm A		No	Field	No	No	Female	---	1	10 Jan 15	Yes	Yes	No	No	No	Never	No			1	Yes	No	No	No	Never	No			No	1
.12										-1.68		15may2014	850527fc-8b82-4a9e-8337-4a2c0c18a417	Main Village	ST	20	8	1	Arm B		No	Field	Yes	Yes	Male	---	1	19 May 14
		-.51		.72		.91		.88		.85		06apr2014	4099bb64-094c-4590-8b69-e336bea11a02	Main Village	OBC	25	80	2	Arm B	2	No	Field	No	Yes	Female	---			Yes	Yes	No	No	Yes	Never				1	Yes	No	No	No	Twice	No			No	1	Yes
		-.15		-1.7		-1.57		-1.44		-1.7		23oct2014	85a3a4d0-e698-483c-a0ff-798ba45851ba	Main Village	ST	33	38	1	Arm A	6	Yes	Field	Yes	No	Female	---			Yes	No	No	No	No	Never	No			1	Yes	No	No	No	Never	No			No	1	Yes
-1.74		-.3		-.51		-2.75				-.52		22nov2014	8858c673-f554-4ff5-bb05-b86e25e1bd12	Hamlet	ST	25	49	1	Arm B		No	Field	Yes	Yes	Female	---	1	26 Nov 14	Yes	No	No	No	No	Twice	No			1	Yes	No	No	No	Twice	No			No	1	Yes
-1.5				-2.55		-2.17		-2.88		-2.48		03nov2013	25fa53d4-377a-4b92-b318-cfa291493679	Main Village	ST	27	30	1	Arm A	3	Yes	Field	No	Yes	Female	---	1	10 Nov 13											Yes	No	No	No	3 Times				No	1	Yes
		.52		.37		-.42		-.01		-.76		24mar2014	d617d971-0970-4d04-9079-439ee774eecf	Main Village	ST	22	102	2	Arm A	3	No	Field	No	Yes	Female	---	1	25 Mar 14	Yes	Yes	No	No	No	Never				1	Yes	No	No	Yes	3 Times				No	1	Yes
		-1.03		-1.88		-2.32		-2.08		-1.08		05feb2014	612aa7d0-440d-4fd8-a55e-6ff01a4c2f23	Main Village	ST	16	104	2	Arm A		No	Field	No	Yes	Female	---	1	05 Feb 14	Yes	Yes	No	Yes	Yes	Once				1	Yes	No	No	No	Twice				No	1	Yes
		.71		-.02		-1.7		-1.4				17jun2014	fc66dec5-c529-41aa-b346-0cb180d936e1	Hamlet	ST	30	8	1	Arm B	6	Yes	Field	Yes	No	Female	---	1	18 Jun 14	Yes	No	No	No	No	Never	No			1	Yes	Yes	Yes	No	Never	No			No	1	Yes
1.2		.68		-.29		-1.02		-1.22		-1.74		25jan2014	6acdc45b-bed7-41f7-bd28-a64bdbcbfa5f	Hamlet	ST	23	62	2	Arm B	2	No	Field	No	Yes	Male	---	1	28 Jan 14	Yes	Yes	No	No	No	Never	No			1	Yes	No	No	No	Never	No			No	1	Yes
-.71		.12		-.8300000000000001		-.84		-.84		-1.34		01apr2014	47bfc425-5118-4688-9ae8-7a5ae2bf8d8e	Main Village	OBC	19	86	2	Arm B		No	Field	No	Yes	Female	---	1	03 Apr 14	Yes	Yes	No	No	No	Once	No			1	Yes	No	Yes	Yes	Twice	No			No	1	Yes
-.1		-2.34		-1.61		-2.03		-2.4		-2.53		23jan2014	336c7608-60e5-4051-83d4-572e9c07874f	Main Village	ST	29	118	2	Arm A	4	No	Field	No	Yes	Male	---	1	24 Jan 14	Yes	Yes	Yes	No	No	3 Times	No			1	Yes	No	Yes	No	More than 3 Times	No			No	1	Yes
-.43		0		.38		-.11		-.9		-.98		24jan2015	3288fd02-eb2d-4f24-abd6-67791e1f9a88	Main Village	SC	20	6	1	Arm B		No	Field	No	Yes	Male	---	1	31 Jan 15	Yes	Yes	No	Yes	No	Twice	No			1	Yes	No	No	No	Once	No			No	1	Yes
		-5.56	1	-2.11		-.72		-1.3		-2.5		27feb2014	2ee92a1f-9493-4a7d-8199-3dcc5fab8f59	Hamlet	ST	26	71	2	Arm A	2	No	Field	No	No	Male	---	1	28 Feb 14	Yes	No	No	No	No	Once				1	Yes	No	No	No	Once				No	1	Yes
		-1.54		-1.27		-.92		-.72		-1.05		28nov2014	75cc4f64-f7bb-4c51-857b-4e2ed02eef32	Main Village	ST	23	43	1	Arm B	1	Yes	Field	No	No	Male	---	1	02 Dec 14	Yes	Yes	No	No	No	Once	No			1	Yes	No	No	No	Once	No			No	1	Yes
-.8300000000000001		-1.45		.43				.02		-.59		08may2014	49ccf985-3c5e-4446-b655-c2fb22c14fae	Main Village	ST	14	111	2	Arm B		No	Field	No	No	Female	---	1	10 May 14	Yes	Yes	No	No	No	3 Times	No			1	Yes	Yes	Yes	No	Twice	No			No	1
		-1.43		-2.83		-2.16		-1.59		-1.95		04mar2014	90edaee7-6c8d-4d9b-b4ef-96cf1d22d15a	Main Village	ST	27	83	2	Arm B	1	No	Field	No	Yes	Male	---	1	14 Mar 14	Yes	Yes	No	No	No	Never	No			1	Yes	Yes	No	Yes	Twice	No			No	1	Yes
1.49		1.79		.05		-.13		-.48		-1.05		01may2014	97050c78-9385-4922-901a-0cac3b67a7e1	Main Village	ST	23	118	2	Arm A	1	No	Field	No	No	Female	---	1	02 May 14	Yes	Yes	No	Yes	Yes	Once	No			1	Yes	No	No	Yes	Never	No			No	1	Yes
		-4		-2.9		-1.55				-.77		15apr2014	8eeff61e-8cfc-433f-83c3-444aec6fe19b	Main Village	OBC	27	119	2	Arm B	2	Yes	Field	No	No	Male	---			Yes	No	No	No	Yes	Twice	No			1	Yes	No	No	No	Never	No			No	1	Yes
-1.13		.97		1.47		.08		-.6900000000000001		-.52		24apr2014	bb851770-1978-446a-8c31-d19aba50cd54	Hamlet	SC	23	19	1	Arm B	2	Yes	Field	No	No	Male	---	1	26 Apr 14	Yes	Yes	No	Yes	No	Twice				1	Yes	No	No	No	Never	No			No	1	Yes
				-2.09		-1.53		-1.76		-2.26		11nov2013	7811950d-1211-4ffc-af64-22690e225c21	Main Village	ST	23	92	2	Arm B		No	Field	No	No	Male	---	1	13 Nov 13											Yes	No	No	Yes	Once				No	1	Yes
		-.24				-1.12		-.86		-1.43		10oct2013	f09f7be1-bc02-4859-a1d0-5e67ad81ef55	Main Village	OBC	26	34	1	Arm A	2	No	Field	Yes	Yes	Female	---			Yes	Yes	Yes	No	Yes	3 Times				1	Yes	No	No	No	More than 3 Times					1	Yes
.32				-3.49		-3.84						28sep2014	77db08fe-9d26-4710-ae58-90a5511f90a8	Main Village	ST	39	5	1	Arm A	5	Yes	Field	Yes	No	Male	---	1	03 Oct 14											Yes	No	No	No	Once	No			No	1	Yes
		.45		.29		.19		-.34		-.55		29oct2014	0f71d618-9912-4a66-bfa3-b67205cd535c	Main Village	ST	20	38	1	Arm A		No	Field	Yes	Yes	Male	---	1	12 Nov 14	Yes	No	No	No	No	Once	No			1	Yes	No	No	No	Never	No			No	1	Yes
-1.42		-2.17		-2.43		-3.42		-2.88		-3.58		03jul2014	0f74cfb7-0ea0-4c12-af66-61f3f7fb4459	Hamlet	ST	23	20	1	Arm A	1	No	Field	No	Yes	Female	---	1	06 Jul 14	Yes	Yes	No	No	No	Once				1	Yes	No	No	No	More than 3 Times	No			No	1	Yes
		.2		-.41		-1.05		-1.21		-.92		03may2014	c0dfe4a9-8697-4461-bee7-7e6bb3edd88d	Main Village	ST	23	93	2	Arm B	1	No	Field	No	No	Male	---			Yes	Yes	Yes	No	No	Never	No			1	Yes	No	No	No	Never	No			No	1	Yes
		-1.48		-1.88		-2.07		-2.12		-3.07		31jan2014	428a2cf0-bbfd-4dc3-94d3-1af1ea20695e	Main Village	OBC	19	80	2	Arm B		No	Improved	No	Yes	Male	---	1	13 Feb 14	Yes	Yes	No	No	No	Once	No			1	Yes	No	No	No	Once				No	1	Yes
		-1.28		-1.44		-1.51		-2.67				17sep2014	e72ec69d-94bc-40ed-be78-8214b5509e1f	Main Village	ST	34	6	1	Arm B	5	Yes	Field	Yes	No	Female	---	1	23 Sep 14	Yes	No	No	No	No	Twice	No			1	Yes	No	No	No	Once	No			No	1	Yes
-1.56		-.18		.38		-1.56		-.52		-.65		19jul2014	3c15125c-c019-4fd2-9478-8408643bd41e	Main Village	ST	21	67	2	Arm B		No	Field	No	Yes	Female	---	1	22 Jul 14	Yes	Yes	No	No	No	Twice	No			1	Yes	No	No	No	Twice	No			No	1	Yes
.92		.72		.1		-.66		-.44		-.8		25nov2013	76cab508-cd1c-44a7-a277-84d16f27bcef	Main Village	ST	23	91	2	Arm B		No	Field	No	Yes	Female	---	1	27 Nov 13	Yes	Yes	Yes	No	No	3 Times	No			1	Yes	No	No	Yes	3 Times	No			No	1	Yes
.49		-.5600000000000001		-.5700000000000001		-.34		-.89		-1.15		29mar2014	76bbb50f-df46-4405-954f-eb11881cdd14	Hamlet	ST	21	52	1	Arm A		No	Field	Yes	Yes	Female	---	1	01 Apr 14	Yes	Yes	No	No	No	Once				1	Yes	No	No	Yes	Once				No	1	Yes
		-2.46		-1.7						-2.48		02dec2013	ff154693-0a43-4493-9b5b-ffa593070f21	Main Village	ST	23	51	1	Arm A	1	Yes	Field	Yes	Yes	Female	---	1	05 Dec 13	Yes	No	No	Yes	No	Twice				1	Yes	No	No	No	Once				No	1
.51		-1.69		-1.31		-1.32		-.39		-.5700000000000001		04dec2014	13d7885f-6bd8-4e28-8bbb-44a9f5d540d5	Hamlet	ST	28	111	2	Arm B	4	No	Field	Yes	No	Female	---	1	07 Dec 14	Yes	Yes	No	No	Yes	Twice	No			1	Yes	No	No	No	3 Times	No			No	1	Yes
.51		-.5700000000000001		-1.14		-1.03		-1.05		-1.34		10oct2014	2eea75bd-24eb-45f7-b929-7f1d378dec00	Main Village	OBC	20	96	2	Arm A		No	Field	No	No	Female	---	1	16 Oct 14	Yes	Yes	No	Yes	Yes	3 Times	No			1	Yes	No	No	No	Twice	No			No	1	Yes
-.44		1.62		1.37		.17		.22		-.13		05may2014	fbe0a3c0-1430-4614-8544-e167632d0db3	Main Village	ST	17	55	1	Arm B		No	Field	Yes	Yes	Female	---	1	08 May 14	Yes	No	No	No	No	Never	No			1	Yes	No	No	No	Twice	No			No	1	Yes
-2.2		-1.41		-1.13		-1.34		-1.31		-1.71		01aug2014	2358e6c0-f8d9-4144-b168-9d6bb8990ece	Main Village	SC	22	70	2	Arm A	1	No	Field	No	Yes	Male	---	1	06 Aug 14	Yes	Yes	No	Yes	No	Never				1	Yes	No	Yes	No	Never	No			No	1	Yes
-1.6		-1.15		-1.37		-1.37		-1.84		-2.73		23sep2014	b146fe49-77b2-4edc-a77b-b56257b06e54	Hamlet	ST	19	78	2	Arm A		No	Field	Yes	No	Male	---	1	27 Sep 14	Yes	Yes	No	No	No	3 Times	No			1	Yes	No	No	Yes	3 Times	No			No	1	Yes
-.85		-.21		-.75		-1.38		-1.5		-1.85		12jul2014	c0d4961f-1ebf-4b30-bd15-48636dbdb053	Main Village	OBC	20	94	2	Arm B		No	Field	No	No	Female	---	1	14 Jul 14	Yes	Yes	No	No	No	Twice	No			1	Yes	No	No	No	Never	No			No	1	Yes
-1.21		-2.26		-2.02		-1.79		-1.48		-1.5		27feb2014	e38584a2-c395-4cc4-9d7b-645243e7bc38	Main Village	OBC	27	113	2	Arm A	1	No	Field	No	Yes	Female	---	1	28 Feb 14	Yes	Yes	No	No	No	3 Times	No			1	Yes	Yes	Yes	Yes	Never				No	1	Yes
				-.09		-.72				-1.79		22feb2014	58e54c66-f6c3-4166-94fc-ecff11a81400	Main Village	ST	25	79	2	Arm A		No	Field	No	Yes	Female	---	1	24 Feb 14											Yes	No	Yes	Yes	Twice	No			No	1	Yes
		.28		1.66		.76		.05		-.55		27apr2014	b0fb1b71-5955-4e3d-8b8c-07639662aa0f	Main Village	ST	17	93	2	Arm B		No	Field	No	No	Female	---	1	29 Apr 14	Yes	Yes	Yes	Yes	Yes	Once	No			1	Yes	Yes	Yes	Yes	3 Times	No			No	1	Yes
-2.66		-1.11		-.31		-1.26		-1.26		-1.36		16nov2013	3f2c6213-7b03-4b10-b609-7518ca8d2b1c	Main Village	OBC	20	53	1	Arm B		No	Field	No	No	Male	---	1	18 Nov 13	Yes	No	No	No	No	Once	No			1	Yes	No	No	No	3 Times	No			No	1	Yes
		-1.65				-2.11				-1.93		31aug2014	a43de8c7-51ec-4d9f-85db-0cc3e9ead4fd	Main Village	ST	23	119	2	Arm B		No	Field	No	Yes	Male	---			Yes	Yes	No	No	No	Twice	No			1	Yes	No	Yes	No	Twice	No				1	Yes
.97		-.7000000000000001		-.8		-1.71		-1.58		-1.7		04dec2013	2e17fd2f-aa6d-4c59-a861-75d049dbe11d	Hamlet	ST	25	85	2	Arm B	2	No	Field	No	Yes	Female	---	1	05 Dec 13	Yes	Yes	No	No	No	Once	No			1	Yes	Yes	Yes	No	Twice	No			No	1	Yes
1.6		2.76		-1.33		-.67		-.75		-.74		07feb2014	65221237-6056-4653-910e-e8fd32cace26	Hamlet	ST	21	112	2	Arm A	1	No	Field	No	Yes	Female	---	1	09 Feb 14	Yes	Yes	No	No	No	3 Times	No			1	Yes	No	Yes	No	Once				No	1	Yes
-.78		-3.13		-2.53		-3.57		-4		-4.48		21sep2014	2d650a0f-62d7-4090-b4ac-055e7c50d479	Main Village	ST	30	27	1	Arm A	6	No	Field	No	No	Male	---	1	28 Sep 14	Yes	No	No	No	Yes	Never	No			1	Yes	No	No	No	Never	No			No	1	Yes
		-1.09		-1.65		-1.2		-1.24		-1.83		17jan2014	51e728bf-0b8c-409a-8e48-9882dcdd1a7f	Main Village	OBC	39	100	2	Arm B	4	Yes	Field	No	Yes	Male	---	1	20 Jan 14	Yes	Yes	No	No	No	Once	No			1	Yes	No	Yes	No	Never	No			No	1	Yes
-.54		-.9		-.52		-.35		-.08		-.33		19dec2013	2e5aa541-603d-4a6e-8d19-3b24f243b3d3	Main Village	OBC	17	59	1	Arm B		No	Improved	No	No	Female	---	1	23 Dec 13	Yes	Yes	No	No	No	3 Times	No			1	Yes	No	Yes	No	Twice	No			No	1	Yes
-.9400000000000001		-1.73		-1.7		-1.69		-3.2		-1.34		02aug2014	e9450e9c-e545-4882-b57c-b84d36c99f94	Main Village	ST	32	39	1	Arm B	4	No	Field	Yes	Yes	Female	---	1	06 Aug 14	Yes	No	No	No	No	Never	No			1	Yes	No	No	No	Never	No			No	1	Yes
-1.5		.55		-.45		.23		.63		-.15		11nov2013	2ba91eca-2bfb-4515-b99f-46091825485d	Hamlet	ST	24	20	1	Arm A	1	No	Field	No	Yes	Male	---	1	15 Nov 13	Yes	Yes	No	No	No	Twice				1	Yes	No	No	No	Twice				No	1	Yes
-.59		-2.21		-1.83		-2.15		-1.57		-2.23		12nov2014	663e47b2-263f-4cf9-81de-25d0f13cdaa1	Hamlet	ST	30	8	1	Arm B	3	Yes	Field	Yes	No	Male	---	1	12 Nov 14	Yes	No	No	No	No	Never	No			1	Yes	No	No	No	Once	No			No	1	Yes
-1.94		-.96		-1.78		-1.49		-1.65		-2.23		20dec2014	a3c9154a-3998-487f-94e3-7486256d4a5d	Main Village	ST	20	76	2	Arm B		No	Field	No	Yes	Male	---	1	21 Dec 14	Yes	Yes	No	No	No	3 Times	No			1	Yes	No	No	Yes	Once	No			No	1	Yes
-.92		-.63				-1.47		-3.08		-2.98		02oct2014	6e1b30cc-fa2f-484f-9bc4-7d01d94d46d0	Main Village	ST	28	6	1	Arm B	5	Yes	Field	Yes	No	Female	---	1	07 Oct 14	Yes	No	No	No	Yes	Twice	No			1	Yes	No	No	Yes	Never	No				1	Yes
-.41		-2.31		-1.4		-1.39		-1.74		-2.48		15nov2014	f57d2744-a8cd-4202-a988-0e75276c4a55	Main Village	ST	20	1	1	Arm A	2	No	Field	No	Yes	Female	---	1	18 Nov 14	Yes	No	Yes	No	Yes	Twice	No			1	Yes	No	No	No	Twice	No			No	1	Yes
				1		1.09		-.87		.17		05aug2014	745e23f1-d2ef-4007-b338-14961f4470ca	Main Village	ST	28	114	2	Arm B	1	No	Field	No	Yes	Male	---	1	07 Aug 14											Yes	No	No	No	Once	No			No	1	Yes
-1.36		-1.54		-1.7		-1.84		-1.67		-.75		11nov2013	185a8f6c-95dc-4662-99e5-a8f3bb8f47c5	Main Village	ST	22	58	1	Arm A	1	No	Field	Yes	No	Male	---	1	14 Nov 13	Yes	Yes	No	No	No	Never				1	Yes	No	No	No	Never				No	1	Yes
-.01		.78		-.39		.86		.12		.24		21dec2013	13d8df17-2ca8-495f-ba80-8ba0cbc6e3a8	Main Village	SC	28	81	2	Arm B	4	Yes	Field	Yes	No	Female	---	1	22 Dec 13	Yes	Yes	No	No	Yes	Once				1	Yes	No	No	No	Once				No	1	Yes
-.23				-2.31		-.99		-1.44		-1.71		11apr2014	af2b636d-187f-40c8-b358-795dfe31cf57	Main Village	ST	22	118	2	Arm A		No	Field	Yes	No	Male	---	1	13 Apr 14	Yes	No	No	Yes	Yes	Twice	No			1	Yes	Yes	No	No	Twice	No			No	1	Yes
-3.54		-1.97		-1.72		-1.92		-2.28		-1.85		05apr2014	07e9a6ce-b7b8-4808-a36e-a1e76ec0c7fd	Hamlet	OBC	20	111	2	Arm B		No	Field	No	Yes	Female	---	1	07 Apr 14	Yes	Yes	No	No	No	3 Times	No			1	Yes	No	No	No	Twice	No			No	1	Yes
2.18		-.16		-1.05		-.7000000000000001		-4.43		-5.78	1	08mar2014	d4006093-daec-45a8-9933-d82bf8f14643	Main Village	SC	23	114	2	Arm B	1	No	Field	No	No	Male	---	1	10 Mar 14	Yes	Yes	No	Yes	No	Twice				1	Yes	No	No	No	3 Times	No			No	1	Yes
-1.46		-1.33		-.62		-.77		-1.32		-1.16		08oct2014	2d9ae4b7-8824-478f-9d0d-3f194e041dc4	Main Village	OBC	23	34	1	Arm A	1	No	Field	Yes	Yes	Female	---	1	12 Oct 14	Yes	No	No	No	Yes	Twice	No			1	Yes	No	No	Yes	Once	No			No	1	Yes
-2.71		-2.76		-1.63		-1.93		-1.79		-2.44		31may2014	145bd994-6243-49ca-9d1e-577aeb800847	Main Village	OBC	26	67	2	Arm B	1	No	Field	No	No	Female	---	1	05 Jun 14	Yes	Yes	No	No	No	Once				1	Yes	No	No	No	Twice	No			No	1	Yes
		.59		.85		-.17		-1.28		-1.47		18jul2014	f29799d8-3031-4ff3-8d40-b6c3acee747d	Main Village	ST	26	87	2	Arm A	2	No	Field	Yes	Yes	Female	---	1	20 Jul 14	Yes	Yes	No	No	Yes	Twice				1	Yes	No	No	No	Twice	No			No	1	Yes
.9		-1.63		-2.81				-.79		-2.88		24nov2013	466d4cec-8896-49b2-ac9b-163248377013	Hamlet	ST	20	71	2	Arm A	2	No	Field	No	Yes	Male	---	1	24 Nov 13	Yes	Yes	Yes	Yes	Yes	Never				1	Yes	Yes	No	Yes	3 Times				No	1	Yes
		-.29		1.95				-.77		-1.79		22feb2014	5a5576c1-6a9c-45db-87ab-758dfeebfba6	Main Village	ST	21	107	2	Arm A		No	Field	No	Yes	Female	---	1	24 Feb 14	Yes	Yes	No	No	No	Never				1	Yes	No	No	No	Never				No	1
-1.15		.36		-.5700000000000001		-.12		-.52		-.72		08jan2015	e1a82e7f-b040-4987-b7f4-a7ae8af3a27d	Main Village	OBC	28	78	2	Arm A	1	No	Field	No	No	Female	---	1	12 Jan 15	Yes	Yes	Yes	No	No	3 Times	No			1	Yes	Yes	No	No	3 Times	No			No	1	Yes
		-2.48		-2.5				-2.75		-3.79		12oct2013	d90dde51-b7ed-4e4c-a41e-e51d9dd38c98	Hamlet	ST	30	108	2	Arm B	4	Yes	Field	Yes	Yes	Female	---	1	14 Oct 13	Yes	Yes	Yes	No	No	Once	No			1	Yes	No	No	No	More than 3 Times	No			No	1	Yes
-1.4		.32		-1.79		-1.07		-2.6		-2.49		07apr2014	f0ec2d8b-82c1-4de9-8003-6737a154355e	Main Village	SC	20	59	1	Arm B		No	Field	No	Yes	Female	---	1	07 Apr 14	Yes	Yes	No	No	No	Once	No			1	Yes	No	No	No	Once	Yes	No		No	1	Yes
				-2.8		-4.56		-1.3		-3.57		21may2014	d50ffe8f-d110-41fa-ba48-d070f19969f6	Main Village	SC	22	25	1	Arm B		No	Field	No	Yes	Male	---	1	24 May 14	Yes	No	No	No	Yes	Once				1	Yes	No	No	Yes	3 Times	Yes	No		No	1	Yes
-1.25		-1.81		-2.08		-2.9		-2.84		-2.89		11may2014	c850f992-0732-47b5-aaf6-a7328e841f41	Main Village	ST	25	106	2	Arm A	4	No	Field	Yes	Yes	Male	---	1	13 May 14	Yes	Yes	No	Yes	No	Twice				1	Yes	No	No	Yes	Twice				No	1	Yes
-2.23				-1.43		-1.14		-1.44		-1.16		07apr2014	85a000fc-b9bc-48ae-8eee-8e0ec97d1f4b	Hamlet	ST	29	64	2	Arm B	2	No	Field	No	Yes	Female	---	1	11 Apr 14											Yes	No	No	No	More than 3 Times	No			No	1	Yes
.37		-2.62		-2.52		-3.04		-3.15		-3.94		30mar2014	72a4150b-5cbd-4d1c-b854-47e01a92d965	Hamlet	ST	26	109	2	Arm B	3	Yes	Field	Yes	Yes	Female	---	1	01 Apr 14	Yes	Yes	Yes	Yes	No	Never	No			1	Yes	No	No	No	Never	No			No	1	Yes
-1.9		-1.57				-1.21				-.91		30nov2013	27a27c9c-645e-4fb2-a74a-0128d14997d8	Hamlet	ST	17	69	2	Arm A		No	Field	No	No	Female	---	1	03 Dec 13	Yes	Yes	No	No	No	Never				1											Yes
		-.44		-.27		-.6		-1.04		-1.66		10mar2014	259e5dd1-1b61-4b10-ab0c-4f31b0ed0443	Main Village	ST	17	105	2	Arm B		No	Field	No	Yes	Male	---	1	16 Mar 14	Yes	Yes	No	No	No	3 Times	No			1	Yes	No	No	Yes	Twice	No			No	1	Yes
		-1.3		.14		-1.48		-1.58		-.9400000000000001		19jan2015	7267c816-d8d5-40de-a0e8-6879fca1b189	Main Village	ST	20	27	1	Arm A		No	Field	No	Yes	Female	---	1	27 Jan 15	Yes	Yes	No	No	No	3 Times	No			1	Yes	No	No	No	Once	No			No	1	Yes
		-.8200000000000001		-1.87		-1.99				-1.74		26dec2014	bb1116ce-21ea-4342-8918-42089f73728b	Main Village	ST	20	83	2	Arm B	1	No	Field	No	Yes	Male	---	1	28 Dec 14	Yes	Yes	No	No	No	Never	No			1	Yes	No	No	No	Twice	No			No	1	Yes
-1.27		-.61		-1.16		-.65		-.74		-1.05		20dec2014	36a0ff94-d681-4422-9ab8-32ae61bca1be	Main Village	ST	23	43	1	Arm B	1	No	Field	No	No	Male	---	1	24 Dec 14	Yes	Yes	Yes	Yes	No	3 Times	No			1	Yes	No	No	No	Twice	No			No	1	Yes
-.8300000000000001		-1.64								-2.63		17jan2014	6613fba1-c83a-4538-85f9-e2138117dd6f	Main Village	ST	27	1	1	Arm A	5	No	Field	No	Yes	Male	---	1	21 Jan 14	Yes	Yes	No	No	No	Twice	No			1	Yes	No	Yes	Yes	Twice					1	Yes
-1.88		-.8300000000000001		-.78		-1.05		-1.36		-1.1		07may2014	3b0e9552-4fb3-43be-93f4-ce528d7a71f3	Main Village	ST	24	99	2	Arm B	1	No	Field	No	Yes	Female	---	1	10 May 14	Yes	Yes	No	No	No	3 Times				1	Yes	No	No	No	3 Times				No	1	Yes
		-1.09		-1.21		-1		-1.71		-2.26		18feb2014	36f44be8-592d-4029-9681-5a9370123d49	Main Village	ST	31	69	2	Arm A	3	No	Field	No	Yes	Male	---	1	20 Feb 14	Yes	Yes	No	No	No	Twice				1	Yes	No	Yes	No	3 Times				No	1	Yes
-.9400000000000001		.97		-.99		-5.05	1	-1.57		-2.75		02nov2013	fbde5e73-ee53-4d6f-bdb2-bd43ad7a9d27	Hamlet	ST	25	108	2	Arm B	1	Yes	Field	No	Yes	Male	---	1	07 Nov 13	Yes	Yes	No	Yes	Yes	Never	No			1	Yes	Yes	Yes	Yes	Never				No	1	Yes
-3.16		-.73		-1		-1.63		-1.4		-1.51		14oct2014	71ea59e4-5fd1-4900-8e24-09a8decec8ac	Main Village	ST	22	85	2	Arm B		No	Field	No	No	Male	---	1	15 Oct 14	Yes	Yes	No	No	No	Once	No			1	Yes	No	No	Yes	3 Times	No			No	1	Yes
		-2.34				-1.46		-2.43		-1.95		14may2014	a0115186-841d-4b1e-b099-c4639f3a5b9a	Main Village	ST	30	120	2	Arm A	3	No	Field	No	Yes	Female	---	1	24 May 14	Yes	Yes	No	No	Yes	Once	No			1	Yes	No	Yes	Yes	Never					1	Yes
-1.25		-.9		-1.04		-1.3		-1.6		-1.25		06jul2014	8a22c512-1bdd-4f29-adb2-03f5b92ae253	Main Village	ST	19	60	1	Arm B	2	No	Field	Yes	Yes	Female	---	1	09 Jul 14	Yes	Yes	No	No	Yes	Once	No			1	Yes	No	No	No	Once	No			No	1	Yes
												12dec2014	4252fa53-be20-4ff4-a961-51dbf8ef3a1b	Main Village	ST	25	10	1	Arm A	5	No	Field	Yes	Yes	Female	---	1	15 Dec 14	Yes	Yes	Yes	No	No	Twice	No			1	Yes	No	Yes	No	Never	Yes	No		No	1
-1.9		-.41				.4		.88		-.13		10apr2014	fdda9616-f1bb-4f1d-a651-e8557463852b	Main Village	SC	19	95	2	Arm A		No	Field	No	Yes	Female	---	1	13 Apr 14	Yes	Yes	No	Yes	No	Once	No			1											Yes
.73		-.52		-.34		-1.6		-1.65		-1.87		23jul2014	0fb10ee9-8f98-4964-9baf-cc00c43af1d3	Main Village	ST	25	78	2	Arm A	2	No	Field	No	Yes	Male	---	1	26 Jul 14	Yes	Yes	No	Yes	Yes	Once	No			1	Yes	No	No	No	Twice	No			No	1	Yes
-1.19		-.55		-.71		-1.34		-2.01		-1.61		14may2014	f2834b16-965d-4a2a-9781-fdb7263086b9	Hamlet	ST	25	64	2	Arm B	1	No	Field	No	Yes	Male	---	1	18 May 14	Yes	No	No	No	No	3 Times	No			1	Yes	No	No	No	3 Times	No			No	1	Yes
.52		.05		.5		.65		1.18		.48		02dec2013	46b61f67-2fcd-4431-81e5-0eb5db5f1019	Hamlet	OBC	20	75	2	Arm A		No	Field	No	Yes	Female	---	1	04 Dec 13	Yes	Yes	No	No	No	Once	No			1	Yes	No	No	No	3 Times	No			No	1	Yes
.84		-.43		-3.89		-2.83		-4.38		-2.12		26dec2014	6368c7c1-76d5-47f5-92f9-d18b91ee606a	Hamlet	ST	35	108	2	Arm B	5	Yes	Field	No	Yes	Male	---	1	27 Dec 14	Yes	Yes	Yes	No	No	Never	No			1	Yes	No	No	No	Never	No			No	1	Yes
		-1.68		-2.31		-2.66		-2.57		-2.92		28feb2014	d69cb12c-c1d4-4e65-a5ef-8ba25da720f2	Main Village	ST	22	10	1	Arm A	2	No	Field	Yes	Yes	Male	---	1	02 Mar 14	Yes	Yes	No	No	No	Never				1	Yes	No	No	No	Never				No	1	Yes
		-2.21		-2.54		-2.62		-2.58		-2.98		30oct2014	11f27304-bea5-40ec-a524-5881a1b3d4eb	Main Village	ST	25	103	2	Arm B	1	No	Field	No	Yes	Male	---	1	01 Nov 14	Yes	Yes	No	No	No	Once	No			1	Yes	No	Yes	No	Twice	No			No	1	Yes
-2.64		-.39		-.78		-.88		-.8300000000000001		-1.2		12oct2014	f26b1b23-d2d7-4f22-8a30-b43c97ccc3ae	Hamlet	OBC	20	74	2	Arm A		No	Field	No	Yes	Female	---	1	13 Oct 14	Yes	Yes	No	Yes	Yes	Twice	No			1	Yes	No	Yes	Yes	Twice	No			No	1	Yes
		1.08		-.49						-1.1		06may2014	cb3bc355-c31c-42e0-9647-435c66a7a6ce	Main Village	OBC	16	120	2	Arm A	1	No	Field	No	Yes	Female	---	1	13 May 14	Yes	Yes	No	No	Yes	Twice	No			1	Yes	No	No	Yes	Twice	No			No	1
-2.44		-1.27		-1.46		-1.17		-1.62		-1.35		19may2014	2010b9ae-1f17-4986-b065-9e0e245b35cd	Hamlet	ST	28	67	2	Arm B	4	Yes	Field	Yes	No	Female	---	1	19 May 14	Yes	Yes	No	No	No	Once				1	Yes	No	No	No	Twice				No	1	Yes
-.51		-.19		-1.24		-1.5		-.8		-.9400000000000001		05sep2014	0eeae1b6-6d88-4e1d-85a1-07367e3cf19e	Main Village	ST	21	88	2	Arm A		No	Field	Yes	Yes	Female	---	1	08 Sep 14	Yes	Yes	No	No	No	Twice	No			1	Yes	No	No	No	Never	No			No	1	Yes
		2.4		.33		1.48		-2.76		-2.9		04jul2014	d5896035-dc81-4953-98e5-9eba09deedad	Hamlet	OBC	29	55	1	Arm B	3	No	Field	No	No	Male	---	1	06 Jul 14	Yes	No	No	No	No	Twice	No			1	Yes	No	No	No	3 Times	No			No	1	Yes
-2.12		-1.66		-1.52		-1.53		-1.12		-1.98		04nov2014	adc8e31a-1194-47eb-9a42-afc9d299b940	Hamlet	ST	21	84	2	Arm A		No	Field	No	Yes	Female	---	1	07 Nov 14	Yes	Yes	No	No	No	Twice	No			1	Yes	No	No	No	3 Times	No			No	1	Yes
-3.25				-1.75		-3.1		-3.09		-.48		30jul2014	a71a0c64-4dfc-45e5-8c4b-551de9aa0b35	Main Village	OBC	28	42	1	Arm A	5	No	Field	No	Yes	Male	---	1	06 Aug 14	Yes	Yes	Yes	Yes	Yes	Never	No			1	Yes	No	No	No	Twice	No			No	1	Yes
-1.09		-1.66		-.93		-1.13		-1.43		-1.41		01mar2014	feff8e98-c28f-4087-81ce-43f56a9eeaf7	Hamlet	SC	28	67	2	Arm B	2	No	Field	No	Yes	Male	---	1	04 Mar 14	Yes	Yes	No	No	No	3 Times	No			1	Yes	No	No	No	3 Times	No			No	1	Yes
-1.27		-1.84		-2.11		-1.7		-2.2				14nov2013	737c5928-9bd2-47ee-beee-cbb71b35dfda	Main Village	ST	25	3	1	Arm A	2	No	Not Improved	Yes	Yes	Male	---	1	19 Nov 13	Yes	No	No	Yes	Yes	Once	No			1	Yes	Yes	Yes	No	Once				Yes	1	Yes
		-1.47				.45		.64		-2.26		20oct2013	6ffab85b-41be-4861-a35f-617cd0c361a9	Main Village	ST	26	40	1	Arm A		No	Field	Yes	Yes	Female	---	1	26 Oct 13	Yes	Yes	No	No	Yes	Twice	No			1											Yes
-1.67		-2.41		-2.17		-2.77		-3.36		-3.34		01jun2014	5103958c-3479-471c-84ae-36c20a6384f4	Main Village	ST	26	81	2	Arm B	2	No	Field	No	Yes	Male	---	1	03 Jun 14	Yes	Yes	No	No	No	Twice	No			1	Yes	No	No	No	Once				No	1	Yes
-1.58		.02		.21		.13		-1.6		-.73		27dec2014	4189d0a6-de5c-412c-8076-b75bbc2123b9	Main Village	ST	20	87	2	Arm A		No	Field	No	Yes	Female	---	1	29 Dec 14	Yes	Yes	No	No	No	More than 3 Times	No			1	Yes	No	No	No	Once	No			No	1	Yes
		-2.27		-2.5		-3		-3.26		-2.8		08jul2014	c9f8f852-7b16-40e0-8603-90e0de412cbf	Main Village	SC	28	59	1	Arm B	3	No	Field	No	No	Female	---	1	19 Jul 14	Yes	Yes	No	No	No	Twice	No			1	Yes	No	No	No	3 Times	No			No	1	Yes
-1.13		-1.32		-1.86				-1.88		-2.38		18mar2014	7d212de5-cc27-41d6-91bd-0bd61dc91e29	Hamlet	ST	23	47	1	Arm A	5	Yes	Field	Yes	Yes	Male	---	1	22 Mar 14	Yes	No	No	No	Yes	Once	No			1	Yes	No	No	Yes	Twice				No	1	Yes
-.32		-.15		-.3		-1.19		-1.85		-1.37		01jul2014	0e3d50c5-9557-464d-8085-bc1cf1dcf2d2	Hamlet	ST	24	112	2	Arm A		No	Field	No	Yes	Male	---	1	03 Jul 14	Yes	Yes	No	No	No	3 Times				1	Yes	No	No	No	Twice	No			No	1	Yes
		-6.06	1	-.34		-.6		-1.35		-4.02		05apr2014	07f9cd32-b6c1-4dd7-b1d6-92eca067b335	Hamlet	ST	21	116	2	Arm A	2	Yes	Field	Yes	No	Male	---	1	08 Apr 14	Yes	Yes	No	Yes	No	Never				1	Yes	No	Yes	No	Once				No	1	Yes
		.05		-1.18		-2.34		-1.23		-1.36		07feb2015	6f9afcd2-d2bc-4018-bbd5-2c22c9c9993d	Main Village	ST	21	7	1	Arm B		No	Field	No	Yes	Male	---	1	09 Feb 15	Yes	Yes	No	Yes	Yes	Never	No			1	Yes	No	Yes	Yes	Twice	No			No	1	Yes
-.16		-.24		-1.34		-.5600000000000001		-.5700000000000001		.45		08oct2013	c3aa4cb4-02b3-4a10-bde0-79efb306e38a	Hamlet	ST	21	38	1	Arm A		No	Field	No	Yes	Male	---	1	10 Oct 13	Yes	No	No	No	Yes	Once				1	Yes	No	Yes	Yes	Never	No			No	1	Yes
-1.03		-.32		-2.31		-1.55		-1.5		-1.61		06mar2014	b76e633d-7a9c-46e2-8262-e4d5b0ef1687	Hamlet	SC	22	70	2	Arm A		Yes	Field	No	No	Female	---	1	08 Mar 14	Yes	Yes	No	No	Yes	Twice	No			1	Yes	No	Yes	Yes	Never				No	1	Yes
-.38		-.7000000000000001		-1.06		-1.6		-1.8		-1.4		24oct2013	16c610ed-858b-4ccc-a48e-991c8ba16d6c	Hamlet	OBC	29	27	1	Arm A	2	No	Field	Yes	Yes	Male	---	1	26 Oct 13	Yes	No	No	No	Yes	Twice	No			1	Yes	No	No	No	Twice	No			No	1	Yes
		1.08		1		-1.28		-.18		-.48		11dec2014	ce360ce6-8046-41b1-b3a2-b767eb0dc740	Main Village	ST	23	45	1	Arm A	3	No	Field	No	Yes	Male	---	1	24 Dec 14	Yes	No	No	No	No	Once	No			1	Yes	Yes	No	Yes	Never	No			No	1	Yes
-2.12		-1.42		-1.59		-.13		-.67				15oct2013	dedf8967-263b-4b98-bd5d-73999cbdb8d5	Main Village	None of the Above	28	60	1	Arm B	3	Yes	Field	No	Yes	Female	---	1	18 Oct 13	Yes	Yes	No	No	Yes	Twice	No			1	Yes	Yes	No	No	Twice	No			No	1	Yes
		.55				-3.59				-4.5		27sep2014	911e091e-84a7-4014-9bb1-fcf5dd249133	Hamlet	ST	18	109	2	Arm B		No	Field	No	Yes	Male	---	1	29 Sep 14	Yes	Yes	No	No	No	Never	No			1	Yes	Yes	Yes	Yes	Never	No				1	Yes
-2.3		-.23		.85		.78		-.37		-.51		16apr2014	0423c0a9-4495-4b35-896e-3ddfbbdfc9e2	Hamlet	ST	21	17	1	Arm A	1	Yes	Field	Yes	Yes	Female	---	1	21 Apr 14	Yes	Yes	No	Yes	Yes	Twice				1	Yes	No	No	No	Once				No	1	Yes
-2.97		1.18		-1.05		-.9400000000000001		-.58		-1.42		23dec2013	0aa101d4-1774-4219-a4bf-e990f134ae9f	Main Village	ST	20	102	2	Arm A		No	Field	No	No	Male	---	1	26 Dec 13	Yes	Yes	No	No	No	Twice	No			1	Yes	Yes	No	Yes	Never				No	1	Yes
.2		-1.61		-.4		-3.16		-1.69		-2.42		09jan2014	bfe476c2-bdef-4dd3-8988-5ecacfa2275b	Main Village	ST	22	67	2	Arm B	3	No	Field	Yes	Yes	Male	---	1	13 Jan 14	Yes	Yes	Yes	No	Yes	Twice				1	Yes	No	Yes	No	Once				No	1	Yes
-.96		.33		-.26		-.16		-.47		.15		04oct2013	7b6ceb0d-6347-4075-8a06-dfc40468e380	Main Village	ST	21	112	2	Arm A		No	Field	No	Yes	Female	---	1	05 Oct 13	Yes	Yes	No	No	No	Twice				1	Yes	No	No	No	Once	No			No	1	Yes
1.82		0		.32		-.75						04jun2014	dc7eafd8-53e8-4263-a38c-b7b4d332c995	Hamlet	OBC	25	49	1	Arm B	2	No	Field	Yes	Yes	Female	---	1	06 Jun 14	Yes	No	No	No	No	Never				1	Yes	No	No	No	Twice	No			No	1	Yes
2.26		-5.66	1	-1.53		-4.13		-3.06		-3.57		07jul2014	26aa4ab7-1481-4021-a9e5-041e67c1a269	Main Village	ST	17	110	2	Arm A	1	Yes	Field	No	No	Male	---	1	13 Jul 14	Yes	Yes	No	No	No	Never				1	Yes	No	No	No	Never	No			No	1	Yes
-1.8		-1.07		.14		-.01		-.99		-1.41		19oct2014	6e48215b-660c-4d34-be31-4459d72ddc86	Hamlet	OBC	20	100	2	Arm B		No	Field	No	Yes	Female	---	1	20 Oct 14	Yes	Yes	No	No	No	Once	No			1	Yes	No	No	No	Twice	No			No	1	Yes
-.18		-.19		-.78		-.74		-.29		-.92		11jan2015	1cc11210-0b7c-4268-8f2e-0b4353b6487a	Hamlet	SC	26	84	2	Arm A	3	Yes	Field	No	Yes	Female	---	1	14 Jan 15	Yes	Yes	No	No	No	3 Times	No			1	Yes	No	No	No	3 Times	No			No	1	Yes
												18oct2013	6e271079-f6d2-4d06-bcaf-353861a8edca	Main Village	ST	26	31	1	Arm B	4	No	Field	Yes	Yes	Male	---																							Yes
		-.02		-1.33		-1.24		-1.59		-2.5		26feb2014	f22c8389-c339-4c91-9b14-6b7885b45e1c	Main Village	ST	28	118	2	Arm A		No	Field	No	Yes	Male	---	1	07 Mar 14	Yes	Yes	No	No	Yes	Twice	No			1	Yes	No	Yes	Yes	Twice	No			No	1	Yes
-1.64		-1.89		-1.73		-1.99		-2		-2.19		23feb2014	9b002e4c-e1e5-44a4-b189-5b94687afa7b	Main Village	ST	30	69	2	Arm A	4	Yes	Field	Yes	Yes	Female	---	1	28 Feb 14	Yes	Yes	No	No	No	Twice				1	Yes	No	No	No	Once				No	1	Yes
-3.38		.42				-2.29		-2.43		-3		29apr2014	029aac94-f7ae-497b-8ca8-fc6edbf4b9aa	Hamlet	ST	18	55	1	Arm B		No	Field	Yes	Yes	Male	---	1	02 May 14	Yes	No	No	No	No	3 Times	No			1	Yes	No	No	No	Twice	No				1	Yes
-1.21		-.36		-.63		-.67		-.58		-.6		20apr2014	3f4038e1-e575-41c5-9f2c-af6bffa45faf	Main Village	SC	24	86	2	Arm B	1	No	Field	No	No	Female	---	1	22 Apr 14	Yes	Yes	No	No	No	3 Times	No			1	Yes	No	No	No	Twice	No			No	1	Yes
-.55		2.01		.78		.85		.55		.53		17jan2015	6da9c95b-4a8c-42df-b607-f226efe0eb12	Main Village	OBC	19	60	1	Arm B	1	No	Field	No	Yes	Male	---	1	21 Jan 15	Yes	Yes	No	No	No	Twice	No			1	Yes	No	No	No	Once	No			No	1	Yes
-2.26		-1.25		-1.53		-2.19		-2.01		-2.89		28aug2014	1fe371cd-644c-46ef-9de3-0e3b71e6c6f3	Main Village	ST	22	85	2	Arm B	2	No	Field	No	Yes	Male	---	1	29 Aug 14	Yes	Yes	No	No	No	Twice	No			1	Yes	No	No	No	3 Times	No			No	1	Yes
-.02		-2.01		-1.14		-1.12		-1.3		-2.11		11mar2014	c6359206-9de7-4d0a-b210-c0a0b1fbf9f6	Hamlet	OBC	26	29	1	Arm B	3	No	Field	Yes	Yes	Male	---	1	15 Mar 14	Yes	Yes	No	No	No	Twice	No			1	Yes	No	No	No	Twice				No	1	Yes
-1.88		-2.43		-3.67		-3.3		-3.81		-3.52		29mar2014	f1acaf18-8752-45f3-a7c7-c0d89a31a380	Hamlet	ST	25	5	1	Arm A	2	Yes	Field	Yes	Yes	Male	---	1	05 Apr 14	Yes	No	No	No	No	Twice	No			1	Yes	No	Yes	Yes	3 Times				No	1	Yes
-1.69		-.04		.86		-.7000000000000001		-.51		-.22		21jun2014	145eddb0-a27e-4852-bad4-19261bf2648d	Main Village	ST	17	84	2	Arm A		No	Field	No	Yes	Female	---	1	24 Jun 14	Yes	Yes	No	No	Yes	Twice	No			1	Yes	No	No	No	3 Times	No			Yes	1	Yes
-1.93		-.92		-2.01		-2.74		-2.07		-3.62		01jan2014	6194ae90-b646-4d38-9e99-351bd0566b0b	Hamlet	ST	30	52	1	Arm A		No	Field	Yes	Yes	Male	---	1	03 Jan 14	Yes	No	No	No	No	More than 3 Times				1	Yes	No	No	No	3 Times				No	1	Yes
.12		-.5700000000000001		-.75		-.87		-1		-.85		20feb2014	3fdff429-7362-43c5-aa7c-cf51990dd39a	Main Village	ST	25	65	2	Arm B	1	No	Field	No	Yes	Female	---	1	22 Feb 14	Yes	Yes	No	No	No	3 Times	No			1	Yes	No	No	Yes	More than 3 Times				No	1	Yes
										-1.56		28nov2014	453d6b15-b8ff-418a-90da-346400f81bbf	Hamlet	ST	21	16	1	Arm A		No	Field	No	No	Male	---	1	09 Dec 14	Yes	No	No	No	No	Twice	No			1	Yes	No	No	No	Once	No				1
-1.69		-.13		-1.7		-1.65		-1.07		-2.35		11oct2014	db18e22f-19b3-47cd-9d6b-29b3476d0b59	Main Village	OBC	25	98	2	Arm A	1	No	Field	No	Yes	Male	---	1	14 Oct 14	Yes	Yes	No	No	No	Twice	No			1	Yes	No	Yes	No	Once	No			No	1	Yes
		-4.61		-3.65		-2.68		-1.86		-.99		11jan2014	0cb3fdf9-69e4-4408-96e7-c733fb77b1e0	Main Village	ST	27	111	2	Arm B	3	Yes	Field	No	Yes	Male	---	1	20 Jan 14	Yes	Yes	No	No	No	Once	No			1	Yes	No	Yes	No	3 Times	No			No	1	Yes
-3.76		-2.73		-2.07		-2.95				-3.59		11jan2015	8987e9d0-466b-431b-b6fb-dd54014f428c	Main Village	ST	29	37	1	Arm A	5	Yes	Field	Yes	Yes	Male	---	1	17 Jan 15	Yes	No	No	No	No	Never	No			1	Yes	No	No	No	Never	No			No	1	Yes
.38				-.74		-1.31		-1.06		-.61		12mar2014	3733124b-2689-470c-bcd6-8772ace5c7c3	Hamlet	ST	25	17	1	Arm A	1	No	Field	Yes	Yes	Male	---	1	13 Mar 14	Yes	Yes	No	No	No	Once				1	Yes	No	No	Yes	Never				No	1	Yes
.8100000000000001		-.12		-.47		-.18		-.26		-.46		05mar2014	0f1a81c3-88b7-4797-b0e5-8147509195d7	Main Village	SC	22	65	2	Arm B		No	Field	No	Yes	Female	---	1	07 Mar 14	Yes	Yes	No	No	No	Never	No			1	Yes	No	No	Yes	More than 3 Times	No			No	1	Yes
		1.16		.68		-.13		-.16		-.34		04nov2013	9d146fd0-69d8-463d-9cab-d53f37b98f42	Hamlet	ST	28	34	1	Arm A	2	No	Field	Yes	Yes	Male	---	1	18 Nov 13	Yes	Yes	No	No	No	3 Times				1	Yes	No	No	No	3 Times				No	1	Yes
-2.92						-1		-.12		.17		02oct2014	d8feb86e-49bf-40cf-b19a-56acfb5668bd	Hamlet	ST	22	3	1	Arm A		No	Field	No	No	Male	---	1	03 Oct 14																					Yes
.24		-.5600000000000001		-.37				-.01		-.8200000000000001		10jul2014	c5bbb9a4-0796-44ab-9bf0-33583224451f	Main Village	ST	18	64	2	Arm B		No	Field	No	Yes	Male	---	1	12 Jul 14	Yes	Yes	No	No	No	Never	No			1	Yes	No	No	No	3 Times	No			No	1
-1.05		-4.32		-2.05		-1.58				-1.27		26mar2014	ad7a9283-482e-41e7-bcc7-0b5d639f3798	Main Village	OBC	23	98	2	Arm A		No	Field	No	Yes	Male	---	1	29 Mar 14	Yes	Yes	No	No	No	Twice	No			1	Yes	No	No	No	3 Times				No	1	Yes
		-1.24		-1.85		-1.79		-2.57		-2.6		31oct2014	6c288996-99ac-4163-b1f0-48760ebfeb8b	Main Village	ST	25	3	1	Arm A	2	No	Field	Yes	No	Male	---	1	12 Nov 14	Yes	No	No	Yes	No	Never	No			1	Yes	No	No	Yes	Never	No			No	1	Yes
		-1.32		-.14		.08		.11		-.03		30jan2014	6c22d664-e350-46e5-a44f-1f510a9c3bc2	Main Village	OBC	25	98	2	Arm A	3	No	Field	No	Yes	Female	---	1	07 Feb 14	Yes	Yes	No	Yes	No	3 Times	No			1	Yes	No	No	No	3 Times	No			No	1	Yes
		-.33		.6900000000000001		-.08		-.21		-.36		04sep2014	6c9f454e-439e-429a-bf0a-03403462503b	Hamlet	ST	30	112	2	Arm A	7	Yes	Field	Yes	Yes	Female	---	1	13 Sep 14	Yes	No	No	No	No	Once	No			1	Yes	No	No	No	Once	No			No	1	Yes
				-2.84		-2.28		-.66				25nov2014	6bfd7f21-98c3-49db-8c11-146eeed2f127	Main Village	ST	24	29	1	Arm B		No	Field	No	Yes	Female	---	1	26 Nov 14	Yes	No	No	No	No	Once	No			1	Yes	No	Yes	No	Never	No			No	1	Yes
-3.29		-2.05		-2.61		-1.64		-2.22		-2.12		29mar2014	59c0b2d0-3098-4ce2-8f08-a35e1bb794ed	Main Village	ST	32	46	1	Arm B	5	Yes	Field	No	No	Female	---	1	31 Mar 14	Yes	Yes	No	Yes	No	Twice	No			1	Yes	No	No	No	Twice	No			No	1	Yes
-1.79		-3.58				-3.97		-3.97				23jul2014	e13c9c0e-24f0-4bbe-a436-9f114ee292e6	Hamlet	ST	20	114	2	Arm B		No	Field	No	Yes	Male	---	1	30 Jul 14	Yes	No	No	No	No	Once				1	Yes	Yes	Yes	No	Never	Yes	No		No	1	Yes
-.29		.5700000000000001		.1		.08		-.87		-2.62		27dec2013	9bbe3a43-4abe-4fd3-a649-ead318b8b9e1	Main Village	ST	23	2	1	Arm B	1	No	Field	Yes	Yes	Male	---	1	27 Dec 13	Yes	Yes	No	No	Yes	Once	No			1	Yes	No	Yes	Yes	Twice	No			No	1	Yes
				-6.66	1	-3.25		-1.8		-1.91		10aug2014	30ca0dbb-467d-4fd5-a4f1-1755dee26abf	Main Village	ST	30	110	2	Arm A	5	Yes	Field	Yes	No	Male	---	1	12 Aug 14	Yes	Yes	No	Yes	No	Never				1	Yes	Yes	No	No	Never	No			No	1	Yes
								-1.43		-3.37		22may2014	976efdd4-dfd1-4c0d-af2b-ed30995c74d2	Hamlet	ST	25	4	1	Arm B	2	No	Field	Yes	No	Male	---
		-.3		-1		-1.25		-1.54		-.9400000000000001		01oct2014	5394be69-68cb-4921-99ad-fd8916ff1f9f	Main Village	ST	23	20	1	Arm A	1	Yes	Field	Yes	No	Female	---	1	12 Oct 14	Yes	Yes	No	No	No	Never	No			1	Yes	No	No	Yes	Never	No			No	1	Yes
.58				.38						-2.12		15dec2014	2cd8f81e-f533-4b9d-9e6b-4125b4be361d	Hamlet	ST	20	18	1	Arm A		No	Field	Yes	No	Male	---	1	20 Dec 14											Yes	No	No	No	Once	No			No	1
-1.37		.72		.66		-.23		-.77		-.11		23oct2013	fbef5160-ac97-4ec2-ad3f-5c572ee5acbe	Main Village	ST	27	3	1	Arm A	3	Yes	Field	Yes	Yes	Female	---	1	25 Oct 13	Yes	No	No	No	No	Once				1	Yes	No	No	No	Twice	No			No	1	Yes
		.91		.97		.63		.1		-.08		27apr2014	75a553fd-f802-4536-bab9-2e5b0ccb0bbc	Hamlet	ST	23	25	1	Arm B		No	Field	No	Yes	Female	---	1	09 May 14	Yes	No	No	No	Yes	Once				1	Yes	No	No	Yes	More than 3 Times				No	1	Yes
		-1.51		-2.22		-1.75		-2.53		-2.49		08sep2014	97033a82-dc46-488b-82e1-76a86fe0ce06	Hamlet	ST	30	47	1	Arm A	3	No	Field	Yes	Yes	Female	---			Yes	No	No	No	No	Never	No			1	Yes	No	No	No	Twice	No			No	1	Yes
		-2.11		-4.28		-4.08		-3.26				21nov2014	88e138b5-cd01-43ea-850b-4f5f595aa24e	Hamlet	ST	38	109	2	Arm B	5	Yes	Field	Yes	No	Female	---	1	23 Nov 14	Yes	No	Yes	No	No	Never	No			1	Yes	No	Yes	No	Never	No			No	1	Yes
-.6		-2.11		-2.03		-1.73		-1.87		-2.04		13jan2014	6ae4a524-5b4b-42f5-8f94-2d1b279292b9	Main Village	OBC	23	89	2	Arm A	1	No	Field	No	No	Male	---	1	15 Jan 14	Yes	Yes	No	No	Yes	Once				1	Yes	No	No	No	Once				No	1	Yes
						-1.84		-2.06		-1.07		09aug2014	9eb82272-0b85-45e0-8546-789de1fa8f04	Hamlet	ST	25	107	2	Arm A	2	No	Field	Yes	No	Female	---	1	11 Aug 14																					Yes
		-.68		-2.39				-3.08		-2.28		09dec2014	51e15a11-3c78-47d4-bb4e-9ad0333bf279	Hamlet	ST	24	7	1	Arm B		No	Field	No	No	Female	---	1	15 Dec 14	Yes	No	No	No	No	Twice	No			1	Yes	Yes	No	No	Twice	No			No	1
-.08		.73		1.14		.8300000000000001		-.65		-.88		20jun2014	a7b36fe3-780d-4b19-8ec1-d0b5f3c84a0e	Hamlet	ST	25	12	1	Arm A	1	No	Field	No	Yes	Male	---	1	23 Jun 14	Yes	No	No	No	Yes	Once				1	Yes	Yes	No	No	Once	No			No	1	Yes
2.26		-.5600000000000001		-.8200000000000001		-1.82		-2		-3.97		04nov2014	2810f7a3-426a-49dd-a772-88a214d2f920	Main Village	ST	31	49	1	Arm B	4	No	Field	Yes	No	Male	---	1	07 Nov 14	Yes	No	No	No	No	Never	No			1	Yes	No	No	No	Never	No			No	1	Yes
[truncated: 982 more rows]
[truncated: 169 more columns]
